# Supplementary material for: ChIP-seq identifies McSLC35E2 as a novel target gene of McNrf2 in Mytilus coruscus, highlighting its role in the regulation of oxidative stress response in marine mollusks
Source: Front Physiol. 2023 Oct 6;14:1282900. doi: 10.3389/fphys.2023.1282900 (PMC10587546; doi:10.3389/fphys.2023.1282900)
Supplement: Supplementary file 1 [file Table2.XLSX]

## Sheet: Table S2
Table S2 Annotation of 3465 peaks.
PeakID	chr	start	end	length	abs_summit	pileup	fold_enrichment	Region	Distance to TSS	Transcript	Swissprot	KEGG	TrEMBL	Interpro
CHIP-DNA_peak_7	chr1	2512771	2513127	357	2512796	1712	1.62744	Intergenic	10146	M.coruscus_chr1_0044	NA	NA	NA	NA
CHIP-DNA_peak_810	chr11	98587637	98591101	3465	98590354	519	29.0446	Intergenic	8760	M.coruscus_chr11_2487	Q9NBX4/3e-29/RTXE_DROME Probable RNA-directed DNA polymerase from transposon X-element OS=Drosophila melanogaster GN=X-element\ORF2 PE=3 SV=1	aqu:100633263/3e-39/uncharacterized protein LOC100633263; K00306 sarcosine oxidase / L-pipecolate oxidase [EC:1.5.3.1 1.5.3.7]	T2M7Y8/7e-72/T2M7Y8_HYDVU Protein RFT1 homolog OS=Hydra vulgaris GN=RFT1 PE=2 SV=1	PTHR19446/PANTHER/64/484/4.6E-107/--/ProSiteProfiles/283/520/13.406/Reverse transcriptase (RT) catalytic domain profile./Pfam/307/476/4.2E-30/Reverse transcriptase (RNA-dependent DNA polymerase)/PANTHER/64/484/4.6E-107/--
CHIP-DNA_peak_1941	chr3	130132821	130133436	616	130133048	422	3.4674	intron	35017	M.coruscus_chr3_3135	Q5F4B8/3e-36/S46A3_CHICK Solute carrier family 46 member 3 OS=Gallus gallus GN=SLC46A3 PE=2 SV=1	myi:110444944/2e-78/solute carrier family 46 member 3-like; K20840 MFS transporter, PCFT/HCP family, solute carrier family 46, member 3	K1Q649/3e-77/K1Q649_CRAGI Solute carrier family 46 member 3 OS=Crassostrea gigas GN=CGI_10013443 PE=4 SV=1	PF07690/Pfam/1188/1505/2.4E-11/Major Facilitator Superfamily/Pfam/48/380/5.7E-13/Major Facilitator Superfamily/Pfam/776/1082/9.8E-12/Major Facilitator Superfamily/PANTHER/1/464/7.4E-84/--
CHIP-DNA_peak_826	chr11	100129931	100130464	534	100130065	388	3.30937	intron	1146	M.coruscus_chr11_2521	NA	fch:102058409/5e-36/arf-GAP with GTPase, ANK repeat and PH domain-containing protein 2-like; K17848 Arf-GAP with GTPase, ANK repeat and PH domain-containing protein 2	H2Y9R0/4e-49/H2Y9R0_CIOSA Uncharacterized protein OS=Ciona savignyi PE=4 SV=1	NA
CHIP-DNA_peak_1663	chr2	149962525	149963139	615	149962788	353	4.36664	intron	24957	M.coruscus_chr2_3397	P10356/6e-35/YEY2_YEAST Uncharacterized protein YER152C OS=Saccharomyces cerevisiae (strain ATCC 204508 / S288c) GN=YER152C PE=1 SV=2	tgg:A3K92_03535/1e-56/aminotransferase; K05825 2-aminoadipate transaminase [EC:2.6.1.-]	A0A0B7AVW6/2e-108/A0A0B7AVW6_9EUPU Uncharacterized protein (Fragment) OS=Arion vulgaris GN=ORF141092 PE=4 SV=1	PTHR11751/PANTHER/1/412/3.2E-107/--/Pfam/24/403/1.6E-32/Aminotransferase class I and II/PANTHER/1/412/3.2E-107/--
CHIP-DNA_peak_2157	chr4	86681396	86681594	199	86681529	320	1.759	intron	41420	M.coruscus_chr4_2025	Q91VN0/4e-64/LRP5_MOUSE Low-density lipoprotein receptor-related protein 5 OS=Mus musculus GN=Lrp5 PE=1 SV=3	myi:110441871/8e-92/deleted in malignant brain tumors 1 protein-like; K13912 deleted in malignant brain tumors 1 protein	K1QY50/8e-156/K1QY50_CRAGI Low-density lipoprotein receptor-related protein 6 OS=Crassostrea gigas GN=CGI_10007812 PE=4 SV=1	PS51120/ProSiteProfiles/978/1020/9.228/LDL-receptor class B (LDLRB) repeat profile./SMART/780/883/1.3E-41/Scavenger receptor Cys-rich/SMART/391/494/8.4E-45/Scavenger receptor Cys-rich/ProSitePatterns/396/433/-/SRCR domain signature./ProSiteProfiles/934/977/10.736/LDL-receptor class B (LDLRB) repeat profile./ProSiteProfiles/632/675/14.82/LDL-receptor class B (LDLRB) repeat profile./ProSiteProfiles…
CHIP-DNA_peak_2066	chr4	16981142	16982248	1107	16981741	311	31.526	Intergenic	11823	M.coruscus_chr4_0423	Q5RET6/9e-19/T184C_PONAB Transmembrane protein 184C OS=Pongo abelii GN=TMEM184C PE=2 SV=1	NA	K1PCK3/2e-42/K1PCK3_CRAGI Uncharacterized protein OS=Crassostrea gigas GN=CGI_10003771 PE=4 SV=1	PTHR23423:SF10/PANTHER/29/113/7.7E-24/--/Pfam/28/81/8.3E-11/Organic solute transporter Ostalpha/PANTHER/29/113/7.7E-24/--
CHIP-DNA_peak_1340	chr14	80430550	80430744	195	80430641	282	2.14752	Intergenic	-19722	M.coruscus_chr14_1646	NA	sot:102587178/4e-11/probable protein phosphatase 2C 62; K17508 protein phosphatase PTC7 [EC:3.1.3.16]	H2X3G8/6e-18/H2X3G8_CAEJA Uncharacterized protein (Fragment) OS=Caenorhabditis japonica GN=WBGene00179294 PE=4 SV=2	NA
CHIP-DNA_peak_2099	chr4	31643745	31645278	1534	31643960	274	33.8784	intron	7042	M.coruscus_chr4_0789	P59110/2e-14/SENP1_MOUSE Sentrin-specific protease 1 OS=Mus musculus GN=Senp1 PE=2 SV=1	fab:101815959/6e-17/SENP1; sentrin-specific protease 1; K08592 sentrin-specific protease 1 [EC:3.4.22.68]	A0A044V7C9/4e-16/A0A044V7C9_ONCVO Uncharacterized protein (Fragment) OS=Onchocerca volvulus GN=WBGene00245769 PE=3 SV=1	PF02902/Pfam/47/198/1.7E-21/Ulp1 protease family, C-terminal catalytic domain/PANTHER/42/186/6.1E-22/--/Pfam/418/456/3.6E-8/B-box zinc finger/ProSiteProfiles/14/178/14.494/Ubiquitin-like protease family profile./ProSiteProfiles/414/457/8.731/Zinc finger B-box type profile./PANTHER/42/186/6.1E-22/--
CHIP-DNA_peak_989	chr12	85243274	85243827	554	85243551	272	3.97878	Intergenic	-9944	M.coruscus_chr12_1896	Q071E0/5e-09/SET8A_DANRE N-lysine methyltransferase SETD8-A OS=Danio rerio GN=setd8a PE=2 SV=1	sanh:107657332/1e-19/N-lysine methyltransferase KMT5A-A-like; K11428 histone-lysine N-methyltransferase SETD8 [EC:2.1.1.43]	I3KHN3/5e-20/I3KHN3_ORENI Uncharacterized protein OS=Oreochromis niloticus PE=4 SV=1	PS50280/ProSiteProfiles/1/85/8.628/SET domain profile./Pfam/24/84/2.8E-6/SET domain
CHIP-DNA_peak_1011	chr12	87874510	87876918	2409	87874999	272	2.53343	Intergenic	46249	M.coruscus_chr12_1969	NA	api:107883026/6e-49/zinc finger SWIM domain-containing protein 1-like; K17604 zinc finger SWIM domain-containing protein 3	T2M628/1e-56/T2M628_HYDVU Zinc finger SWIM domain-containing protein 1 (Fragment) OS=Hydra vulgaris GN=ZSWIM1 PE=2 SV=1	PS50966/ProSiteProfiles/152/193/8.766/Zinc finger SWIM-type profile.
CHIP-DNA_peak_3380	chr9	40267646	40268686	1041	40267848	224	31.1306	Intergenic	-4523	M.coruscus_chr9_0967	NA	NA	K1Q1T5/9e-18/K1Q1T5_CRAGI Uncharacterized protein OS=Crassostrea gigas GN=CGI_10022667 PE=4 SV=1	NA
CHIP-DNA_peak_2337	chr5	71737728	71737942	215	71737802	216	1.614	promoter(2k)	-1826	M.coruscus_chr5_1641	Q28DR4/9e-68/H4_XENTR Histone H4 OS=Xenopus tropicalis GN=TGas006m08.1 PE=3 SV=1	srx:107723971/1e-66/histone H4-like; K11254 histone H4	A0A0F8BYJ6/1e-67/A0A0F8BYJ6_LARCR Histone H4 OS=Larimichthys crocea GN=EH28_09091 PE=3 SV=1	PS00047/ProSitePatterns/15/19/-/Histone H4 signature./Pfam/34/96/1.4E-8/Centromere kinetochore component CENP-T histone fold/SMART/16/90/2.9E-29/Histone H4/PANTHER/1/103/2.2E-103/--/SMART/28/93/0.0086/TATA box binding protein associated factor
CHIP-DNA_peak_3129	chr8	69961388	69962384	997	69961717	214	2.56753	Intergenic	-5252	M.coruscus_chr8_1530	NA	lak:106175122/1e-07/probable endochitinase; K01183 chitinase [EC:3.2.1.14]	K1R690/8e-17/K1R690_CRAGI Uncharacterized protein OS=Crassostrea gigas GN=CGI_10021533 PE=4 SV=1	PF03067/Pfam/6/76/1.4E-10/Chitin binding domain/PANTHER/5/76/5.0E-14/--
CHIP-DNA_peak_2058	chr4	15039014	15039236	223	15039110	211	1.76352	intron	9258	M.coruscus_chr4_0374	Q9NWY4/3e-112/CD027_HUMAN UPF0609 protein C4orf27 OS=Homo sapiens GN=C4orf27 PE=1 SV=2	ccar:109052458/9e-55/ankyrin-2-like; K10380 ankyrin	K1QIF3/2e-163/K1QIF3_CRAGI UPF0609 protein C4orf27 OS=Crassostrea gigas GN=CGI_10019764 PE=4 SV=1	PF10228/Pfam/285/539/4.2E-101/Uncharacterised conserved protein (DUF2228)/PANTHER/184/203/4.3E-154/--/PANTHER/226/557/4.3E-154/--
CHIP-DNA_peak_2526	chr6	22095729	22095941	213	22095823	207	2.59418	Intergenic	19965	M.coruscus_chr6_0513	NA	NA	K1PFH7/2e-10/K1PFH7_CRAGI Uncharacterized protein OS=Crassostrea gigas GN=CGI_10001972 PE=4 SV=1	PF13966/Pfam/184/253/8.6E-8/zinc-binding in reverse transcriptase
CHIP-DNA_peak_2987	chr8	8147015	8147573	559	8147264	203	5.44349	Intergenic	86288	M.coruscus_chr8_0185	Q9Z0Z4/0.0/HEPH_MOUSE Hephaestin OS=Mus musculus GN=Heph PE=1 SV=3	myi:110462317/0.0/hephaestin-like protein 1; K14735 hephaestin [EC:1.16.3.1]	A0A0K0YB10/0.0/A0A0K0YB10_MYTCO Hephaestin-like protein-1 OS=Mytilus coruscus PE=2 SV=1	PS00080/ProSitePatterns/1069/1080/-/Multicopper oxidases signature 2./PANTHER/1/1090/4.0E-281/--/PANTHER/1/1090/4.0E-281/--/Pfam/972/1085/3.7E-13/Multicopper oxidase/Pfam/135/243/8.9E-9/Multicopper oxidase/ProSitePatterns/1064/1084/-/Multicopper oxidases signature 1.
CHIP-DNA_peak_2400	chr5	113892219	113893435	1217	113892646	202	11.9315	intron	12144	M.coruscus_chr5_2637	O88271/2e-50/CFDP1_MOUSE Craniofacial development protein 1 OS=Mus musculus GN=Cfdp1 PE=1 SV=1	pmac:106719213/2e-26/nucleolar GTP-binding protein 2; K14537 nuclear GTP-binding protein	A0A0B7B2S3/1e-59/A0A0B7B2S3_9EUPU Uncharacterized protein OS=Arion vulgaris GN=ORF154536 PE=4 SV=1	PTHR23227/PANTHER/201/321/8.6E-43/--/ProSiteProfiles/253/333/21.328/Bucentaur C-terminal (BCNT-C) domain profile./Pfam/257/328/5.8E-28/Bucentaur or craniofacial development
CHIP-DNA_peak_1137	chr13	33416642	33416913	272	33416771	201	4.71809	Intergenic	-26678	M.coruscus_chr13_0783	Q6NRD5/5e-17/EXD1_XENLA Exonuclease 3'-5' domain-containing protein 1 OS=Xenopus laevis GN=exd1 PE=2 SV=1	adf:107345034/4e-77/exonuclease 3'-5' domain-containing protein 1-like; K18740 exonuclease 3'-5' domain-containing protein 1	M2XBK0/1e-24/M2XBK0_GALSU 3'-5' exonuclease domain-containing protein / KH domain-containing protein OS=Galdieria sulphuraria GN=Gasu_51300 PE=4 SV=1	PF12898/Pfam/287/318/4.5E-5/Stc1 domain/Pfam/35/234/1.3E-19/3'-5' exonuclease/PANTHER/172/252/1.0E-40/--/PANTHER/35/156/1.0E-40/--/SMART/35/237/1.7E-13/3'-5' exonuclease
CHIP-DNA_peak_988	chr12	85241698	85242457	760	85242209	198	4.37527	Intergenic	-8602	M.coruscus_chr12_1896	Q071E0/5e-09/SET8A_DANRE N-lysine methyltransferase SETD8-A OS=Danio rerio GN=setd8a PE=2 SV=1	sanh:107657332/1e-19/N-lysine methyltransferase KMT5A-A-like; K11428 histone-lysine N-methyltransferase SETD8 [EC:2.1.1.43]	I3KHN3/5e-20/I3KHN3_ORENI Uncharacterized protein OS=Oreochromis niloticus PE=4 SV=1	PS50280/ProSiteProfiles/1/85/8.628/SET domain profile./Pfam/24/84/2.8E-6/SET domain
CHIP-DNA_peak_2340	chr5	71754683	71754951	269	71754807	196	2.66389	promoter(3k)	-2247	M.coruscus_chr5_1646	Q6WV88/6e-84/H2A_MYTGA Histone H2A OS=Mytilus galloprovincialis PE=3 SV=3	myi:110465677/3e-78/histone H2A; K11251 histone H2A	B3FEA4/6e-82/B3FEA4_RUDPH Histone H2A OS=Ruditapes philippinarum GN=H2A PE=3 SV=1	PTHR23430/PANTHER/1/125/1.9E-132/--/Pfam/8/88/4.6E-16/Core histone H2A/H2B/H3/H4/SMART/3/122/1.3E-81/Histone 2A/ProSitePatterns/21/27/-/Histone H2A signature./Pfam/91/125/1.3E-21/C-terminus of histone H2A
CHIP-DNA_peak_2338	chr5	71738347	71739114	768	71738989	182	3.73153	promoter(1k)	-639	M.coruscus_chr5_1641	Q28DR4/9e-68/H4_XENTR Histone H4 OS=Xenopus tropicalis GN=TGas006m08.1 PE=3 SV=1	srx:107723971/1e-66/histone H4-like; K11254 histone H4	A0A0F8BYJ6/1e-67/A0A0F8BYJ6_LARCR Histone H4 OS=Larimichthys crocea GN=EH28_09091 PE=3 SV=1	PS00047/ProSitePatterns/15/19/-/Histone H4 signature./Pfam/34/96/1.4E-8/Centromere kinetochore component CENP-T histone fold/SMART/16/90/2.9E-29/Histone H4/PANTHER/1/103/2.2E-103/--/SMART/28/93/0.0086/TATA box binding protein associated factor
CHIP-DNA_peak_1235	chr14	15539424	15539628	205	15539476	177	1.94016	Intergenic	-9210	M.coruscus_chr14_0354	NA	myi:110465018/2e-23/E3 ubiquitin-protein ligase TRIM56-like; K12026 tripartite motif-containing protein 56 [EC:2.3.2.27]	K1QPP1/1e-20/K1QPP1_CRAGI Tripartite motif-containing protein 56 OS=Crassostrea gigas GN=CGI_10012899 PE=4 SV=1	PTHR24103:SF352/PANTHER/7/240/3.6E-17/--/PANTHER/343/565/3.6E-17/--/ProSiteProfiles/3/53/8.745/Zinc finger B-box type profile./PANTHER/7/240/3.6E-17/--/PANTHER/343/565/3.6E-17/--
CHIP-DNA_peak_984	chr12	85160963	85161242	280	85161025	175	1.6199	Intergenic	-29638	M.coruscus_chr12_1895	NA	NA	NA	NA
CHIP-DNA_peak_2910	chr7	123344344	123344770	427	123344450	175	3.94679	Intergenic	-12122	M.coruscus_chr7_2884	NA	NA	NA	PF00098/Pfam/136/151/1.7E-4/Zinc knuckle/SMART/136/152/0.0099/zinc finger/ProSiteProfiles/137/150/9.752/Zinc finger CCHC-type profile.
CHIP-DNA_peak_2301	chr5	37071038	37071246	209	37071174	174	2.63845	intron	42293	M.coruscus_chr5_0906	NA	NA	NA	NA
CHIP-DNA_peak_2118	chr4	44874354	44874594	241	44874466	171	2.11127	intron	42004	M.coruscus_chr4_1109	Q7Z5L3/7e-13/C1QL2_HUMAN Complement C1q-like protein 2 OS=Homo sapiens GN=C1QL2 PE=2 SV=2	aplc:110984306/1e-12/collagen alpha-1(X) chain-like; K19479 collagen, type X, alpha	K1Q9K4/1e-14/K1Q9K4_CRAGI Complement C1q-like protein 2 OS=Crassostrea gigas GN=CGI_10007882 PE=4 SV=1	PTHR22923:SF54/PANTHER/187/295/1.9E-13/--/Pfam/174/295/7.3E-22/C1q domain/SMART/170/295/2.6E-8/Complement component C1q domain./PANTHER/187/295/1.9E-13/--/ProSiteProfiles/168/295/25.308/C1q domain profile.
CHIP-DNA_peak_2880	chr7	115056942	115057711	770	115057323	170	5.04167	Intergenic	38015	M.coruscus_chr7_2723	P63009/0.0/AP2B1_BOVIN AP-2 complex subunit beta OS=Bos taurus GN=AP2B1 PE=1 SV=2	myi:110462194/0.0/AP-1 complex subunit beta-1-like; K12392 AP-1 complex subunit beta-1	K1QQ16/0.0/K1QQ16_CRAGI AP complex subunit beta OS=Crassostrea gigas GN=CGI_10024342 PE=3 SV=1	PTHR11134/PANTHER/1/933/0.0/--/Pfam/15/532/7.3E-165/Adaptin N terminal region/PANTHER/1/933/0.0/--/Pfam/823/931/2.3E-33/Beta2-adaptin appendage, C-terminal sub-domain/SMART/822/932/7.7E-41/Beta2-adaptin appendage, C-terminal sub-domain/PIRSF/1/764/5.8E-304/--/Pfam/708/812/5.4E-8/Adaptin C-terminal domain/SMART/149/189/0.019/Armadillo/beta-catenin-like repeats/SMART/273/311/48.0/Armadillo/beta-cat…
CHIP-DNA_peak_2294	chr5	33367364	33368028	665	33367849	166	16.8745	intron	21297	M.coruscus_chr5_0813	Q9WVQ0/2e-27/PMFBP_MOUSE Polyamine-modulated factor 1-binding protein 1 OS=Mus musculus GN=Pmfbp1 PE=2 SV=1	crg:105329063/0.0/golgin subfamily B member 1 isoform X2; K20478 golgin subfamily B member 1	K1RFT6/0.0/K1RFT6_CRAGI Polyamine-modulated factor 1-binding protein 1 OS=Crassostrea gigas GN=CGI_10023704 PE=4 SV=1	PS50192/ProSiteProfiles/1196/1258/8.58/t-SNARE coiled-coil homology domain profile./PANTHER/1387/2052/1.6E-76/--/PANTHER/2076/2163/1.6E-76/--/PANTHER/1137/1366/1.6E-76/--
CHIP-DNA_peak_2282	chr5	31320139	31321101	963	31320484	162	3.09885	Intergenic	-10937	M.coruscus_chr5_0747	NA	NA	L1I442/1e-26/L1I442_GUITH Uncharacterized protein OS=Guillardia theta CCMP2712 GN=GUITHDRAFT_149662 PE=4 SV=1	NA
CHIP-DNA_peak_575	chr10	81405714	81406245	532	81405859	147	3.77019	Intergenic	-5224	M.coruscus_chr10_1848	Q8K2A7/1e-62/INT10_MOUSE Integrator complex subunit 10 OS=Mus musculus GN=Ints10 PE=1 SV=3	crg:105340176/2e-134/integrator complex subunit 10; K13147 integrator complex subunit 10	K1P4B9/6e-134/K1P4B9_CRAGI Integrator complex subunit 10 OS=Crassostrea gigas GN=CGI_10011978 PE=4 SV=1	PTHR16055/PANTHER/590/844/1.2E-84/--/PANTHER/2/223/1.2E-84/--/PANTHER/860/1077/1.2E-84/--
CHIP-DNA_peak_273	chr1	117426106	117426467	362	117426340	145	3.21	Intergenic	10115	M.coruscus_chr1_2697	NA	NA	V3Z904/2e-07/V3Z904_LOTGI Uncharacterized protein OS=Lottia gigantea GN=LOTGIDRAFT_175962 PE=4 SV=1	NA
CHIP-DNA_peak_2999	chr8	9009901	9010237	337	9009982	144	1.7886	Intergenic	-29507	M.coruscus_chr8_0199	Q93127/2e-108/GPR18_AMPAM Probable G-protein coupled receptor No18 OS=Amphibalanus amphitrite PE=3 SV=1	myi:110448652/5e-145/probable G-protein coupled receptor No18; K22815 octopamine/tyramine receptor	O77254/2e-113/O77254_RHIMP G-protein coupled receptor OS=Rhipicephalus microplus PE=2 SV=1	PF00001/Pfam/42/356/7.5E-71/7 transmembrane receptor (rhodopsin family)/ProSiteProfiles/42/356/44.966/G-protein coupled receptors family 1 profile./PANTHER/21/384/4.1E-118/--/PANTHER/21/384/4.1E-118/--/ProSitePatterns/111/127/-/G-protein coupled receptors family 1 signature.
CHIP-DNA_peak_987	chr12	85239593	85240454	862	85240038	143	3.36339	Intergenic	-6431	M.coruscus_chr12_1896	Q071E0/5e-09/SET8A_DANRE N-lysine methyltransferase SETD8-A OS=Danio rerio GN=setd8a PE=2 SV=1	sanh:107657332/1e-19/N-lysine methyltransferase KMT5A-A-like; K11428 histone-lysine N-methyltransferase SETD8 [EC:2.1.1.43]	I3KHN3/5e-20/I3KHN3_ORENI Uncharacterized protein OS=Oreochromis niloticus PE=4 SV=1	PS50280/ProSiteProfiles/1/85/8.628/SET domain profile./Pfam/24/84/2.8E-6/SET domain
CHIP-DNA_peak_2152	chr4	79459282	79460576	1295	79459331	141	2.949	Intergenic	-5163	M.coruscus_chr4_1905	NA	NA	NA	NA
CHIP-DNA_peak_3277	chr9	2950543	2951968	1426	2951241	138	2.68804	Intergenic	-9750	M.coruscus_chr9_0063	NA	NA	NA	NA
CHIP-DNA_peak_2556	chr6	27970598	27970869	272	27970674	136	1.78802	downstream	18509	M.coruscus_chr6_0638	NA	NA	K1RZA4/1e-06/K1RZA4_CRAGI Uncharacterized protein OS=Crassostrea gigas GN=CGI_10012238 PE=4 SV=1	PF12248/Pfam/66/151/4.7E-7/Farnesoic acid 0-methyl transferase
CHIP-DNA_peak_1508	chr2	98614341	98614793	453	98614664	135	2.8244	intron	62349	M.coruscus_chr2_2245	NA	myi:110464471/3e-06/acetylcholine receptor subunit alpha-like; K05312 nicotinic acetylcholine receptor, invertebrate	A0A0B7APZ7/3e-25/A0A0B7APZ7_9EUPU Uncharacterized protein OS=Arion vulgaris GN=ORF132955 PE=4 SV=1	PF01697/Pfam/689/908/4.8E-22/Glycosyltransferase family 92/PANTHER/194/399/2.7E-38/--/Pfam/444/532/5.2E-6/Endonuclease/Exonuclease/phosphatase family/Pfam/248/353/6.2E-10/Endonuclease-reverse transcriptase
CHIP-DNA_peak_272	chr1	117391738	117391969	232	117391862	133	2.34888	promoter(3k)	-2227	M.coruscus_chr1_2696	NA	ccar:109106310/9e-06/extracellular calcium-sensing receptor-like; K04612 calcium-sensing receptor	V3ZYV2/1e-50/V3ZYV2_LOTGI Uncharacterized protein OS=Lottia gigantea GN=LOTGIDRAFT_145825 PE=4 SV=1	PS50158/ProSiteProfiles/194/207/9.158/Zinc finger CCHC-type profile./SMART/193/209/0.0068/zinc finger/SMART/175/191/1.5/zinc finger
CHIP-DNA_peak_1661	chr2	149954107	149954766	660	149954465	133	4.28822	intron	33280	M.coruscus_chr2_3397	P10356/6e-35/YEY2_YEAST Uncharacterized protein YER152C OS=Saccharomyces cerevisiae (strain ATCC 204508 / S288c) GN=YER152C PE=1 SV=2	tgg:A3K92_03535/1e-56/aminotransferase; K05825 2-aminoadipate transaminase [EC:2.6.1.-]	A0A0B7AVW6/2e-108/A0A0B7AVW6_9EUPU Uncharacterized protein (Fragment) OS=Arion vulgaris GN=ORF141092 PE=4 SV=1	PTHR11751/PANTHER/1/412/3.2E-107/--/Pfam/24/403/1.6E-32/Aminotransferase class I and II/PANTHER/1/412/3.2E-107/--
CHIP-DNA_peak_1152	chr13	38895411	38895609	199	38895492	126	3.47124	Intergenic	30746	M.coruscus_chr13_0877	NA	cjo:107306990/4e-21/uncharacterized threonine-rich GPI-anchored glycoprotein PJ4664.02-like; K22016 mucin-3/17	A0A0L7KJ50/4e-30/A0A0L7KJ50_9NEOP Uncharacterized protein (Fragment) OS=Operophtera brumata GN=OBRU01_25011 PE=4 SV=1	NA
CHIP-DNA_peak_2293	chr5	33366102	33367016	915	33366508	124	6.35072	intron	22638	M.coruscus_chr5_0813	Q9WVQ0/2e-27/PMFBP_MOUSE Polyamine-modulated factor 1-binding protein 1 OS=Mus musculus GN=Pmfbp1 PE=2 SV=1	crg:105329063/0.0/golgin subfamily B member 1 isoform X2; K20478 golgin subfamily B member 1	K1RFT6/0.0/K1RFT6_CRAGI Polyamine-modulated factor 1-binding protein 1 OS=Crassostrea gigas GN=CGI_10023704 PE=4 SV=1	PS50192/ProSiteProfiles/1196/1258/8.58/t-SNARE coiled-coil homology domain profile./PANTHER/1387/2052/1.6E-76/--/PANTHER/2076/2163/1.6E-76/--/PANTHER/1137/1366/1.6E-76/--
CHIP-DNA_peak_825	chr11	100128176	100129389	1214	100128270	120	2.51288	promoter(1k)	-649	M.coruscus_chr11_2521	NA	fch:102058409/5e-36/arf-GAP with GTPase, ANK repeat and PH domain-containing protein 2-like; K17848 Arf-GAP with GTPase, ANK repeat and PH domain-containing protein 2	H2Y9R0/4e-49/H2Y9R0_CIOSA Uncharacterized protein OS=Ciona savignyi PE=4 SV=1	NA
CHIP-DNA_peak_527	chr10	39935816	39936341	526	39935992	118	4.93139	promoter(2k)	-1492	M.coruscus_chr10_0966	Q24562/0.0/U2AF2_DROME Splicing factor U2AF 50 kDa subunit OS=Drosophila melanogaster GN=U2af50 PE=1 SV=1	myi:110447082/0.0/splicing factor U2AF 50 kDa subunit-like isoform X1; K12837 splicing factor U2AF 65 kDa subunit	A0A0L8G0P8/0.0/A0A0L8G0P8_OCTBM Uncharacterized protein OS=Octopus bimaculoides GN=OCBIM_22002760mg PE=4 SV=1	PF14259/Pfam/131/204/2.0E-6/RNA recognition motif (a.k.a. RRM, RBD, or RNP domain)/PANTHER/3/442/8.3E-170/--/ProSiteProfiles/129/211/14.351/Eukaryotic RNA Recognition Motif (RRM) profile./SMART/130/207/4.2E-12/RNA recognition motif/SMART/240/313/2.9E-18/RNA recognition motif/SMART/345/430/0.25/RNA recognition motif/ProSiteProfiles/239/317/15.136/Eukaryotic RNA Recognition Motif (RRM) profile./Pfa…
CHIP-DNA_peak_2080	chr4	18861662	18862072	411	18861955	118	3.50853	intron	376	M.coruscus_chr4_0476	Q12816/6e-10/TROP_HUMAN Trophinin OS=Homo sapiens GN=TRO PE=1 SV=3	crg:105345645/6e-14/coatomer subunit beta'; K17302 coatomer subunit beta'	V4BH50/2e-15/V4BH50_LOTGI Uncharacterized protein OS=Lottia gigantea GN=LOTGIDRAFT_152106 PE=4 SV=1	NA
CHIP-DNA_peak_2251	chr5	27797036	27798160	1125	27797186	118	8.29565	Intergenic	-3816	M.coruscus_chr5_0654	Q6IMH0/1e-36/TEPP_MOUSE Testis, prostate and placenta-expressed protein OS=Mus musculus GN=Tepp PE=2 SV=1	NA	C9QNV2/2e-109/C9QNV2_LOTGI TEPP protein OS=Lottia gigantea GN=TEPP PE=2 SV=1	PTHR35348/PANTHER/1/206/2.8E-64/--
CHIP-DNA_peak_1191	chr13	82664232	82665325	1094	82664472	116	6.53504	promoter(2k)	-1002	M.coruscus_chr13_1913	NA	bpec:110163799/2e-17/disintegrin and metalloproteinase domain-containing protein 12-like; K06835 disintegrin and metalloproteinase domain-containing protein 12 [EC:3.4.24.-]	A0A0B2VLV9/7e-49/A0A0B2VLV9_TOXCA Uncharacterized protein OS=Toxocara canis GN=Tcan_15540 PE=4 SV=1	NA
CHIP-DNA_peak_2714	chr7	13027726	13027922	197	13027800	115	3.01872	Intergenic	-24249	M.coruscus_chr7_0272	Q9SJM7/5e-33/URH1_ARATH Uridine nucleosidase 1 OS=Arabidopsis thaliana GN=URH1 PE=1 SV=2	buj:BurJV3_3284/3e-47/Inosine/uridine-preferring nucleoside hydrolase; K01239 purine nucleosidase [EC:3.2.2.1]	K1R2P0/2e-92/K1R2P0_CRAGI Inosine-uridine preferring nucleoside hydrolase OS=Crassostrea gigas GN=CGI_10015904 PE=4 SV=1	PTHR12304/PANTHER/1/311/1.5E-107/--/Pfam/4/308/2.1E-69/Inosine-uridine preferring nucleoside hydrolase/PANTHER/1/311/1.5E-107/--
CHIP-DNA_peak_1936	chr3	129878587	129878986	400	129878674	112	2.5856	promoter(2k)	-1503	M.coruscus_chr3_3129	NA	bom:102272658/7e-13/MUC5AC, Mucin-5AC; mucin 5AC, oligomeric mucus/gel-forming; K21125 mucin-5AC	F2FB41/8e-17/F2FB41_BOVIN Mucin-5AC OS=Bos taurus GN=MUC5AC PE=4 SV=1	NA
CHIP-DNA_peak_249	chr1	114228237	114228478	242	114228354	111	2.12927	promoter(2k)	-1032	M.coruscus_chr1_2603	NA	NA	K1PXN9/3e-40/K1PXN9_CRAGI Uncharacterized protein OS=Crassostrea gigas GN=CGI_10004358 PE=4 SV=1	NA
CHIP-DNA_peak_877	chr12	17546687	17547327	641	17546991	109	3.73273	Intergenic	9853	M.coruscus_chr12_0397	Q4AEH5/2e-39/GPX3_HYLLA Glutathione peroxidase 3 OS=Hylobates lar GN=GPX3 PE=2 SV=2	crg:105324860/6e-43/glutathione peroxidase; K00432 glutathione peroxidase [EC:1.11.1.9]	H8ZQF1/1e-61/H8ZQF1_REICL Glutathione peroxidase (Fragment) OS=Reishia clavigera PE=2 SV=1	PS51355/ProSiteProfiles/1/143/39.811/Glutathione peroxidase profile./PIRSF/1/141/3.4E-30/--/PANTHER/1/139/7.9E-60/--/Pfam/1/74/9.9E-18/Glutathione peroxidase
CHIP-DNA_peak_228	chr1	93029877	93030463	587	93030344	108	4.6899	Intergenic	-5874	M.coruscus_chr1_2116	Q9D832/1e-131/DNJB4_MOUSE DnaJ homolog subfamily B member 4 OS=Mus musculus GN=Dnajb4 PE=1 SV=1	crg:105323151/1e-176/dnaJ homolog subfamily B member 4 isoform X1; K09511 DnaJ homolog subfamily B member 5	K1QMT1/2e-176/K1QMT1_CRAGI DnaJ-like protein subfamily B member 4 OS=Crassostrea gigas GN=CGI_10009495 PE=4 SV=1	PTHR24078:SF294/PANTHER/1/350/4.9E-174/--/ProSitePatterns/45/64/-/Nt-dnaJ domain signature./ProSiteProfiles/4/68/24.648/dnaJ domain profile./Pfam/4/65/3.3E-27/DnaJ domain/Pfam/178/334/4.9E-32/DnaJ C terminal domain/SMART/3/60/1.2E-31/DnaJ molecular chaperone homology domain/PANTHER/1/350/4.9E-174/--
CHIP-DNA_peak_410	chr1	167028376	167029181	806	167028760	106	3.23971	Intergenic	64981	M.coruscus_chr1_3928	Q7Z5L0/4e-41/VMO1_HUMAN Vitelline membrane outer layer protein 1 homolog OS=Homo sapiens GN=VMO1 PE=1 SV=1	fch:102054319/2e-14/proteasome subunit beta type-10-like; K02738 20S proteasome subunit beta 1 [EC:3.4.25.1]	M7BJL4/2e-48/M7BJL4_CHEMY Vitelline membrane outer layer protein 1 (Fragment) OS=Chelonia mydas GN=UY3_06923 PE=4 SV=1	PTHR18841/PANTHER/48/251/2.3E-65/--/Pfam/71/248/3.0E-50/Vitelline membrane outer layer protein I (VOMI)/PANTHER/48/251/2.3E-65/--
CHIP-DNA_peak_1136	chr13	33396220	33396517	298	33396410	106	2.60756	Intergenic	-8433	M.coruscus_chr13_0782	Q8JG38/2e-46/FGFR2_DANRE Fibroblast growth factor receptor 2 OS=Danio rerio GN=fgfr2 PE=1 SV=1	myi:110457120/3e-97/uncharacterized protein LOC110457120; K05094 fibroblast growth factor receptor 3 [EC:2.7.10.1]	K1RCL5/6e-86/K1RCL5_CRAGI Fibroblast growth factor receptor OS=Crassostrea gigas GN=CGI_10011091 PE=4 SV=1	SM00220/SMART/619/894/4.4E-10/Serine/Threonine protein kinases, catalytic domain/SMART/1175/1441/3.5E-13/Serine/Threonine protein kinases, catalytic domain/ProSiteProfiles/453/547/11.014/Fibronectin type-III domain profile./Pfam/620/855/1.0E-54/Protein tyrosine kinase/Pfam/1176/1436/1.6E-66/Protein tyrosine kinase/ProSiteProfiles/1175/1441/28.782/Protein kinase domain profile./PANTHER/991/1128/2.…
CHIP-DNA_peak_676	chr11	29161088	29161414	327	29161240	105	3.70897	intron	7953	M.coruscus_chr11_0675	NA	NA	NA	PS51390/ProSiteProfiles/13/60/8.795/WAP-type 'four-disulfide core' domain profile./ProSiteProfiles/118/154/8.769/WAP-type 'four-disulfide core' domain profile./SMART/121/164/0.34/Four-disulfide core domains/SMART/64/113/0.12/Four-disulfide core domains/SMART/20/63/0.058/Four-disulfide core domains/ProSiteProfiles/61/113/11.171/WAP-type 'four-disulfide core' domain profile.
CHIP-DNA_peak_1139	chr13	33863481	33863699	219	33863588	105	4.09102	Intergenic	14795	M.coruscus_chr13_0786	NA	NA	NA	NA
CHIP-DNA_peak_1660	chr2	149946511	149946878	368	149946777	105	2.70027	intron	40968	M.coruscus_chr2_3397	P10356/6e-35/YEY2_YEAST Uncharacterized protein YER152C OS=Saccharomyces cerevisiae (strain ATCC 204508 / S288c) GN=YER152C PE=1 SV=2	tgg:A3K92_03535/1e-56/aminotransferase; K05825 2-aminoadipate transaminase [EC:2.6.1.-]	A0A0B7AVW6/2e-108/A0A0B7AVW6_9EUPU Uncharacterized protein (Fragment) OS=Arion vulgaris GN=ORF141092 PE=4 SV=1	PTHR11751/PANTHER/1/412/3.2E-107/--/Pfam/24/403/1.6E-32/Aminotransferase class I and II/PANTHER/1/412/3.2E-107/--
CHIP-DNA_peak_2665	chr6	112446355	112446997	643	112446750	105	6.95788	Intergenic	-32786	M.coruscus_chr6_2518	NA	bfo:BRAFLDRAFT_125012/4e-23/hypothetical protein; K18260 coiled-coil and C2 domain-containing protein 1	K1QJE6/1e-74/K1QJE6_CRAGI Uncharacterized protein OS=Crassostrea gigas GN=CGI_10027067 PE=4 SV=1	PS00028/ProSitePatterns/66/87/-/Zinc finger C2H2 type domain signature.
CHIP-DNA_peak_2662	chr6	108470585	108470948	364	108470832	103	2.08287	Intergenic	-46206	M.coruscus_chr6_2437	NA	NA	NA	NA
CHIP-DNA_peak_1323	chr14	69662246	69662865	620	69662809	101	2.72174	Intergenic	25881	M.coruscus_chr14_1406	NA	NA	NA	NA
CHIP-DNA_peak_2237	chr5	23909782	23912438	2657	23910458	101	6.3259	Intergenic	-15031	M.coruscus_chr5_0559	Q9QYG5/5e-50/CP2DK_MESAU Cytochrome P450 2D20 OS=Mesocricetus auratus GN=CYP2D20 PE=2 SV=1	crg:105337488/4e-68/cytochrome P450 2D9-like isoform X1; K07408 cytochrome P450 family 1 subfamily A polypeptide 1 [EC:1.14.14.1]	K1Q9W0/8e-157/K1Q9W0_CRAGI Cytochrome P450 2D14 OS=Crassostrea gigas GN=CGI_10014162 PE=3 SV=1	PF00067/Pfam/80/537/1.7E-68/Cytochrome P450/PANTHER/46/549/2.6E-90/--/PANTHER/46/549/2.6E-90/--/ProSitePatterns/484/493/-/Cytochrome P450 cysteine heme-iron ligand signature.
CHIP-DNA_peak_2990	chr8	8155816	8156378	563	8156167	101	6.69532	Intergenic	77385	M.coruscus_chr8_0185	Q9Z0Z4/0.0/HEPH_MOUSE Hephaestin OS=Mus musculus GN=Heph PE=1 SV=3	myi:110462317/0.0/hephaestin-like protein 1; K14735 hephaestin [EC:1.16.3.1]	A0A0K0YB10/0.0/A0A0K0YB10_MYTCO Hephaestin-like protein-1 OS=Mytilus coruscus PE=2 SV=1	PS00080/ProSitePatterns/1069/1080/-/Multicopper oxidases signature 2./PANTHER/1/1090/4.0E-281/--/PANTHER/1/1090/4.0E-281/--/Pfam/972/1085/3.7E-13/Multicopper oxidase/Pfam/135/243/8.9E-9/Multicopper oxidase/ProSitePatterns/1064/1084/-/Multicopper oxidases signature 1.
CHIP-DNA_peak_2700	chr6	122364315	122364783	469	122364682	100	3.23217	intron	12132	M.coruscus_chr6_2725	G5E8K5/2e-37/ANK3_MOUSE Ankyrin-3 OS=Mus musculus GN=Ank3 PE=1 SV=1	spu:100891200/3e-44/ankyrin-1-like; K15502 serine/threonine-protein phosphatase 6 regulatory ankyrin repeat subunit A	W4YXT9/3e-50/W4YXT9_STRPU Uncharacterized protein OS=Strongylocentrotus purpuratus GN=Sp-Unc44_245 PE=4 SV=1	PF13637/Pfam/142/194/1.0E-12/Ankyrin repeats (many copies)/PANTHER/7/217/9.1E-81/--/ProSiteProfiles/106/138/13.598/Ankyrin repeat profile./ProSiteProfiles/40/72/12.502/Ankyrin repeat profile./ProSiteProfiles/73/105/12.77/Ankyrin repeat profile./ProSiteProfiles/140/172/13.651/Ankyrin repeat profile./ProSiteProfiles/6/213/69.795/Ankyrin repeat region circular profile./Pfam/11/104/2.0E-18/Ankyrin re…
CHIP-DNA_peak_3413	chr9	75684748	75684938	191	75684879	100	2.8294	Intergenic	14687	M.coruscus_chr9_1735	P08953/4e-10/TOLL_DROME Protein toll OS=Drosophila melanogaster GN=Tl PE=1 SV=1	crg:109617541/1e-115/uncharacterized protein LOC109617541; K18809 protein toll	V4BKF7/1e-45/V4BKF7_LOTGI Uncharacterized protein OS=Lottia gigantea GN=LOTGIDRAFT_154137 PE=4 SV=1	PF01582/Pfam/364/471/2.2E-11/TIR domain/SMART/148/186/2.9E-4/Leucine rich repeat N-terminal domain/ProSiteProfiles/363/483/14.165/TIR domain profile.
CHIP-DNA_peak_2869	chr7	114444360	114444919	560	114444625	99	2.19863	Intergenic	47540	M.coruscus_chr7_2714	NA	myi:110458753/3e-16/tripartite motif-containing protein 2-like; K11997 tripartite motif-containing protein 2/3	K1QNG4/6e-21/K1QNG4_CRAGI E3 ubiquitin-protein ligase TRIM33 OS=Crassostrea gigas GN=CGI_10008802 PE=4 SV=1	PTHR24103/PANTHER/343/536/1.4E-13/--/PANTHER/7/300/1.4E-13/--/PANTHER/343/536/1.4E-13/--/PANTHER/7/300/1.4E-13/--
CHIP-DNA_peak_704	chr11	46890823	46891081	259	46890892	98	2.84426	Intergenic	8776	M.coruscus_chr11_1187	P10394/1e-116/POL4_DROME Retrovirus-related Pol polyprotein from transposon 412 OS=Drosophila melanogaster GN=POL PE=3 SV=1	xma:102225078/2e-153/uncharacterized protein LOC102225078; K06065 nuclear receptor co-repressor 2	W4XWJ2/0.0/W4XWJ2_STRPU Uncharacterized protein OS=Strongylocentrotus purpuratus GN=Sp-PolppL_61 PE=4 SV=1	PTHR24559/PANTHER/599/982/8.3E-288/--/SMART/312/328/3.9E-4/zinc finger/PANTHER/1103/1396/8.3E-288/--/PANTHER/599/982/8.3E-288/--/ProSiteProfiles/588/766/10.926/Reverse transcriptase (RT) catalytic domain profile./PANTHER/1103/1396/8.3E-288/--/PANTHER/1059/1086/8.3E-288/--/ProSiteProfiles/313/328/9.867/Zinc finger CCHC-type profile./PANTHER/1059/1086/8.3E-288/--/ProSiteProfiles/1210/1369/22.048/In…
CHIP-DNA_peak_827	chr11	100130900	100133235	2336	100132789	98	3.95671	exon	3870	M.coruscus_chr11_2521	NA	fch:102058409/5e-36/arf-GAP with GTPase, ANK repeat and PH domain-containing protein 2-like; K17848 Arf-GAP with GTPase, ANK repeat and PH domain-containing protein 2	H2Y9R0/4e-49/H2Y9R0_CIOSA Uncharacterized protein OS=Ciona savignyi PE=4 SV=1	NA
CHIP-DNA_peak_1708	chr3	6686641	6687155	515	6686871	98	13.6975	intron	17141	M.coruscus_chr3_0129	Q9Y597/0.0/KCTD3_HUMAN BTB/POZ domain-containing protein KCTD3 OS=Homo sapiens GN=KCTD3 PE=1 SV=2	crg:105345941/0.0/BTB/POZ domain-containing protein KCTD3; K21915 BTB/POZ domain-containing protein KCTD3	V3ZYI6/0.0/V3ZYI6_LOTGI Uncharacterized protein OS=Lottia gigantea GN=LOTGIDRAFT_179235 PE=4 SV=1	SM00320/SMART/507/557/0.73/WD40 repeats/SMART/399/437/2.1/WD40 repeats/Pfam/11/63/1.3E-10/BTB/POZ domain/PANTHER/1/620/0.0/--/ProSitePatterns/544/558/-/Trp-Asp (WD) repeats signature.
CHIP-DNA_peak_1705	chr3	4964626	4966048	1423	4965970	97	2.03523	Intergenic	-62991	M.coruscus_chr3_0105	NA	epa:110253007/4e-06/adhesion G-protein coupled receptor F1-like; K04596 brain-specific angiogenesis inhibitor 1	NA	PF02793/Pfam/78/131/4.0E-8/Hormone receptor domain/SMART/75/138/0.0075/Domain present in hormone receptors/ProSiteProfiles/63/133/11.662/G-protein coupled receptors family 2 profile 1./ProSitePatterns/53/64/-/EGF-like domain signature 1./ProSiteProfiles/28/65/13.474/EGF-like domain profile.
CHIP-DNA_peak_991	chr12	85246349	85246573	225	85246470	95	2.33949	Intergenic	-12863	M.coruscus_chr12_1896	Q071E0/5e-09/SET8A_DANRE N-lysine methyltransferase SETD8-A OS=Danio rerio GN=setd8a PE=2 SV=1	sanh:107657332/1e-19/N-lysine methyltransferase KMT5A-A-like; K11428 histone-lysine N-methyltransferase SETD8 [EC:2.1.1.43]	I3KHN3/5e-20/I3KHN3_ORENI Uncharacterized protein OS=Oreochromis niloticus PE=4 SV=1	PS50280/ProSiteProfiles/1/85/8.628/SET domain profile./Pfam/24/84/2.8E-6/SET domain
CHIP-DNA_peak_1995	chr4	3254604	3255052	449	3254776	95	6.69229	Intergenic	19337	M.coruscus_chr4_0070	Q9VWA8/3e-44/FRG1_DROME Protein FRG1 homolog OS=Drosophila melanogaster GN=FRG1 PE=2 SV=1	obi:106872044/5e-61/protein FRG1-like; K13122 protein FRG1	R7U8Q5/5e-61/R7U8Q5_CAPTE Uncharacterized protein OS=Capitella teleta GN=CAPTEDRAFT_201566 PE=4 SV=1	PF08555/Pfam/5/46/3.8E-5/Eukaryotic family of unknown function (DUF1754)/PANTHER/213/318/4.0E-100/--/PANTHER/3/148/4.0E-100/--/Pfam/74/319/7.4E-60/FRG1-like domain
CHIP-DNA_peak_3446	chr9	114986263	114987278	1016	114986452	93	5.25037	Intergenic	36087	M.coruscus_chr9_2626	NA	sfm:108933880/3e-10/stbd1; starch-binding domain-containing protein 1; K22267 starch-binding domain-containing protein 1	J9LAK0/2e-51/J9LAK0_ACYPI Uncharacterized protein OS=Acyrthosiphon pisum GN=LOC100570598 PE=4 SV=2	PTHR10773/PANTHER/2/246/7.9E-42/--/PANTHER/2/246/7.9E-42/--
CHIP-DNA_peak_5	chr1	2487168	2487671	504	2487559	92	3.47014	Intergenic	-15091	M.coruscus_chr1_0044	NA	NA	NA	NA
CHIP-DNA_peak_3419	chr9	93683075	93684311	1237	93684112	91	36.8431	Intergenic	13906	M.coruscus_chr9_2173	NA	NA	NA	NA
CHIP-DNA_peak_1608	chr2	137312686	137313070	385	137312975	90	2.54926	intron	25969	M.coruscus_chr2_3100	Q9LZA6/1e-07/SDP1_ARATH Triacylglycerol lipase SDP1 OS=Arabidopsis thaliana GN=SDP1 PE=1 SV=1	pft:JBW_02564/7e-36/Patatin; K07001 NTE family protein	K1PXW4/2e-156/K1PXW4_CRAGI Uncharacterized protein OS=Crassostrea gigas GN=CGI_10004031 PE=4 SV=1	PS50222/ProSiteProfiles/416/443/10.887/EF-hand calcium-binding domain profile./PANTHER/59/480/1.6E-110/--/Pfam/77/265/4.0E-24/Patatin-like phospholipase/ProSiteProfiles/364/399/7.958/EF-hand calcium-binding domain profile./ProSitePatterns/421/433/-/EF-hand calcium-binding domain./PANTHER/59/480/1.6E-110/--
CHIP-DNA_peak_2470	chr5	128674957	128675297	341	128675223	90	2.91215	Intergenic	95826	M.coruscus_chr5_2983	NA	NA	NA	NA
CHIP-DNA_peak_2195	chr4	129144345	129144998	654	129144470	89	3.72963	Intergenic	-8146	M.coruscus_chr4_2987	Q8IZJ3/3e-07/CPMD8_HUMAN C3 and PZP-like alpha-2-macroglobulin domain-containing protein 8 OS=Homo sapiens GN=CPAMD8 PE=1 SV=2	sko:100372748/3e-10/uncharacterized LOC100372748; K06560 mannose receptor, C type	R7V348/2e-11/R7V348_CAPTE Uncharacterized protein OS=Capitella teleta GN=CAPTEDRAFT_114549 PE=4 SV=1	PF04089/Pfam/19/105/1.4E-5/BRICHOS domain/ProSiteProfiles/14/106/8.616/BRICHOS domain profile./Pfam/170/277/1.5E-12/Farnesoic acid 0-methyl transferase
CHIP-DNA_peak_2336	chr5	71726763	71727233	471	71726861	89	2.05933	promoter(2k)	-1285	M.coruscus_chr5_1637	Q28DR4/9e-68/H4_XENTR Histone H4 OS=Xenopus tropicalis GN=TGas006m08.1 PE=3 SV=1	srx:107723971/1e-66/histone H4-like; K11254 histone H4	A0A0F8BYJ6/1e-67/A0A0F8BYJ6_LARCR Histone H4 OS=Larimichthys crocea GN=EH28_09091 PE=3 SV=1	PS00047/ProSitePatterns/15/19/-/Histone H4 signature./Pfam/34/96/1.4E-8/Centromere kinetochore component CENP-T histone fold/SMART/16/90/2.9E-29/Histone H4/PANTHER/1/103/2.2E-103/--/SMART/28/93/0.0086/TATA box binding protein associated factor
CHIP-DNA_peak_214	chr1	80066807	80067163	357	80066905	88	1.6103	intron	30176	M.coruscus_chr1_1846	P28827/2e-72/PTPRM_HUMAN Receptor-type tyrosine-protein phosphatase mu OS=Homo sapiens GN=PTPRM PE=1 SV=2	myi:110448268/2e-160/receptor-type tyrosine-protein phosphatase mu-like isoform X1; K05693 receptor-type tyrosine-protein phosphatase mu [EC:3.1.3.48]	K1PVE9/8e-139/K1PVE9_CRAGI Receptor-type tyrosine-protein phosphatase kappa OS=Crassostrea gigas GN=CGI_10006362 PE=4 SV=1	PS50056/ProSiteProfiles/1490/1564/13.307/Tyrosine specific protein phosphatases family profile./SMART/1470/1572/1.6E-10/Protein tyrosine phosphatase, catalytic domain motif/SMART/1188/1288/1.8E-39/Protein tyrosine phosphatase, catalytic domain motif/Pfam/1348/1570/1.8E-44/Protein-tyrosine phosphatase/Pfam/1106/1288/3.5E-57/Protein-tyrosine phosphatase/ProSiteProfiles/1206/1280/20.913/Tyrosine spe…
CHIP-DNA_peak_1149	chr13	38854329	38854856	528	38854454	88	4.9711	Intergenic	-10292	M.coruscus_chr13_0877	NA	cjo:107306990/4e-21/uncharacterized threonine-rich GPI-anchored glycoprotein PJ4664.02-like; K22016 mucin-3/17	A0A0L7KJ50/4e-30/A0A0L7KJ50_9NEOP Uncharacterized protein (Fragment) OS=Operophtera brumata GN=OBRU01_25011 PE=4 SV=1	NA
CHIP-DNA_peak_1701	chr3	4954219	4955155	937	4954635	88	2.93161	Intergenic	62922	M.coruscus_chr3_0104	NA	xla:108712385/2e-06/mybpc1.S; myosin binding protein C, slow type S homeolog; K12557 myosin-binding protein C, slow-type	K1RBL9/4e-23/K1RBL9_CRAGI Uncharacterized protein OS=Crassostrea gigas GN=CGI_10022334 PE=4 SV=1	PF13873/Pfam/7/83/7.3E-19/Myb/SANT-like DNA-binding domain/PANTHER/1/96/7.0E-18/--
CHIP-DNA_peak_992	chr12	85246907	85247901	995	85247759	87	2.89867	Intergenic	-14152	M.coruscus_chr12_1896	Q071E0/5e-09/SET8A_DANRE N-lysine methyltransferase SETD8-A OS=Danio rerio GN=setd8a PE=2 SV=1	sanh:107657332/1e-19/N-lysine methyltransferase KMT5A-A-like; K11428 histone-lysine N-methyltransferase SETD8 [EC:2.1.1.43]	I3KHN3/5e-20/I3KHN3_ORENI Uncharacterized protein OS=Oreochromis niloticus PE=4 SV=1	PS50280/ProSiteProfiles/1/85/8.628/SET domain profile./Pfam/24/84/2.8E-6/SET domain
CHIP-DNA_peak_1151	chr13	38891098	38891496	399	38891389	87	4.91524	intron	26643	M.coruscus_chr13_0877	NA	cjo:107306990/4e-21/uncharacterized threonine-rich GPI-anchored glycoprotein PJ4664.02-like; K22016 mucin-3/17	A0A0L7KJ50/4e-30/A0A0L7KJ50_9NEOP Uncharacterized protein (Fragment) OS=Operophtera brumata GN=OBRU01_25011 PE=4 SV=1	NA
CHIP-DNA_peak_2825	chr7	94009962	94010156	195	94010047	87	3.28357	Intergenic	9285	M.coruscus_chr7_2174	Q13356/3e-120/PPIL2_HUMAN Peptidyl-prolyl cis-trans isomerase-like 2 OS=Homo sapiens GN=PPIL2 PE=1 SV=1	lak:106174805/1e-143/peptidyl-prolyl cis-trans isomerase-like 2; K10598 peptidyl-prolyl cis-trans isomerase-like 2 [EC:5.2.1.8]	R7TLG5/1e-130/R7TLG5_CAPTE Uncharacterized protein OS=Capitella teleta GN=CAPTEDRAFT_102535 PE=4 SV=1	PF00160/Pfam/273/309/1.0E-7/Cyclophilin type peptidyl-prolyl cis-trans isomerase/CLD/SMART/40/102/8.1E-11/Modified RING finger domain/ProSiteProfiles/36/109/27.22/U-box domain profile./PANTHER/200/380/1.2E-34/--/PANTHER/200/380/1.2E-34/--/Pfam/36/242/1.6E-10/Rtf2 RING-finger
CHIP-DNA_peak_1117	chr13	18578815	18579280	466	18579092	86	6.06489	promoter(2k)	-1214	M.coruscus_chr13_0436	NA	NA	K1QWL2/3e-69/K1QWL2_CRAGI Uncharacterized protein OS=Crassostrea gigas GN=CGI_10005163 PE=4 SV=1	NA
CHIP-DNA_peak_1384	chr2	7337782	7338026	245	7337923	86	6.06489	intron	11580	M.coruscus_chr2_0190	NA	NA	NA	NA
CHIP-DNA_peak_2339	chr5	71752949	71753463	515	71753393	86	1.84079	intron	791	M.coruscus_chr5_1644	P84239/4e-78/H3_URECA Histone H3 OS=Urechis caupo PE=1 SV=2	cqu:CpipJ_CPIJ012420/5e-77/Histone H3c; K11253 histone H3	B0WZ74/7e-77/B0WZ74_CULQU Histone H3c OS=Culex quinquefasciatus GN=CpipJ_CPIJ012420 PE=4 SV=1	PTHR11426/PANTHER/39/150/3.2E-115/--/ProSitePatterns/81/89/-/Histone H3 signature 2./Pfam/23/146/1.2E-49/Core histone H2A/H2B/H3/H4/SMART/48/150/2.5E-75/Histone H3
CHIP-DNA_peak_412	chr1	167030317	167030883	567	167030580	85	4.00706	Intergenic	66801	M.coruscus_chr1_3928	Q7Z5L0/4e-41/VMO1_HUMAN Vitelline membrane outer layer protein 1 homolog OS=Homo sapiens GN=VMO1 PE=1 SV=1	fch:102054319/2e-14/proteasome subunit beta type-10-like; K02738 20S proteasome subunit beta 1 [EC:3.4.25.1]	M7BJL4/2e-48/M7BJL4_CHEMY Vitelline membrane outer layer protein 1 (Fragment) OS=Chelonia mydas GN=UY3_06923 PE=4 SV=1	PTHR18841/PANTHER/48/251/2.3E-65/--/Pfam/71/248/3.0E-50/Vitelline membrane outer layer protein I (VOMI)/PANTHER/48/251/2.3E-65/--
CHIP-DNA_peak_2331	chr5	66840496	66841549	1054	66841243	85	3.56386	downstream	3816	M.coruscus_chr5_1514	NA	NA	NA	NA
CHIP-DNA_peak_1662	chr2	149960496	149960822	327	149960737	84	2.72014	intron	27008	M.coruscus_chr2_3397	P10356/6e-35/YEY2_YEAST Uncharacterized protein YER152C OS=Saccharomyces cerevisiae (strain ATCC 204508 / S288c) GN=YER152C PE=1 SV=2	tgg:A3K92_03535/1e-56/aminotransferase; K05825 2-aminoadipate transaminase [EC:2.6.1.-]	A0A0B7AVW6/2e-108/A0A0B7AVW6_9EUPU Uncharacterized protein (Fragment) OS=Arion vulgaris GN=ORF141092 PE=4 SV=1	PTHR11751/PANTHER/1/412/3.2E-107/--/Pfam/24/403/1.6E-32/Aminotransferase class I and II/PANTHER/1/412/3.2E-107/--
CHIP-DNA_peak_2677	chr6	117766664	117767296	633	117767022	84	11.7605	intron	47163	M.coruscus_chr6_2633	P82125/8e-102/AKCL2_PIG 1,5-anhydro-D-fructose reductase OS=Sus scrofa GN=AKR1E2 PE=1 SV=2	crg:105345761/4e-158/1,5-anhydro-D-fructose reductase-like; K00011 aldehyde reductase [EC:1.1.1.21]	V3ZEC4/2e-142/V3ZEC4_LOTGI Uncharacterized protein OS=Lottia gigantea GN=LOTGIDRAFT_207439 PE=4 SV=1	PS00062/ProSitePatterns/227/244/-/Aldo/keto reductase family signature 2./Pfam/107/371/4.4E-54/Aldo/keto reductase family/ProSitePatterns/339/354/-/Aldo/keto reductase family putative active site signature./ProSitePatterns/121/138/-/Aldo/keto reductase family signature 1./PANTHER/107/195/2.0E-151/--/PANTHER/215/394/2.0E-151/--
CHIP-DNA_peak_407	chr1	167024238	167025028	791	167024922	83	3.03361	Intergenic	61143	M.coruscus_chr1_3928	Q7Z5L0/4e-41/VMO1_HUMAN Vitelline membrane outer layer protein 1 homolog OS=Homo sapiens GN=VMO1 PE=1 SV=1	fch:102054319/2e-14/proteasome subunit beta type-10-like; K02738 20S proteasome subunit beta 1 [EC:3.4.25.1]	M7BJL4/2e-48/M7BJL4_CHEMY Vitelline membrane outer layer protein 1 (Fragment) OS=Chelonia mydas GN=UY3_06923 PE=4 SV=1	PTHR18841/PANTHER/48/251/2.3E-65/--/Pfam/71/248/3.0E-50/Vitelline membrane outer layer protein I (VOMI)/PANTHER/48/251/2.3E-65/--
CHIP-DNA_peak_1349	chr14	86468296	86469171	876	86468729	82	11.4837	Intergenic	29319	M.coruscus_chr14_1770	Q9ULJ7/4e-67/ANR50_HUMAN Ankyrin repeat domain-containing protein 50 OS=Homo sapiens GN=ANKRD50 PE=1 SV=4	crg:109617497/7e-91/ankyrin-1-like; K21440 ankyrin repeat domain-containing protein 50	Q16FI9/4e-103/Q16FI9_AEDAE AAEL014742-PA (Fragment) OS=Aedes aegypti GN=AAEL014742 PE=4 SV=1	PS50088/ProSiteProfiles/461/493/11.755/Ankyrin repeat profile./ProSiteProfiles/395/866/116.835/Ankyrin repeat region circular profile./PANTHER/394/723/3.0E-129/--/ProSiteProfiles/593/625/13.197/Ankyrin repeat profile./Pfam/587/656/5.9E-12/Ankyrin repeats (3 copies)/Pfam/433/524/2.8E-15/Ankyrin repeats (3 copies)/Pfam/774/838/4.0E-11/Ankyrin repeats (3 copies)/ProSiteProfiles/777/809/10.366/Ankyri…
CHIP-DNA_peak_1616	chr2	137851368	137852016	649	137851532	82	4.63597	Intergenic	10920	M.coruscus_chr2_3108	NA	mos:AXE82_11395/3e-17/copper resistance protein; K07233 copper resistance protein B	A0A0K2SVM0/2e-13/A0A0K2SVM0_LEPSM Uncharacterized protein OS=Lepeophtheirus salmonis PE=4 SV=1	NA
CHIP-DNA_peak_1671	chr2	150704179	150705632	1454	150704701	82	6.60536	Intergenic	-12160	M.coruscus_chr2_3417	Q3UFM5/5e-77/NOM1_MOUSE Nucleolar MIF4G domain-containing protein 1 OS=Mus musculus GN=Nom1 PE=1 SV=2	myi:110464367/1e-115/nucleolar MIF4G domain-containing protein 1-like; K17583 nucleolar MIF4G domain-containing protein 1	K1QBK5/5e-101/K1QBK5_CRAGI Nucleolar MIF4G domain-containing protein 1 OS=Crassostrea gigas GN=CGI_10010569 PE=4 SV=1	PTHR18034:SF4/PANTHER/445/766/4.4E-126/--/PANTHER/47/196/4.4E-126/--/PANTHER/321/424/4.4E-126/--/SMART/492/686/1.8E-20/Middle domain of eukaryotic initiation factor 4G (eIF4G)/PANTHER/445/766/4.4E-126/--/PANTHER/321/424/4.4E-126/--/PANTHER/47/196/4.4E-126/--
CHIP-DNA_peak_3445	chr9	114602967	114603161	195	114603061	82	3.31725	Intergenic	-17500	M.coruscus_chr9_2611	NA	NA	W4Y7E2/4e-08/W4Y7E2_STRPU Uncharacterized protein OS=Strongylocentrotus purpuratus GN=Sp-TpaseL_6 PE=4 SV=1	NA
CHIP-DNA_peak_2	chr1	2439662	2439857	196	2439784	81	2.8692	Intergenic	-62866	M.coruscus_chr1_0044	NA	NA	NA	NA
CHIP-DNA_peak_2285	chr5	31332576	31333139	564	31332938	81	7.02302	exon	1517	M.coruscus_chr5_0747	NA	NA	L1I442/1e-26/L1I442_GUITH Uncharacterized protein OS=Guillardia theta CCMP2712 GN=GUITHDRAFT_149662 PE=4 SV=1	NA
CHIP-DNA_peak_3139	chr8	78706607	78707057	451	78706755	81	8.28569	Intergenic	-36392	M.coruscus_chr8_1714	Q91XQ5/5e-64/CHSTF_MOUSE Carbohydrate sulfotransferase 15 OS=Mus musculus GN=Chst15 PE=2 SV=1	crg:105342523/3e-72/carbohydrate sulfotransferase 15-like; K08106 N-acetylgalactosamine 4-sulfate 6-O-sulfotransferase [EC:2.8.2.33]	H2LLY2/8e-70/H2LLY2_ORYLA Sulfotransferase OS=Oryzias latipes GN=CHST15 (1 of 2) PE=3 SV=1	PTHR15723/PANTHER/2/342/5.8E-87/--/Pfam/39/308/4.5E-20/Sulfotransferase domain
CHIP-DNA_peak_409	chr1	167027248	167028040	793	167027823	80	2.59214	Intergenic	64044	M.coruscus_chr1_3928	Q7Z5L0/4e-41/VMO1_HUMAN Vitelline membrane outer layer protein 1 homolog OS=Homo sapiens GN=VMO1 PE=1 SV=1	fch:102054319/2e-14/proteasome subunit beta type-10-like; K02738 20S proteasome subunit beta 1 [EC:3.4.25.1]	M7BJL4/2e-48/M7BJL4_CHEMY Vitelline membrane outer layer protein 1 (Fragment) OS=Chelonia mydas GN=UY3_06923 PE=4 SV=1	PTHR18841/PANTHER/48/251/2.3E-65/--/Pfam/71/248/3.0E-50/Vitelline membrane outer layer protein I (VOMI)/PANTHER/48/251/2.3E-65/--
CHIP-DNA_peak_504	chr10	24994835	24995186	352	24994980	80	5.02351	intron	14053	M.coruscus_chr10_0597	Q13231/2e-125/CHIT1_HUMAN Chitotriosidase-1 OS=Homo sapiens GN=CHIT1 PE=1 SV=1	myi:110451054/1e-179/oviduct-specific glycoprotein-like; K01183 chitinase [EC:3.2.1.14]	K1R4N4/2e-175/K1R4N4_CRAGI Chitotriosidase-1 OS=Crassostrea gigas GN=CGI_10024867 PE=3 SV=1	PS01209/ProSitePatterns/86/107/-/LDL-receptor class A (LDLRA) domain signature./ProSiteProfiles/571/627/13.938/Chitin-binding type-2 domain profile./ProSiteProfiles/73/108/13.338/LDL-receptor class A (LDLRA) domain profile./Pfam/574/625/1.0E-12/Chitin binding Peritrophin-A domain/SMART/112/456/1.3E-140/--/ProSitePatterns/42/64/-/LDL-receptor class A (LDLRA) domain signature./PANTHER/112/537/1.0E-…
CHIP-DNA_peak_636	chr11	13747177	13747482	306	13747393	79	2.03794	Intergenic	108561	M.coruscus_chr11_0254	Q0VCK5/3e-165/AP2A2_BOVIN AP-2 complex subunit alpha-2 OS=Bos taurus GN=AP2A2 PE=1 SV=1	myi:110450140/3e-177/AP-2 complex subunit alpha-2-like; K11824 AP-2 complex subunit alpha	A0A0B2VUF4/0.0/A0A0B2VUF4_TOXCA AP-2 complex subunit alpha-2 OS=Toxocara canis GN=Ap2a2 PE=4 SV=1	PTHR22780:SF19/PANTHER/1/26/1.2E-199/--/PANTHER/113/412/1.2E-199/--/PANTHER/1/26/1.2E-199/--/PANTHER/113/412/1.2E-199/--/Pfam/142/408/5.7E-63/Adaptin N terminal region/Pfam/16/136/1.7E-25/Adaptin N terminal region
CHIP-DNA_peak_1754	chr3	27406044	27406514	471	27406382	79	2.88916	Intergenic	9669	M.coruscus_chr3_0658	NA	NA	V4AB65/6e-30/V4AB65_LOTGI Uncharacterized protein OS=Lottia gigantea GN=LOTGIDRAFT_164129 PE=4 SV=1	NA
CHIP-DNA_peak_2022	chr4	10018785	10019271	487	10018953	79	11.0687	Intergenic	-4023	M.coruscus_chr4_0253	NA	NA	NA	NA
CHIP-DNA_peak_2197	chr5	4385465	4386345	881	4386043	79	2.98507	Intergenic	-4997	M.coruscus_chr5_0118	Q6TDP4/6e-41/KLH17_HUMAN Kelch-like protein 17 OS=Homo sapiens GN=KLHL17 PE=2 SV=1	myi:110466870/2e-84/kelch-like protein 24; K10461 kelch-like protein 24/35	K1PJ13/1e-76/K1PJ13_CRAGI Kelch-like protein 24 (Fragment) OS=Crassostrea gigas GN=CGI_10010482 PE=4 SV=1	PF07707/Pfam/128/207/3.6E-22/BTB And C-terminal Kelch/ProSiteProfiles/26/93/21.719/BTB domain profile./SMART/128/209/2.9E-18/BTB And C-terminal Kelch/SMART/26/123/7.9E-28/Broad-Complex, Tramtrack and Bric a brac/Pfam/17/121/4.1E-28/BTB/POZ domain/PANTHER/14/205/1.5E-74/--
CHIP-DNA_peak_2538	chr6	27114249	27114577	329	27114399	79	12.6224	Intergenic	-34776	M.coruscus_chr6_0613	NA	NA	K1R4K0/2e-08/K1R4K0_CRAGI Uncharacterized protein OS=Crassostrea gigas GN=CGI_10007247 PE=4 SV=1	PS50050/ProSiteProfiles/131/171/9.274/TNFR/NGFR family cysteine-rich region domain profile.
CHIP-DNA_peak_3280	chr9	2967265	2967474	210	2967361	79	4.70205	Intergenic	-25870	M.coruscus_chr9_0063	NA	NA	NA	NA
CHIP-DNA_peak_1755	chr3	27407031	27407547	517	27407161	78	5.18559	Intergenic	10448	M.coruscus_chr3_0658	NA	NA	V4AB65/6e-30/V4AB65_LOTGI Uncharacterized protein OS=Lottia gigantea GN=LOTGIDRAFT_164129 PE=4 SV=1	NA
CHIP-DNA_peak_2980	chr8	7570473	7570995	523	7570856	78	8.46189	Intergenic	45045	M.coruscus_chr8_0172	P21329/1e-29/RTJK_DROFU RNA-directed DNA polymerase from mobile element jockey OS=Drosophila funebris GN=jockey\pol PE=1 SV=1	smm:Smp_199470/3e-36/acyl-CoA:glycerol-3-phosphate acyltransferase; K13506 glycerol-3-phosphate O-acyltransferase 3/4 [EC:2.3.1.15]	A0A060Z048/2e-61/A0A060Z048_ONCMY Uncharacterized protein OS=Oncorhynchus mykiss GN=GSONMT00006616001 PE=4 SV=1	PTHR19446/PANTHER/98/527/1.8E-81/--/PANTHER/5/52/1.8E-81/--/Pfam/239/493/1.2E-46/Reverse transcriptase (RNA-dependent DNA polymerase)/ProSiteProfiles/218/494/21.769/Reverse transcriptase (RT) catalytic domain profile.
CHIP-DNA_peak_1702	chr3	4961593	4962119	527	4962004	77	4.15045	Intergenic	-66957	M.coruscus_chr3_0105	NA	epa:110253007/4e-06/adhesion G-protein coupled receptor F1-like; K04596 brain-specific angiogenesis inhibitor 1	NA	PF02793/Pfam/78/131/4.0E-8/Hormone receptor domain/SMART/75/138/0.0075/Domain present in hormone receptors/ProSiteProfiles/63/133/11.662/G-protein coupled receptors family 2 profile 1./ProSitePatterns/53/64/-/EGF-like domain signature 1./ProSiteProfiles/28/65/13.474/EGF-like domain profile.
CHIP-DNA_peak_1976	chr3	136386748	136387178	431	136386884	77	3.79147	Intergenic	-7727	M.coruscus_chr3_3288	NA	NA	NA	NA
CHIP-DNA_peak_2082	chr4	18893194	18893661	468	18893319	77	2.68317	intron	31740	M.coruscus_chr4_0476	Q12816/6e-10/TROP_HUMAN Trophinin OS=Homo sapiens GN=TRO PE=1 SV=3	crg:105345645/6e-14/coatomer subunit beta'; K17302 coatomer subunit beta'	V4BH50/2e-15/V4BH50_LOTGI Uncharacterized protein OS=Lottia gigantea GN=LOTGIDRAFT_152106 PE=4 SV=1	NA
CHIP-DNA_peak_584	chr10	98340334	98340775	442	98340435	76	3.1909	intron	35564	M.coruscus_chr10_2219	P80147/0.0/GABT_PIG 4-aminobutyrate aminotransferase, mitochondrial OS=Sus scrofa GN=ABAT PE=1 SV=2	myi:110447381/0.0/4-aminobutyrate aminotransferase, mitochondrial-like; K13524 4-aminobutyrate aminotransferase / (S)-3-amino-2-methylpropionate transaminase [EC:2.6.1.19 2.6.1.22]	K1QXS3/0.0/K1QXS3_CRAGI 4-aminobutyrate aminotransferase, mitochondrial OS=Crassostrea gigas GN=CGI_10025808 PE=3 SV=1	SM00735/SMART/327/352/4.9E-4/ZASP-like motif/SMART/17/90/1.4E-13/Domain present in PSD-95, Dlg, and ZO-1/2./ProSitePatterns/1419/1458/-/Aminotransferases class-III pyridoxal-phosphate attachment site./Pfam/331/425/2.4E-10/Domain of unknown function (DUF4749)/Pfam/581/634/6.0E-12/LIM domain/Pfam/640/683/2.9E-8/LIM domain/Pfam/520/574/4.6E-7/LIM domain/Pfam/10/87/8.6E-12/PDZ domain (Also known as D…
CHIP-DNA_peak_19	chr1	3111585	3113648	2064	3113417	75	11.9913	Intergenic	26954	M.coruscus_chr1_0059	Q7RTU0/3e-23/TCF24_HUMAN Transcription factor 24 OS=Homo sapiens GN=TCF24 PE=3 SV=3	crg:105337677/4e-80/uncharacterized protein LOC105337677; K21754 BTB/POZ domain-containing protein KCTD1/15	K1RAQ2/4e-88/K1RAQ2_CRAGI Uncharacterized protein OS=Crassostrea gigas GN=CGI_10020604 PE=4 SV=1	PTHR23349/PANTHER/32/89/9.8E-34/--/SMART/33/85/2.5E-11/helix loop helix domain/Pfam/202/336/6.4E-9/Domain of unknown function (DUF3504)/PANTHER/32/89/9.8E-34/--/Pfam/33/79/1.4E-10/Helix-loop-helix DNA-binding domain/ProSiteProfiles/27/79/12.913/Myc-type, basic helix-loop-helix (bHLH) domain profile.
CHIP-DNA_peak_602	chr10	106405503	106405759	257	106405653	75	4.46695	Intergenic	-15934	M.coruscus_chr10_2412	P97478/3e-89/COQ7_MOUSE 5-demethoxyubiquinone hydroxylase, mitochondrial OS=Mus musculus GN=Coq7 PE=1 SV=3	myi:110451231/3e-108/5-demethoxyubiquinone hydroxylase, mitochondrial-like; K06134 3-demethoxyubiquinol 3-hydroxylase [EC:1.14.99.60]	V3ZS00/1e-107/V3ZS00_LOTGI Uncharacterized protein OS=Lottia gigantea GN=LOTGIDRAFT_154620 PE=4 SV=1	PTHR11237/PANTHER/14/195/7.3E-121/--/PANTHER/14/195/7.3E-121/--/Pfam/27/195/4.3E-78/Ubiquinone biosynthesis protein COQ7
CHIP-DNA_peak_1386	chr2	7916145	7916339	195	7916226	75	3.14946	intron	14282	M.coruscus_chr2_0209	B1H116/1e-105/UCK2_XENTR Uridine-cytidine kinase 2 OS=Xenopus tropicalis GN=uck2 PE=2 SV=1	myi:110441802/5e-148/uridine-cytidine kinase 2-like; K00876 uridine kinase [EC:2.7.1.48]	V4AP57/5e-127/V4AP57_LOTGI Uridine kinase OS=Lottia gigantea GN=LOTGIDRAFT_113948 PE=3 SV=1	PF00485/Pfam/52/246/5.7E-47/Phosphoribulokinase / Uridine kinase family/PANTHER/49/259/1.9E-121/--/PANTHER/49/259/1.9E-121/--
CHIP-DNA_peak_2810	chr7	77060055	77060255	201	77060184	75	2.43213	Intergenic	21638	M.coruscus_chr7_1779	NA	NA	V4AFM4/5e-13/V4AFM4_LOTGI Uncharacterized protein OS=Lottia gigantea GN=LOTGIDRAFT_231912 PE=4 SV=1	NA
CHIP-DNA_peak_431	chr10	3825184	3825656	473	3825283	74	16.4523	promoter(1k)	-400	M.coruscus_chr10_0097	Q5M7W6/6e-11/ITFG3_RAT Protein ITFG3 OS=Rattus norvegicus GN=Itfg3 PE=1 SV=1	sko:100366369/1e-41/protein ITFG3-like; K17258 integrin alpha FG-GAP repeat containing protein 3	K1RCI7/1e-48/K1RCI7_CRAGI Uncharacterized protein OS=Crassostrea gigas GN=CGI_10017419 PE=4 SV=1	PTHR21419:SF27/PANTHER/110/326/1.2E-37/--/PANTHER/110/326/1.2E-37/--
CHIP-DNA_peak_847	chr12	8467851	8468386	536	8468364	74	1.78894	Intergenic	-9362	M.coruscus_chr12_0170	Q071E0/3e-07/SET8A_DANRE N-lysine methyltransferase SETD8-A OS=Danio rerio GN=setd8a PE=2 SV=1	sanh:107700335/3e-18/N-lysine methyltransferase KMT5A-A-like; K11428 histone-lysine N-methyltransferase SETD8 [EC:2.1.1.43]	I3KHN3/1e-18/I3KHN3_ORENI Uncharacterized protein OS=Oreochromis niloticus PE=4 SV=1	PS50280/ProSiteProfiles/1/85/8.628/SET domain profile./Pfam/24/84/9.3E-6/SET domain
CHIP-DNA_peak_1140	chr13	33863955	33864187	233	33864086	74	3.24453	Intergenic	14297	M.coruscus_chr13_0786	NA	NA	NA	NA
CHIP-DNA_peak_279	chr1	124882060	124882436	377	124882169	73	5.49973	Intergenic	5846	M.coruscus_chr1_2893	NA	ipu:108275965/1e-10/tbc1d10b; TBC1 domain family member 10B; K19944 TBC1 domain family member 10	K1PTP2/2e-57/K1PTP2_CRAGI Cell surface glycoprotein 1 OS=Crassostrea gigas GN=CGI_10002526 PE=4 SV=1	NA
CHIP-DNA_peak_437	chr10	4610120	4610796	677	4610400	73	8.2159	exon	1116	M.coruscus_chr10_0123	NA	lel:LELG_02721/4e-07/hypothetical protein; K22493 agglutinin-like protein	F6VYJ0/4e-45/F6VYJ0_CALJA Uncharacterized protein (Fragment) OS=Callithrix jacchus PE=4 SV=1	NA
CHIP-DNA_peak_1213	chr14	4345605	4346270	666	4346015	73	1.92881	Intergenic	8859	M.coruscus_chr14_0095	NA	NA	NA	NA
CHIP-DNA_peak_2812	chr7	77067417	77067654	238	77067526	73	2.76119	Intergenic	14296	M.coruscus_chr7_1779	NA	NA	V4AFM4/5e-13/V4AFM4_LOTGI Uncharacterized protein OS=Lottia gigantea GN=LOTGIDRAFT_231912 PE=4 SV=1	NA
CHIP-DNA_peak_2870	chr7	114474904	114475117	214	114475040	73	3.3107	Intergenic	-51337	M.coruscus_chr7_2715	NA	xma:106699898/1e-16/zinc finger protein 26-like; K09228 KRAB domain-containing zinc finger protein	K1QJ80/2e-26/K1QJ80_CRAGI Uncharacterized protein OS=Crassostrea gigas GN=CGI_10003501 PE=4 SV=1	PTHR23080:SF63/PANTHER/1/96/3.1E-12/--/Pfam/4/78/5.3E-9/THAP domain/ProSiteProfiles/1/88/12.166/Zinc finger THAP-type profile/PANTHER/1/96/3.1E-12/--/SMART/3/94/0.0089/--/PANTHER/307/316/3.1E-12/--/PANTHER/182/245/3.1E-12/--/PANTHER/307/316/3.1E-12/--/PANTHER/182/245/3.1E-12/--
CHIP-DNA_peak_159	chr1	33402821	33403125	305	33402974	72	3.26596	promoter(2k)	-1801	M.coruscus_chr1_0838	Q96PN8/4e-49/TSSK3_HUMAN Testis-specific serine/threonine-protein kinase 3 OS=Homo sapiens GN=TSSK3 PE=1 SV=1	lcm:102359951/2e-51/TSSK3; testis specific serine kinase 3; K08811 testis-specific serine kinase [EC:2.7.11.1]	H3B9R4/3e-51/H3B9R4_LATCH Uncharacterized protein OS=Latimeria chalumnae GN=TSSK3 PE=4 SV=2	PS50011/ProSiteProfiles/1/242/34.732/Protein kinase domain profile./SMART/18/245/1.3E-42/Serine/Threonine protein kinases, catalytic domain/ProSitePatterns/112/124/-/Serine/Threonine protein kinases active-site signature./PANTHER/29/233/1.7E-70/--/Pfam/37/235/1.4E-49/Protein kinase domain
CHIP-DNA_peak_2411	chr5	115335243	115335505	263	115335354	72	4.07741	intron	18067	M.coruscus_chr5_2673	Q3UMR0/3e-172/ANR27_MOUSE Ankyrin repeat domain-containing protein 27 OS=Mus musculus GN=Ankrd27 PE=1 SV=2	myi:110463513/0.0/ankyrin repeat domain-containing protein 27-like isoform X1; K20175 ankyrin repeat domain-containing protein 27	A0A0L8GLD3/0.0/A0A0L8GLD3_OCTBM Uncharacterized protein OS=Octopus bimaculoides GN=OCBIM_22031871mg PE=4 SV=1	PS50088/ProSiteProfiles/761/793/11.514/Ankyrin repeat profile./SMART/277/396/0.0022/Domain present in VPS9/ProSiteProfiles/476/901/73.775/Ankyrin repeat region circular profile./SMART/860/889/1.5E-4/ankyrin repeats/SMART/509/538/0.074/ankyrin repeats/SMART/794/823/0.027/ankyrin repeats/SMART/580/609/1.9E-5/ankyrin repeats/SMART/542/576/0.024/ankyrin repeats/SMART/761/790/3.3E-4/ankyrin repeats/SM…
CHIP-DNA_peak_990	chr12	85244416	85246118	1703	85244771	71	1.96795	Intergenic	-11164	M.coruscus_chr12_1896	Q071E0/5e-09/SET8A_DANRE N-lysine methyltransferase SETD8-A OS=Danio rerio GN=setd8a PE=2 SV=1	sanh:107657332/1e-19/N-lysine methyltransferase KMT5A-A-like; K11428 histone-lysine N-methyltransferase SETD8 [EC:2.1.1.43]	I3KHN3/5e-20/I3KHN3_ORENI Uncharacterized protein OS=Oreochromis niloticus PE=4 SV=1	PS50280/ProSiteProfiles/1/85/8.628/SET domain profile./Pfam/24/84/2.8E-6/SET domain
CHIP-DNA_peak_1154	chr13	38914374	38914577	204	38914499	71	5.01922	Intergenic	-28683	M.coruscus_chr13_0878	NA	NA	G3SEN1/5e-06/G3SEN1_GORGO Uncharacterized protein OS=Gorilla gorilla gorilla PE=4 SV=1	NA
CHIP-DNA_peak_2061	chr4	16298075	16298463	389	16298145	71	3.65801	intron	3243	M.coruscus_chr4_0403	P22304/0.0/IDS_HUMAN Iduronate 2-sulfatase OS=Homo sapiens GN=IDS PE=1 SV=1	sko:100370796/0.0/iduronate 2-sulfatase-like; K01136 iduronate 2-sulfatase [EC:3.1.6.13]	T1JGG9/0.0/T1JGG9_STRMM Uncharacterized protein OS=Strigamia maritima PE=4 SV=1	PTHR10342/PANTHER/386/557/1.7E-185/--/PANTHER/39/260/1.7E-185/--/ProSitePatterns/129/140/-/Sulfatases signature 2./Pfam/40/414/1.5E-54/Sulfatase/PANTHER/286/368/1.7E-185/--/PANTHER/39/260/1.7E-185/--/PANTHER/286/368/1.7E-185/--/PANTHER/386/557/1.7E-185/--
CHIP-DNA_peak_280	chr1	124883280	124884012	733	124883446	70	3.96571	Intergenic	7123	M.coruscus_chr1_2893	NA	ipu:108275965/1e-10/tbc1d10b; TBC1 domain family member 10B; K19944 TBC1 domain family member 10	K1PTP2/2e-57/K1PTP2_CRAGI Cell surface glycoprotein 1 OS=Crassostrea gigas GN=CGI_10002526 PE=4 SV=1	NA
CHIP-DNA_peak_750	chr11	81874595	81875221	627	81874879	70	3.45121	Intergenic	-20732	M.coruscus_chr11_2138	NA	crg:105328365/8e-17/uncharacterized protein LOC105328365 isoform X1; K21754 BTB/POZ domain-containing protein KCTD1/15	W4YFE1/5e-25/W4YFE1_STRPU Uncharacterized protein OS=Strongylocentrotus purpuratus GN=Sp-Kctd1L_4 PE=4 SV=1	PTHR21446:SF3/PANTHER/120/212/5.1E-24/--/PANTHER/120/212/5.1E-24/--
CHIP-DNA_peak_1996	chr4	3255284	3256214	931	3255765	70	6.0809	Intergenic	18348	M.coruscus_chr4_0070	Q9VWA8/3e-44/FRG1_DROME Protein FRG1 homolog OS=Drosophila melanogaster GN=FRG1 PE=2 SV=1	obi:106872044/5e-61/protein FRG1-like; K13122 protein FRG1	R7U8Q5/5e-61/R7U8Q5_CAPTE Uncharacterized protein OS=Capitella teleta GN=CAPTEDRAFT_201566 PE=4 SV=1	PF08555/Pfam/5/46/3.8E-5/Eukaryotic family of unknown function (DUF1754)/PANTHER/213/318/4.0E-100/--/PANTHER/3/148/4.0E-100/--/Pfam/74/319/7.4E-60/FRG1-like domain
CHIP-DNA_peak_3209	chr8	108858714	108859016	303	108858859	70	11.2024	intron	10938	M.coruscus_chr8_2381	Q6DFV8/6e-15/VWDE_MOUSE von Willebrand factor D and EGF domain-containing protein OS=Mus musculus GN=Vwde PE=2 SV=2	lak:106164581/9e-55/mucin-17; K10955 mucin-2	K1RSH8/0.0/K1RSH8_CRAGI von Willebrand factor D and EGF domain-containing protein OS=Crassostrea gigas GN=CGI_10009284 PE=4 SV=1	PF00094/Pfam/4582/4739/9.3E-10/von Willebrand factor type D domain/ProSiteProfiles/4581/4803/15.518/VWFD domain profile.
CHIP-DNA_peak_3276	chr9	2946989	2948666	1678	2947855	70	2.56413	Intergenic	-6364	M.coruscus_chr9_0063	NA	NA	NA	NA
CHIP-DNA_peak_6	chr1	2490482	2490750	269	2490607	69	4.1143	Intergenic	-12043	M.coruscus_chr1_0044	NA	NA	NA	NA
CHIP-DNA_peak_850	chr12	8712758	8713573	816	8712890	69	6.48975	intron	15215	M.coruscus_chr12_0175	Q5ZLK1/0.0/DCA13_CHICK DDB1- and CUL4-associated factor 13 OS=Gallus gallus GN=DCAF13 PE=2 SV=1	crg:105318083/0.0/DDB1- and CUL4-associated factor 13; K11806 WD repeat and SOF domain-containing protein 1	K1QGW5/0.0/K1QGW5_CRAGI WD repeat and SOF domain-containing protein 1 OS=Crassostrea gigas GN=CGI_10012435 PE=4 SV=1	SM00320/SMART/178/218/0.45/WD40 repeats/SMART/305/346/0.0012/WD40 repeats/SMART/92/131/1.5E-7/WD40 repeats/SMART/264/303/5.9E-4/WD40 repeats/SMART/49/89/1.0E-4/WD40 repeats/ProSiteProfiles/99/140/10.375/Trp-Asp (WD) repeats profile./ProSiteProfiles/271/302/8.871/Trp-Asp (WD) repeats profile./Pfam/55/89/0.0098/WD domain, G-beta repeat/Pfam/94/131/0.0081/WD domain, G-beta repeat/Pfam/320/346/0.064/…
CHIP-DNA_peak_1158	chr13	38953425	38953695	271	38953508	69	1.7832	promoter(2k)	-1893	M.coruscus_chr13_0880	NA	NA	A0A093H374/2e-08/A0A093H374_PICPB Uncharacterized protein (Fragment) OS=Picoides pubescens GN=N307_10402 PE=4 SV=1	NA
CHIP-DNA_peak_1728	chr3	13314684	13315279	596	13314778	69	3.40261	promoter(2k)	-1386	M.coruscus_chr3_0307	Q5ZL12/0.0/PPR21_CHICK Protein phosphatase 1 regulatory subunit 21 OS=Gallus gallus GN=PPP1R21 PE=2 SV=1	myi:110450459/0.0/protein phosphatase 1 regulatory subunit 21-like isoform X1; K17562 protein phosphatase 1 regulatory subunit 21	A0A0B6YWD3/0.0/A0A0B6YWD3_9EUPU Uncharacterized protein OS=Arion vulgaris GN=ORF38271 PE=4 SV=1	PTHR21448/PANTHER/1/783/3.9E-249/--/Pfam/254/770/5.8E-190/Predicted coiled-coil domain-containing protein/Pfam/8/108/2.6E-31/Predicted coiled-coil domain-containing protein
CHIP-DNA_peak_2019	chr4	9243821	9245195	1375	9244498	69	3.13174	intron	65243	M.coruscus_chr4_0228	P52948/0.0/NUP98_HUMAN Nuclear pore complex protein Nup98-Nup96 OS=Homo sapiens GN=NUP98 PE=1 SV=4	crg:105320975/0.0/nuclear pore complex protein Nup98-Nup96; K14297 nuclear pore complex protein Nup98-Nup96	K1QZ64/0.0/K1QZ64_CRAGI Nuclear pore complex protein Nup98-Nup96 OS=Crassostrea gigas GN=CGI_10014712 PE=4 SV=1	PS51434/ProSiteProfiles/739/881/58.135/NUP C-terminal domain profile./Pfam/741/881/1.1E-41/Nucleoporin autopeptidase/PANTHER/1/1087/0.0/--/PANTHER/1616/1808/0.0/--/PANTHER/1111/1572/0.0/--/PANTHER/1616/1808/0.0/--/PANTHER/1/1087/0.0/--/PANTHER/1111/1572/0.0/--/Pfam/1595/1673/3.0E-21/Nuclear protein 96/Pfam/1353/1594/3.2E-61/Nuclear protein 96
CHIP-DNA_peak_2194	chr4	126717310	126717896	587	126717772	69	3.72476	Intergenic	29933	M.coruscus_chr4_2936	NA	NA	NA	NA
CHIP-DNA_peak_2399	chr5	113890418	113891085	668	113890783	69	19.0789	intron	14007	M.coruscus_chr5_2637	O88271/2e-50/CFDP1_MOUSE Craniofacial development protein 1 OS=Mus musculus GN=Cfdp1 PE=1 SV=1	pmac:106719213/2e-26/nucleolar GTP-binding protein 2; K14537 nuclear GTP-binding protein	A0A0B7B2S3/1e-59/A0A0B7B2S3_9EUPU Uncharacterized protein OS=Arion vulgaris GN=ORF154536 PE=4 SV=1	PTHR23227/PANTHER/201/321/8.6E-43/--/ProSiteProfiles/253/333/21.328/Bucentaur C-terminal (BCNT-C) domain profile./Pfam/257/328/5.8E-28/Bucentaur or craniofacial development
CHIP-DNA_peak_518	chr10	32352437	32353024	588	32352820	68	6.45044	intron	4520	M.coruscus_chr10_0770	Q14AM7/2e-33/CP072_MOUSE UPF0472 protein C16orf72 homolog OS=Mus musculus PE=2 SV=1	NA	K1QCP4/1e-68/K1QCP4_CRAGI UPF0472 protein C16orf72-like protein OS=Crassostrea gigas GN=CGI_10008891 PE=4 SV=1	PTHR31624/PANTHER/20/187/8.0E-47/--/PANTHER/20/187/8.0E-47/--/Pfam/20/185/4.5E-48/Domain of unknown function (DUF4588)
CHIP-DNA_peak_1046	chr13	2234500	2235182	683	2234846	68	6.39704	intron	12607	M.coruscus_chr13_0045	Q00780/2e-13/CO8A1_MOUSE Collagen alpha-1(VIII) chain OS=Mus musculus GN=Col8a1 PE=1 SV=3	lcm:102345507/1e-09/COL10A1; collagen type X alpha 1 chain; K19479 collagen, type X, alpha	A0A0B7BJF9/3e-32/A0A0B7BJF9_9EUPU Uncharacterized protein (Fragment) OS=Arion vulgaris GN=ORF191889 PE=4 SV=1	PS50871/ProSiteProfiles/40/178/20.681/C1q domain profile./PANTHER/344/469/2.3E-19/--/SMART/189/310/1.0E-8/Complement component C1q domain./SMART/38/159/2.3E-8/Complement component C1q domain./SMART/336/471/1.6E-18/Complement component C1q domain./PANTHER/344/469/2.3E-19/--/ProSiteProfiles/191/331/20.649/C1q domain profile./Pfam/344/469/2.1E-24/C1q domain/Pfam/46/159/1.0E-17/C1q domain/Pfam/197/31…
CHIP-DNA_peak_1067	chr13	3724479	3724679	201	3724619	68	2.66302	intron	24685	M.coruscus_chr13_0084	Q7L622/2e-12/G2E3_HUMAN G2/M phase-specific E3 ubiquitin-protein ligase OS=Homo sapiens GN=G2E3 PE=1 SV=1	ola:105354742/3e-77/G2/M phase-specific E3 ubiquitin-protein ligase-like isoform X1; K22371 G2/M phase-specific E3 ubiquitin-protein ligase [EC:2.3.2.26]	A0A087Y2Y8/2e-25/A0A087Y2Y8_POEFO Uncharacterized protein OS=Poecilia formosa PE=4 SV=1	SM00119/SMART/363/708/5.7E-5/Domain Homologous to E6-AP Carboxyl Terminus with/PANTHER/330/692/3.9E-16/--/Pfam/411/690/1.4E-13/HECT-domain (ubiquitin-transferase)/ProSiteProfiles/366/689/16.374/HECT domain profile.
CHIP-DNA_peak_2776	chr7	40509243	40510577	1335	40510440	68	6.39704	intron	50289	M.coruscus_chr7_0966	NA	obi:106879434/5e-14/arsenite methyltransferase-like; K07755 arsenite methyltransferase [EC:2.1.1.137]	K1PVX6/0.0/K1PVX6_CRAGI Uncharacterized protein OS=Crassostrea gigas GN=CGI_10001870 PE=4 SV=1	PS50158/ProSiteProfiles/455/469/8.845/Zinc finger CCHC-type profile./PANTHER/186/400/5.1E-29/--/ProSitePatterns/498/509/-/Eukaryotic and viral aspartyl proteases active site./PANTHER/186/400/5.1E-29/--
CHIP-DNA_peak_2946	chr8	3502038	3502743	706	3502456	68	8.5004	Intergenic	-3168	M.coruscus_chr8_0081	C0H906/0.0/NCBP1_SALSA Nuclear cap-binding protein subunit 1 OS=Salmo salar GN=ncbp1 PE=2 SV=1	crg:105318090/0.0/nuclear cap-binding protein subunit 1; K12882 nuclear cap-binding protein subunit 1	K1Q4J3/0.0/K1Q4J3_CRAGI Nuclear cap-binding protein subunit 1 OS=Crassostrea gigas GN=CGI_10006290 PE=4 SV=1	PF09090/Pfam/426/691/7.9E-79/MIF4G like/Pfam/349/410/8.8E-16/MIF4G like/Pfam/299/346/3.5E-5/MIF4G like/PANTHER/2/729/0.0/--/SMART/1/199/1.5E-19/Middle domain of eukaryotic initiation factor 4G (eIF4G)/Pfam/3/197/2.6E-19/MIF4G domain
CHIP-DNA_peak_3112	chr8	52454135	52454483	349	52454440	68	2.4919	Intergenic	72392	M.coruscus_chr8_1162	P83425/4e-17/HIP_MYTED Heavy metal-binding protein HIP OS=Mytilus edulis PE=1 SV=1	aplc:110974963/1e-07/uncharacterized protein LOC110974963; K06237 collagen, type IV, alpha	V9LXS5/9e-16/V9LXS5_MYTGA KEYSTONEin OS=Mytilus galloprovincialis PE=2 SV=1	PTHR22923/PANTHER/33/159/5.4E-19/--/SMART/27/162/1.1E-6/Complement component C1q domain./PANTHER/33/159/5.4E-19/--/Pfam/35/159/1.4E-21/C1q domain/ProSiteProfiles/29/162/23.606/C1q domain profile.
CHIP-DNA_peak_334	chr1	153339499	153340135	637	153339734	66	6.21162	Intergenic	-10856	M.coruscus_chr1_3579	O75897/4e-42/ST1C4_HUMAN Sulfotransferase 1C4 OS=Homo sapiens GN=SULT1C4 PE=1 SV=2	myi:110466565/3e-55/sulfotransferase 1C2-like; K01025 sulfotransferase [EC:2.8.2.-]	K1P8Y3/2e-53/K1P8Y3_CRAGI Sulfotransferase 1C4 OS=Crassostrea gigas GN=CGI_10006564 PE=4 SV=1	PTHR11783/PANTHER/55/312/4.4E-59/--/PANTHER/55/312/4.4E-59/--/Pfam/65/303/1.8E-47/Sulfotransferase domain
CHIP-DNA_peak_2509	chr6	12952634	12952871	238	12952780	66	3.74229	Intergenic	-16532	M.coruscus_chr6_0301	NA	sasa:106593746/5e-09/fibrinogen alpha-1 chain-like; K17924 sorting nexin-10/11	R7VUN8/4e-19/R7VUN8_COLLI Collagen alpha-2(I) chain (Fragment) OS=Columba livia GN=A306_02299 PE=4 SV=1	PF01581/Pfam/142/150/210.0/FMRFamide related peptide family
CHIP-DNA_peak_2671	chr6	117571569	117572334	766	117571950	66	5.33204	Intergenic	-3953	M.coruscus_chr6_2627	A4QN56/1e-35/NAGT1_DANRE Sodium-dependent glucose transporter 1 OS=Danio rerio GN=naglt1 PE=2 SV=1	myi:110450271/4e-84/sodium-dependent glucose transporter 1-like; K08175 MFS transporter, FHS family, Na+ dependent glucose transporter 1	K1QPV4/0.0/K1QPV4_CRAGI Sodium-dependent glucose transporter 1 OS=Crassostrea gigas GN=CGI_10016019 PE=4 SV=1	PF07690/Pfam/490/656/6.2E-11/Major Facilitator Superfamily/Pfam/36/175/1.8E-10/Major Facilitator Superfamily/PANTHER/421/665/9.0E-134/--/PANTHER/32/227/9.0E-134/--/PANTHER/421/665/9.0E-134/--/PANTHER/32/227/9.0E-134/--
CHIP-DNA_peak_627	chr11	443348	443645	298	443510	65	6.66897	exon	9485	M.coruscus_chr11_0008	Q8WZ42/3e-76/TITIN_HUMAN Titin OS=Homo sapiens GN=TTN PE=1 SV=4	myi:110449963/0.0/hemicentin-1-like; K17341 hemicentin	K1QUM5/0.0/K1QUM5_CRAGI Titin OS=Crassostrea gigas GN=CGI_10019011 PE=4 SV=1	PS50835/ProSiteProfiles/792/896/12.64/Ig-like domain profile./ProSiteProfiles/2736/2840/12.64/Ig-like domain profile./ProSiteProfiles/1008/1112/12.64/Ig-like domain profile./ProSiteProfiles/468/572/12.64/Ig-like domain profile./ProSiteProfiles/2304/2408/12.64/Ig-like domain profile./ProSiteProfiles/1548/1652/12.64/Ig-like domain profile./ProSiteProfiles/576/680/12.64/Ig-like domain profile./ProSi…
CHIP-DNA_peak_828	chr11	100134874	100135272	399	100135224	65	2.83975	Intergenic	6305	M.coruscus_chr11_2521	NA	fch:102058409/5e-36/arf-GAP with GTPase, ANK repeat and PH domain-containing protein 2-like; K17848 Arf-GAP with GTPase, ANK repeat and PH domain-containing protein 2	H2Y9R0/4e-49/H2Y9R0_CIOSA Uncharacterized protein OS=Ciona savignyi PE=4 SV=1	NA
CHIP-DNA_peak_2809	chr7	77052358	77052758	401	77052509	65	2.83975	Intergenic	29313	M.coruscus_chr7_1779	NA	NA	V4AFM4/5e-13/V4AFM4_LOTGI Uncharacterized protein OS=Lottia gigantea GN=LOTGIDRAFT_231912 PE=4 SV=1	NA
CHIP-DNA_peak_2911	chr7	123346375	123347136	762	123346454	65	2.23964	Intergenic	-14126	M.coruscus_chr7_2884	NA	NA	NA	PF00098/Pfam/136/151/1.7E-4/Zinc knuckle/SMART/136/152/0.0099/zinc finger/ProSiteProfiles/137/150/9.752/Zinc finger CCHC-type profile.
CHIP-DNA_peak_875	chr12	17541984	17542284	301	17542123	64	2.50864	Intergenic	4985	M.coruscus_chr12_0397	Q4AEH5/2e-39/GPX3_HYLLA Glutathione peroxidase 3 OS=Hylobates lar GN=GPX3 PE=2 SV=2	crg:105324860/6e-43/glutathione peroxidase; K00432 glutathione peroxidase [EC:1.11.1.9]	H8ZQF1/1e-61/H8ZQF1_REICL Glutathione peroxidase (Fragment) OS=Reishia clavigera PE=2 SV=1	PS51355/ProSiteProfiles/1/143/39.811/Glutathione peroxidase profile./PIRSF/1/141/3.4E-30/--/PANTHER/1/139/7.9E-60/--/Pfam/1/74/9.9E-18/Glutathione peroxidase
CHIP-DNA_peak_1752	chr3	24774888	24775272	385	24775092	64	6.56793	promoter(1k)	-820	M.coruscus_chr3_0605	Q7L1S5/9e-15/CHST9_HUMAN Carbohydrate sulfotransferase 9 OS=Homo sapiens GN=CHST9 PE=2 SV=2	myi:110443205/1e-52/carbohydrate sulfotransferase 13-like isoform X1; K01017 chondroitin 4-sulfotransferase 11 [EC:2.8.2.5]	A0A0L8GQH8/4e-48/A0A0L8GQH8_OCTBM Uncharacterized protein (Fragment) OS=Octopus bimaculoides GN=OCBIM_22029807mg PE=4 SV=1	PF03567/Pfam/3/123/6.8E-19/Sulfotransferase family/PANTHER/1/151/7.5E-26/--
CHIP-DNA_peak_3074	chr8	28142404	28142665	262	28142459	64	1.91642	Intergenic	13614	M.coruscus_chr8_0647	NA	NA	A0A0G4F6D7/2e-15/A0A0G4F6D7_9ALVE Uncharacterized protein OS=Chromera velia CCMP2878 GN=Cvel_15429 PE=4 SV=1	NA
CHIP-DNA_peak_11	chr1	2775490	2775931	442	2775598	63	4.46153	intron	25575	M.coruscus_chr1_0046	Q8R3G1/1e-116/PP1R8_MOUSE Nuclear inhibitor of protein phosphatase 1 OS=Mus musculus GN=Ppp1r8 PE=1 SV=1	crg:105327585/2e-166/nuclear inhibitor of protein phosphatase 1; K13216 nuclear inhibitor of protein phosphatase 1 [EC:3.1.4.-]	K1RF15/8e-157/K1RF15_CRAGI Nuclear inhibitor of protein phosphatase 1 OS=Crassostrea gigas GN=CGI_10026942 PE=4 SV=1	SM00034/SMART/160/291/2.2E-11/C-type lectin (CTL) or carbohydrate-recognition domain (CRD)/ProSitePatterns/265/290/-/C-type lectin domain signature./ProSiteProfiles/323/375/12.871/Forkhead-associated (FHA) domain profile./PANTHER/160/404/6.3E-153/--/PANTHER/426/614/6.3E-153/--/PANTHER/426/614/6.3E-153/--/ProSiteProfiles/118/182/13.146/C-type lectin domain profile./Pfam/189/292/6.8E-14/Lectin C-ty…
CHIP-DNA_peak_158	chr1	33400429	33401123	695	33400989	63	2.7537	exon	184	M.coruscus_chr1_0838	Q96PN8/4e-49/TSSK3_HUMAN Testis-specific serine/threonine-protein kinase 3 OS=Homo sapiens GN=TSSK3 PE=1 SV=1	lcm:102359951/2e-51/TSSK3; testis specific serine kinase 3; K08811 testis-specific serine kinase [EC:2.7.11.1]	H3B9R4/3e-51/H3B9R4_LATCH Uncharacterized protein OS=Latimeria chalumnae GN=TSSK3 PE=4 SV=2	PS50011/ProSiteProfiles/1/242/34.732/Protein kinase domain profile./SMART/18/245/1.3E-42/Serine/Threonine protein kinases, catalytic domain/ProSitePatterns/112/124/-/Serine/Threonine protein kinases active-site signature./PANTHER/29/233/1.7E-70/--/Pfam/37/235/1.4E-49/Protein kinase domain
CHIP-DNA_peak_198	chr1	57844363	57844570	208	57844484	63	8.85494	Intergenic	33420	M.coruscus_chr1_1411	NA	NA	K1S0E7/3e-64/K1S0E7_CRAGI DnaJ-like protein subfamily C member 14 OS=Crassostrea gigas GN=CGI_10021233 PE=4 SV=1	NA
CHIP-DNA_peak_1156	chr13	38920056	38920308	253	38920153	63	6.46688	Intergenic	-23029	M.coruscus_chr13_0878	NA	NA	G3SEN1/5e-06/G3SEN1_GORGO Uncharacterized protein OS=Gorilla gorilla gorilla PE=4 SV=1	NA
CHIP-DNA_peak_1942	chr3	130133922	130134456	535	130134398	63	3.11095	intron	33667	M.coruscus_chr3_3135	Q5F4B8/3e-36/S46A3_CHICK Solute carrier family 46 member 3 OS=Gallus gallus GN=SLC46A3 PE=2 SV=1	myi:110444944/2e-78/solute carrier family 46 member 3-like; K20840 MFS transporter, PCFT/HCP family, solute carrier family 46, member 3	K1Q649/3e-77/K1Q649_CRAGI Solute carrier family 46 member 3 OS=Crassostrea gigas GN=CGI_10013443 PE=4 SV=1	PF07690/Pfam/1188/1505/2.4E-11/Major Facilitator Superfamily/Pfam/48/380/5.7E-13/Major Facilitator Superfamily/Pfam/776/1082/9.8E-12/Major Facilitator Superfamily/PANTHER/1/464/7.4E-84/--
CHIP-DNA_peak_2813	chr7	77076420	77076957	538	77076673	63	2.55788	Intergenic	5149	M.coruscus_chr7_1779	NA	NA	V4AFM4/5e-13/V4AFM4_LOTGI Uncharacterized protein OS=Lottia gigantea GN=LOTGIDRAFT_231912 PE=4 SV=1	NA
CHIP-DNA_peak_3116	chr8	56388355	56388630	276	56388476	63	3.96919	intron	56355	M.coruscus_chr8_1259	Q5RDU4/3e-145/PARP6_PONAB Poly [ADP-ribose] polymerase 6 OS=Pongo abelii GN=PARP6 PE=2 SV=1	myi:110454258/0.0/poly [ADP-ribose] polymerase 6-like; K15258 poly [ADP-ribose] polymerase 6/8 [EC:2.4.2.30]	V4A9T2/0.0/V4A9T2_LOTGI Poly [ADP-ribose] polymerase (Fragment) OS=Lottia gigantea GN=LOTGIDRAFT_123828 PE=4 SV=1	PTHR21328:SF23/PANTHER/156/275/6.2E-191/--/ProSiteProfiles/542/761/15.051/PARP catalytic domain profile./Pfam/609/708/9.9E-13/Poly(ADP-ribose) polymerase catalytic domain/PANTHER/156/275/6.2E-191/--/PANTHER/339/758/6.2E-191/--/SMART/294/331/4.1E-4/Ubiquitin associated domain/PANTHER/339/758/6.2E-191/--/ProSiteProfiles/292/332/11.27/Ubiquitin-associated domain (UBA) profile.
CHIP-DNA_peak_26	chr1	3809624	3810220	597	3809804	62	9.94013	Intergenic	31761	M.coruscus_chr1_0074	NA	npr:108802692/6e-34/zinc finger protein 605-like; K09228 KRAB domain-containing zinc finger protein	R7UB40/1e-24/R7UB40_CAPTE Uncharacterized protein OS=Capitella teleta GN=CAPTEDRAFT_195606 PE=4 SV=1	NA
CHIP-DNA_peak_236	chr1	103280861	103281404	544	103280990	62	6.99462	intron	61709	M.coruscus_chr1_2354	NA	NA	K7JG57/6e-08/K7JG57_NASVI Uncharacterized protein OS=Nasonia vitripennis PE=4 SV=1	PS50053/ProSiteProfiles/50/100/10.31/Ubiquitin domain profile./Pfam/64/100/2.3E-5/Ubiquitin family
CHIP-DNA_peak_1977	chr3	136390606	136391041	436	136390924	62	2.61074	Intergenic	-3687	M.coruscus_chr3_3288	NA	NA	NA	NA
CHIP-DNA_peak_2871	chr7	115029187	115029755	569	115029460	62	7.76124	Intergenic	65878	M.coruscus_chr7_2723	P63009/0.0/AP2B1_BOVIN AP-2 complex subunit beta OS=Bos taurus GN=AP2B1 PE=1 SV=2	myi:110462194/0.0/AP-1 complex subunit beta-1-like; K12392 AP-1 complex subunit beta-1	K1QQ16/0.0/K1QQ16_CRAGI AP complex subunit beta OS=Crassostrea gigas GN=CGI_10024342 PE=3 SV=1	PTHR11134/PANTHER/1/933/0.0/--/Pfam/15/532/7.3E-165/Adaptin N terminal region/PANTHER/1/933/0.0/--/Pfam/823/931/2.3E-33/Beta2-adaptin appendage, C-terminal sub-domain/SMART/822/932/7.7E-41/Beta2-adaptin appendage, C-terminal sub-domain/PIRSF/1/764/5.8E-304/--/Pfam/708/812/5.4E-8/Adaptin C-terminal domain/SMART/149/189/0.019/Armadillo/beta-catenin-like repeats/SMART/273/311/48.0/Armadillo/beta-cat…
CHIP-DNA_peak_3279	chr9	2962420	2963061	642	2962946	62	2.9354	Intergenic	-21455	M.coruscus_chr9_0063	NA	NA	NA	NA
CHIP-DNA_peak_3424	chr9	97447385	97448012	628	97447944	62	2.27521	Intergenic	-8970	M.coruscus_chr9_2249	O95835/1e-170/LATS1_HUMAN Serine/threonine-protein kinase LATS1 OS=Homo sapiens GN=LATS1 PE=1 SV=1	crg:105334902/0.0/serine/threonine-protein kinase LATS1 isoform X1; K08791 serine/threonine-protein kinase LATS1/2 [EC:2.7.11.1]	K1RCM4/0.0/K1RCM4_CRAGI Serine/threonine-protein kinase LATS1 OS=Crassostrea gigas GN=CGI_10017521 PE=4 SV=1	PS51285/ProSiteProfiles/814/889/9.15/AGC-kinase C-terminal domain profile./ProSitePatterns/631/643/-/Serine/Threonine protein kinases active-site signature./PANTHER/491/667/8.8E-198/--/SMART/531/813/6.3E-53/Serine/Threonine protein kinases, catalytic domain/PANTHER/702/890/8.8E-198/--/PANTHER/491/667/8.8E-198/--/PANTHER/702/890/8.8E-198/--/Pfam/579/813/3.3E-44/Protein kinase domain/ProSiteProfile…
CHIP-DNA_peak_3	chr1	2459782	2460212	431	2459959	61	2.77383	Intergenic	-42691	M.coruscus_chr1_0044	NA	NA	NA	NA
CHIP-DNA_peak_2569	chr6	33887313	33887785	473	33887570	61	3.64409	intron	44545	M.coruscus_chr6_0773	Q68F99/1e-22/STAC3_XENTR SH3 and cysteine-rich domain-containing protein 3 OS=Xenopus tropicalis GN=stac3 PE=2 SV=1	bmy:Bm1_02735/3e-10/Variant SH3 domain containing protein; K20045 intersectin	K1PH34/1e-121/K1PH34_CRAGI SH3 and cysteine-rich domain-containing protein 3 OS=Crassostrea gigas GN=CGI_10014634 PE=4 SV=1	SM00326/SMART/265/320/2.2E-15/Src homology 3 domains/ProSiteProfiles/262/321/15.136/Src homology 3 (SH3) domain profile./Pfam/268/313/1.1E-11/SH3 domain/PANTHER/210/380/1.0E-37/--/PANTHER/210/380/1.0E-37/--
CHIP-DNA_peak_2792	chr7	58305459	58305689	231	58305531	61	10.5703	intron	13262	M.coruscus_chr7_1361	NA	NA	NA	NA
CHIP-DNA_peak_2834	chr7	102779936	102780499	564	102780066	61	3.29907	intron	982	M.coruscus_chr7_2416	NA	mdo:103099737/1e-44/SENP2; SUMO1/sentrin/SMT3 specific peptidase 2; K03345 sentrin-specific protease 2 (axin associating molecule) [EC:3.4.22.68]	V3ZTA7/1e-64/V3ZTA7_LOTGI Uncharacterized protein (Fragment) OS=Lottia gigantea GN=LOTGIDRAFT_74540 PE=4 SV=1	PF00059/Pfam/60/143/3.5E-5/Lectin C-type domain/ProSiteProfiles/63/147/11.917/C-type lectin domain profile.
CHIP-DNA_peak_2937	chr8	2706128	2706460	333	2706346	61	2.1694	Intergenic	-25064	M.coruscus_chr8_0067	NA	NA	NA	PS50158/ProSiteProfiles/147/162/9.488/Zinc finger CCHC-type profile./Pfam/146/162/2.2E-6/Zinc knuckle/SMART/146/162/0.0025/zinc finger
CHIP-DNA_peak_3465	unplaced_scaffold129	56454	56779	326	56767	61	2.04225	promoter(1k)	-106	M.coruscus_unplaced_scaffold129_0007	NA	NA	NA	NA
CHIP-DNA_peak_639	chr11	15572138	15572552	415	15572482	60	2.20298	Intergenic	28876	M.coruscus_chr11_0306	D8VNT0/4e-68/FCNV4_CERRY Ryncolin-4 OS=Cerberus rynchops PE=1 SV=1	aqu:105313195/8e-70/ryncolin-1-like; K10104 ficolin	K1R277/1e-79/K1R277_CRAGI Fibrinogen C domain-containing protein 1 (Fragment) OS=Crassostrea gigas GN=CGI_10026883 PE=4 SV=1	SM00186/SMART/139/352/3.0E-101/Fibrinogen-related domains (FReDs)/PANTHER/141/351/2.5E-116/--/ProSitePatterns/304/316/-/Fibrinogen C-terminal domain signature./ProSiteProfiles/135/352/62.603/Fibrinogen C-terminal domain profile./Pfam/142/350/3.4E-72/Fibrinogen beta and gamma chains, C-terminal globular domain
CHIP-DNA_peak_1757	chr3	27414938	27415877	940	27415374	60	3.09915	Intergenic	18661	M.coruscus_chr3_0658	NA	NA	V4AB65/6e-30/V4AB65_LOTGI Uncharacterized protein OS=Lottia gigantea GN=LOTGIDRAFT_164129 PE=4 SV=1	NA
CHIP-DNA_peak_2023	chr4	10020794	10021860	1067	10021124	60	9.62457	Intergenic	-6194	M.coruscus_chr4_0253	NA	NA	NA	NA
CHIP-DNA_peak_408	chr1	167025703	167026672	970	167026035	59	2.79562	Intergenic	62256	M.coruscus_chr1_3928	Q7Z5L0/4e-41/VMO1_HUMAN Vitelline membrane outer layer protein 1 homolog OS=Homo sapiens GN=VMO1 PE=1 SV=1	fch:102054319/2e-14/proteasome subunit beta type-10-like; K02738 20S proteasome subunit beta 1 [EC:3.4.25.1]	M7BJL4/2e-48/M7BJL4_CHEMY Vitelline membrane outer layer protein 1 (Fragment) OS=Chelonia mydas GN=UY3_06923 PE=4 SV=1	PTHR18841/PANTHER/48/251/2.3E-65/--/Pfam/71/248/3.0E-50/Vitelline membrane outer layer protein I (VOMI)/PANTHER/48/251/2.3E-65/--
CHIP-DNA_peak_561	chr10	66356364	66356693	330	66356426	59	1.9201	intron	13169	M.coruscus_chr10_1565	B3EWZ6/6e-73/MLRP2_ACRMI MAM and LDL-receptor class A domain-containing protein 2 (Fragment) OS=Acropora millepora PE=1 SV=1	adf:107358384/1e-52/MAM and LDL-receptor class A domain-containing protein 1-like; K01316 enterokinase [EC:3.4.21.9]	V4ASQ4/7e-74/V4ASQ4_LOTGI Uncharacterized protein OS=Lottia gigantea GN=LOTGIDRAFT_152977 PE=4 SV=1	PS50060/ProSiteProfiles/391/435/11.548/MAM domain profile./SMART/63/225/8.6E-34/Domain in meprin, A5, receptor protein tyrosine phosphatase mu (and others)/SMART/227/388/1.5E-42/Domain in meprin, A5, receptor protein tyrosine phosphatase mu (and others)/ProSiteProfiles/230/388/36.358/MAM domain profile./ProSitePatterns/112/152/-/MAM domain signature./ProSiteProfiles/66/225/33.167/MAM domain profi…
CHIP-DNA_peak_778	chr11	87732465	87733176	712	87732551	59	2.48642	Intergenic	18161	M.coruscus_chr11_2270	NA	NA	V4CIL4/8e-12/V4CIL4_LOTGI Uncharacterized protein OS=Lottia gigantea GN=LOTGIDRAFT_157148 PE=4 SV=1	NA
CHIP-DNA_peak_1694	chr3	4244148	4244941	794	4244354	59	9.46679	Intergenic	10666	M.coruscus_chr3_0090	Q8C525/3e-07/M21D2_MOUSE Protein MB21D2 OS=Mus musculus GN=Mb21d2 PE=1 SV=1	myi:110441217/3e-27/uncharacterized protein LOC110441217; K17834 cyclic GMP-AMP synthase [EC:2.7.7.86]	K1QII2/1e-29/K1QII2_CRAGI Tripartite motif-containing protein 3 OS=Crassostrea gigas GN=CGI_10020102 PE=4 SV=1	PF03281/Pfam/172/343/3.1E-25/Mab-21 protein/PANTHER/184/336/8.6E-21/--
CHIP-DNA_peak_2606	chr6	56970345	56970644	300	56970495	59	9.46679	Intergenic	6431	M.coruscus_chr6_1302	NA	NA	I1GAG3/7e-45/I1GAG3_AMPQE Uncharacterized protein OS=Amphimedon queenslandica PE=4 SV=1	NA
CHIP-DNA_peak_2938	chr8	2707328	2707724	397	2707352	59	1.68083	Intergenic	-26070	M.coruscus_chr8_0067	NA	NA	NA	PS50158/ProSiteProfiles/147/162/9.488/Zinc finger CCHC-type profile./Pfam/146/162/2.2E-6/Zinc knuckle/SMART/146/162/0.0025/zinc finger
CHIP-DNA_peak_2989	chr8	8154364	8154959	596	8154563	59	11.4219	Intergenic	78989	M.coruscus_chr8_0185	Q9Z0Z4/0.0/HEPH_MOUSE Hephaestin OS=Mus musculus GN=Heph PE=1 SV=3	myi:110462317/0.0/hephaestin-like protein 1; K14735 hephaestin [EC:1.16.3.1]	A0A0K0YB10/0.0/A0A0K0YB10_MYTCO Hephaestin-like protein-1 OS=Mytilus coruscus PE=2 SV=1	PS00080/ProSitePatterns/1069/1080/-/Multicopper oxidases signature 2./PANTHER/1/1090/4.0E-281/--/PANTHER/1/1090/4.0E-281/--/Pfam/972/1085/3.7E-13/Multicopper oxidase/Pfam/135/243/8.9E-9/Multicopper oxidase/ProSitePatterns/1064/1084/-/Multicopper oxidases signature 1.
CHIP-DNA_peak_329	chr1	152131143	152131687	545	152131617	58	3.85867	intron	6822	M.coruscus_chr1_3539	NA	bpg:Bathy16g02190/2e-07/hydrolase, TatD family; K03424 TatD DNase family protein [EC:3.1.21.-]	K1Q1J5/3e-10/K1Q1J5_CRAGI Uncharacterized protein OS=Crassostrea gigas GN=CGI_10001738 PE=4 SV=1	PF01026/Pfam/219/307/7.9E-11/TatD related DNase
CHIP-DNA_peak_411	chr1	167029593	167029918	326	167029811	58	2.06442	Intergenic	66032	M.coruscus_chr1_3928	Q7Z5L0/4e-41/VMO1_HUMAN Vitelline membrane outer layer protein 1 homolog OS=Homo sapiens GN=VMO1 PE=1 SV=1	fch:102054319/2e-14/proteasome subunit beta type-10-like; K02738 20S proteasome subunit beta 1 [EC:3.4.25.1]	M7BJL4/2e-48/M7BJL4_CHEMY Vitelline membrane outer layer protein 1 (Fragment) OS=Chelonia mydas GN=UY3_06923 PE=4 SV=1	PTHR18841/PANTHER/48/251/2.3E-65/--/Pfam/71/248/3.0E-50/Vitelline membrane outer layer protein I (VOMI)/PANTHER/48/251/2.3E-65/--
CHIP-DNA_peak_448	chr10	7774270	7774837	568	7774673	58	16.0808	intron	196428	M.coruscus_chr10_0189	Q96P44/1e-12/COLA1_HUMAN Collagen alpha-1(XXI) chain OS=Homo sapiens GN=COL21A1 PE=2 SV=1	myi:110457451/1e-17/uncharacterized protein LOC110457451 isoform X1; K06238 collagen, type VI, alpha	K1RJE3/0.0/K1RJE3_CRAGI Protein jagged-2 OS=Crassostrea gigas GN=CGI_10017672 PE=4 SV=1	PS50853/ProSiteProfiles/8560/8666/10.233/Fibronectin type-III domain profile./PANTHER/358/671/0.0/--/PANTHER/67/340/0.0/--/PANTHER/6992/7009/0.0/--/PANTHER/7963/9165/0.0/--/ProSiteProfiles/7946/8043/6.967/Fibronectin type-III domain profile./PANTHER/6360/6727/0.0/--/Pfam/1189/1362/8.5E-32/von Willebrand factor type A domain/Pfam/1840/2005/2.1E-31/von Willebrand factor type A domain/Pfam/4892/5061…
CHIP-DNA_peak_556	chr10	56642361	56642792	432	56642727	58	2.44498	Intergenic	7627	M.coruscus_chr10_1353	NA	NA	V4BRK6/2e-07/V4BRK6_LOTGI Uncharacterized protein OS=Lottia gigantea GN=LOTGIDRAFT_175775 PE=4 SV=1	NA
CHIP-DNA_peak_620	chr11	93888	94369	482	94303	58	2.63961	Intergenic	-87772	M.coruscus_chr11_0001	Q63HN8/4e-33/RN213_HUMAN E3 ubiquitin-protein ligase RNF213 OS=Homo sapiens GN=RNF213 PE=1 SV=3	myi:110456924/3e-64/E3 ubiquitin-protein ligase rnf213-alpha-like isoform X1; K22754 E3 ubiquitin-protein ligase RNF213 [EC:2.3.2.27]	K1Q935/1e-63/K1Q935_CRAGI Uncharacterized protein OS=Crassostrea gigas GN=CGI_10022372 PE=4 SV=1	PTHR22605:SF5/PANTHER/12/181/2.2E-39/--/PANTHER/12/181/2.2E-39/--
CHIP-DNA_peak_622	chr11	169769	170227	459	170219	58	1.94343	Intergenic	-11856	M.coruscus_chr11_0001	Q63HN8/4e-33/RN213_HUMAN E3 ubiquitin-protein ligase RNF213 OS=Homo sapiens GN=RNF213 PE=1 SV=3	myi:110456924/3e-64/E3 ubiquitin-protein ligase rnf213-alpha-like isoform X1; K22754 E3 ubiquitin-protein ligase RNF213 [EC:2.3.2.27]	K1Q935/1e-63/K1Q935_CRAGI Uncharacterized protein OS=Crassostrea gigas GN=CGI_10022372 PE=4 SV=1	PTHR22605:SF5/PANTHER/12/181/2.2E-39/--/PANTHER/12/181/2.2E-39/--
CHIP-DNA_peak_938	chr12	55942820	55943214	395	55943049	58	2.44498	Intergenic	-8323	M.coruscus_chr12_1236	Q6AYL5/5e-142/SF3B4_RAT Splicing factor 3B subunit 4 OS=Rattus norvegicus GN=Sf3b4 PE=2 SV=1	myi:110458836/1e-153/splicing factor 3B subunit 4-like; K12831 splicing factor 3B subunit 4	V4AQK2/5e-152/V4AQK2_LOTGI Uncharacterized protein OS=Lottia gigantea GN=LOTGIDRAFT_201929 PE=4 SV=1	PTHR24012/PANTHER/329/383/2.8E-134/--/PANTHER/415/434/2.8E-134/--/PANTHER/8/183/2.8E-134/--/Pfam/15/85/3.6E-16/RNA recognition motif. (a.k.a. RRM, RBD, or RNP domain)/Pfam/102/172/3.2E-19/RNA recognition motif. (a.k.a. RRM, RBD, or RNP domain)/PANTHER/329/383/2.8E-134/--/PANTHER/257/296/2.8E-134/--/PANTHER/415/434/2.8E-134/--/PANTHER/8/183/2.8E-134/--/PANTHER/257/296/2.8E-134/--/ProSiteProfiles/1…
CHIP-DNA_peak_1153	chr13	38900913	38901107	195	38900928	58	1.78638	Intergenic	36182	M.coruscus_chr13_0877	NA	cjo:107306990/4e-21/uncharacterized threonine-rich GPI-anchored glycoprotein PJ4664.02-like; K22016 mucin-3/17	A0A0L7KJ50/4e-30/A0A0L7KJ50_9NEOP Uncharacterized protein (Fragment) OS=Operophtera brumata GN=OBRU01_25011 PE=4 SV=1	NA
CHIP-DNA_peak_1698	chr3	4938616	4938887	272	4938771	58	2.74903	Intergenic	47058	M.coruscus_chr3_0104	NA	xla:108712385/2e-06/mybpc1.S; myosin binding protein C, slow type S homeolog; K12557 myosin-binding protein C, slow-type	K1RBL9/4e-23/K1RBL9_CRAGI Uncharacterized protein OS=Crassostrea gigas GN=CGI_10022334 PE=4 SV=1	PF13873/Pfam/7/83/7.3E-19/Myb/SANT-like DNA-binding domain/PANTHER/1/96/7.0E-18/--
CHIP-DNA_peak_1904	chr3	123655135	123655425	291	123655227	58	4.11297	intron	30528	M.coruscus_chr3_3000	P33274/2e-119/CP4F1_RAT Cytochrome P450 4F1 OS=Rattus norvegicus GN=Cyp4f1 PE=2 SV=1	myi:110441407/0.0/cytochrome P450 4F6-like; K07426 cytochrome P450 family 4 subfamily B polypeptide 1 [EC:1.14.14.1]	L7X441/0.0/L7X441_MERMT Cytochrome P450 OS=Meretrix meretrix PE=2 SV=1	PF00067/Pfam/310/756/5.7E-114/Cytochrome P450/ProSitePatterns/715/724/-/Cytochrome P450 cysteine heme-iron ligand signature./PANTHER/255/774/1.9E-206/--/PANTHER/255/774/1.9E-206/--
CHIP-DNA_peak_1985	chr3	136558389	136560295	1907	136559245	58	8.08827	intron	22946	M.coruscus_chr3_3296	O00410/0.0/IPO5_HUMAN Importin-5 OS=Homo sapiens GN=IPO5 PE=1 SV=4	crg:105346647/0.0/importin-5; K20222 importin-5	A0A0A9W6Y6/0.0/A0A0A9W6Y6_LYGHE Importin-5 (Fragment) OS=Lygus hesperus GN=IPO5 PE=4 SV=1	PF13513/Pfam/452/506/3.9E-10/HEAT-like repeat/PANTHER/467/1159/0.0/--/PANTHER/238/391/0.0/--/PANTHER/2/182/0.0/--/PANTHER/2/182/0.0/--/PANTHER/467/1159/0.0/--/PANTHER/238/391/0.0/--
CHIP-DNA_peak_2079	chr4	18825025	18825219	195	18825117	58	2.74903	Intergenic	-36462	M.coruscus_chr4_0476	Q12816/6e-10/TROP_HUMAN Trophinin OS=Homo sapiens GN=TRO PE=1 SV=3	crg:105345645/6e-14/coatomer subunit beta'; K17302 coatomer subunit beta'	V4BH50/2e-15/V4BH50_LOTGI Uncharacterized protein OS=Lottia gigantea GN=LOTGIDRAFT_152106 PE=4 SV=1	NA
CHIP-DNA_peak_2190	chr4	125064776	125065097	322	125064910	58	8.16315	Intergenic	19392	M.coruscus_chr4_2901	NA	NA	K1PVS7/5e-31/K1PVS7_CRAGI Uncharacterized protein OS=Crassostrea gigas GN=CGI_10000765 PE=4 SV=1	PTHR31511/PANTHER/18/174/2.4E-21/--/PANTHER/18/174/2.4E-21/--
CHIP-DNA_peak_2808	chr7	77042666	77043163	498	77042930	58	2.44498	Intergenic	38892	M.coruscus_chr7_1779	NA	NA	V4AFM4/5e-13/V4AFM4_LOTGI Uncharacterized protein OS=Lottia gigantea GN=LOTGIDRAFT_231912 PE=4 SV=1	NA
CHIP-DNA_peak_2970	chr8	5412094	5413273	1180	5412602	58	8.16315	intron	9726	M.coruscus_chr8_0119	B2RR83/0.0/YTDC2_MOUSE Probable ATP-dependent RNA helicase YTHDC2 OS=Mus musculus GN=Ythdc2 PE=1 SV=1	myi:110447947/0.0/probable ATP-dependent RNA helicase YTHDC2; K20099 ATP-dependent RNA helicase YTHDC2 [EC:3.6.4.13]	T1JES8/0.0/T1JES8_STRMM Uncharacterized protein OS=Strigamia maritima PE=4 SV=1	SM00248/SMART/1157/1186/0.016/ankyrin repeats/SMART/1190/1219/840.0/ankyrin repeats/PANTHER/21/397/0.0/--/PANTHER/1246/1657/0.0/--/Pfam/1454/1545/1.5E-20/Helicase associated domain (HA2)/ProSiteProfiles/1256/1429/14.597/Superfamilies 1 and 2 helicase C-terminal domain profile./Pfam/53/109/1.7E-10/R3H domain/SMART/32/110/1.9E-4/Putative single-stranded nucleic acids-binding domain/Pfam/1262/1388/3…
CHIP-DNA_peak_2982	chr8	7761918	7762629	712	7762169	58	7.26846	intron	17551	M.coruscus_chr8_0174	NA	NA	M1AES8/9e-18/M1AES8_SOLTU Uncharacterized protein OS=Solanum tuberosum GN=PGSC0003DMG400008216 PE=4 SV=1	NA
CHIP-DNA_peak_18	chr1	3110011	3110928	918	3110451	57	10.6455	Intergenic	29920	M.coruscus_chr1_0059	Q7RTU0/3e-23/TCF24_HUMAN Transcription factor 24 OS=Homo sapiens GN=TCF24 PE=3 SV=3	crg:105337677/4e-80/uncharacterized protein LOC105337677; K21754 BTB/POZ domain-containing protein KCTD1/15	K1RAQ2/4e-88/K1RAQ2_CRAGI Uncharacterized protein OS=Crassostrea gigas GN=CGI_10020604 PE=4 SV=1	PTHR23349/PANTHER/32/89/9.8E-34/--/SMART/33/85/2.5E-11/helix loop helix domain/Pfam/202/336/6.4E-9/Domain of unknown function (DUF3504)/PANTHER/32/89/9.8E-34/--/Pfam/33/79/1.4E-10/Helix-loop-helix DNA-binding domain/ProSiteProfiles/27/79/12.913/Myc-type, basic helix-loop-helix (bHLH) domain profile.
CHIP-DNA_peak_256	chr1	117107037	117107340	304	117107087	57	1.96817	promoter(2k)	-1295	M.coruscus_chr1_2680	Q9D2E1/1e-24/TSSK3_MOUSE Testis-specific serine/threonine-protein kinase 3 OS=Mus musculus GN=Tssk3 PE=2 SV=1	pbi:103052617/4e-36/ribosomal protein S6 kinase alpha-1; K08811 testis-specific serine kinase [EC:2.7.11.1]	H3B9R4/3e-26/H3B9R4_LATCH Uncharacterized protein OS=Latimeria chalumnae GN=TSSK3 PE=4 SV=2	PTHR24343/PANTHER/175/287/6.4E-34/--/SMART/145/336/1.2E-8/Serine/Threonine protein kinases, catalytic domain/ProSitePatterns/258/270/-/Serine/Threonine protein kinases active-site signature./ProSiteProfiles/1/166/21.517/Protein kinase domain profile./ProSiteProfiles/151/337/18.125/Protein kinase domain profile./Pfam/183/285/3.9E-26/Protein kinase domain/Pfam/4/129/6.2E-30/Protein kinase domain
CHIP-DNA_peak_269	chr1	117384737	117385011	275	117384987	57	1.96817	Intergenic	5564	M.coruscus_chr1_2695	NA	NA	NA	NA
CHIP-DNA_peak_613	chr10	113664254	113664529	276	113664375	57	4.9675	Intergenic	26836	M.coruscus_chr10_2575	P34993/1e-70/SSR2_BOVIN Somatostatin receptor type 2 OS=Bos taurus GN=SSTR2 PE=2 SV=1	myi:110464243/1e-164/somatostatin receptor type 2-like; K04218 somatostatin receptor 2	K1QHX9/2e-163/K1QHX9_CRAGI Somatostatin receptor type 1 OS=Crassostrea gigas GN=CGI_10027719 PE=4 SV=1	PS50262/ProSiteProfiles/81/338/46.851/G-protein coupled receptors family 1 profile./PANTHER/19/353/4.4E-113/--/Pfam/81/338/4.5E-51/7 transmembrane receptor (rhodopsin family)
CHIP-DNA_peak_1050	chr13	2239373	2239789	417	2239615	57	4.9675	intron	17376	M.coruscus_chr13_0045	Q00780/2e-13/CO8A1_MOUSE Collagen alpha-1(VIII) chain OS=Mus musculus GN=Col8a1 PE=1 SV=3	lcm:102345507/1e-09/COL10A1; collagen type X alpha 1 chain; K19479 collagen, type X, alpha	A0A0B7BJF9/3e-32/A0A0B7BJF9_9EUPU Uncharacterized protein (Fragment) OS=Arion vulgaris GN=ORF191889 PE=4 SV=1	PS50871/ProSiteProfiles/40/178/20.681/C1q domain profile./PANTHER/344/469/2.3E-19/--/SMART/189/310/1.0E-8/Complement component C1q domain./SMART/38/159/2.3E-8/Complement component C1q domain./SMART/336/471/1.6E-18/Complement component C1q domain./PANTHER/344/469/2.3E-19/--/ProSiteProfiles/191/331/20.649/C1q domain profile./Pfam/344/469/2.1E-24/C1q domain/Pfam/46/159/1.0E-17/C1q domain/Pfam/197/31…
CHIP-DNA_peak_1068	chr13	3728183	3728404	222	3728272	57	2.31807	intron	28338	M.coruscus_chr13_0084	Q7L622/2e-12/G2E3_HUMAN G2/M phase-specific E3 ubiquitin-protein ligase OS=Homo sapiens GN=G2E3 PE=1 SV=1	ola:105354742/3e-77/G2/M phase-specific E3 ubiquitin-protein ligase-like isoform X1; K22371 G2/M phase-specific E3 ubiquitin-protein ligase [EC:2.3.2.26]	A0A087Y2Y8/2e-25/A0A087Y2Y8_POEFO Uncharacterized protein OS=Poecilia formosa PE=4 SV=1	SM00119/SMART/363/708/5.7E-5/Domain Homologous to E6-AP Carboxyl Terminus with/PANTHER/330/692/3.9E-16/--/Pfam/411/690/1.4E-13/HECT-domain (ubiquitin-transferase)/ProSiteProfiles/366/689/16.374/HECT domain profile.
CHIP-DNA_peak_1700	chr3	4951612	4951926	315	4951908	57	2.31807	Intergenic	60195	M.coruscus_chr3_0104	NA	xla:108712385/2e-06/mybpc1.S; myosin binding protein C, slow type S homeolog; K12557 myosin-binding protein C, slow-type	K1RBL9/4e-23/K1RBL9_CRAGI Uncharacterized protein OS=Crassostrea gigas GN=CGI_10022334 PE=4 SV=1	PF13873/Pfam/7/83/7.3E-19/Myb/SANT-like DNA-binding domain/PANTHER/1/96/7.0E-18/--
CHIP-DNA_peak_2836	chr7	102831985	102832222	238	102832079	57	4.61579	intron	83735	M.coruscus_chr7_2415	Q03400/1e-21/SANT_PLAF7 S-antigen protein OS=Plasmodium falciparum (isolate 3D7) GN=PF10_0343 PE=2 SV=2	krd:A3780_00100/1e-26/type IV secretion protein Rhs; K11904 type VI secretion system secreted protein VgrG	A0A0F8AEK2/3e-56/A0A0F8AEK2_LARCR Neurofilament heavy polypeptide (Fragment) OS=Larimichthys crocea GN=EH28_02319 PE=4 SV=1	PF00397/Pfam/345/370/1.2E-6/WW domain/PANTHER/1/280/2.0E-17/--/SMART/344/376/0.0026/Domain with 2 conserved Trp (W) residues/PANTHER/1/280/2.0E-17/--/ProSiteProfiles/343/376/10.403/WW/rsp5/WWP domain profile.
CHIP-DNA_peak_1335	chr14	78945274	78946322	1049	78945573	56	4.88185	intron	1179	M.coruscus_chr14_1619	Q99715/9e-12/COCA1_HUMAN Collagen alpha-1(XII) chain OS=Homo sapiens GN=COL12A1 PE=1 SV=2	myi:110457451/2e-14/uncharacterized protein LOC110457451 isoform X1; K06238 collagen, type VI, alpha	K1PY19/0.0/K1PY19_CRAGI Uncharacterized protein OS=Crassostrea gigas GN=CGI_10019745 PE=4 SV=1	SM00327/SMART/1790/1968/6.3E-18/von Willebrand factor (vWF) type A domain/PANTHER/4567/4933/5.8E-94/--/ProSiteProfiles/1792/1966/18.882/VWFA domain profile./PANTHER/857/882/5.8E-94/--/Pfam/1792/1944/3.2E-22/von Willebrand factor type A domain/PANTHER/857/882/5.8E-94/--/PANTHER/4567/4933/5.8E-94/--
CHIP-DNA_peak_2737	chr7	32412629	32413008	380	32412706	56	2.55013	Intergenic	-17189	M.coruscus_chr7_0774	Q8WWT9/2e-62/S13A3_HUMAN Solute carrier family 13 member 3 OS=Homo sapiens GN=SLC13A3 PE=1 SV=1	myi:110450654/8e-101/solute carrier family 13 member 2-like; K14445 solute carrier family 13 (sodium-dependent dicarboxylate transporter), member 2/3/5	K1RFR1/2e-86/K1RFR1_CRAGI Solute carrier family 13 member 2 OS=Crassostrea gigas GN=CGI_10023653 PE=4 SV=1	PF00939/Pfam/40/283/6.2E-41/Sodium:sulfate symporter transmembrane region/Pfam/334/400/6.4E-7/Sodium:sulfate symporter transmembrane region/PANTHER/1/170/2.4E-94/--/PANTHER/1/170/2.4E-94/--/PANTHER/325/407/2.4E-94/--/PANTHER/325/407/2.4E-94/--
CHIP-DNA_peak_2771	chr7	39984860	39985361	502	39985000	56	3.18374	exon	4077	M.coruscus_chr7_0948	Q02906/1e-40/AMYB_ASPAW Alpha-amylase B OS=Aspergillus awamori GN=amyB PE=3 SV=1	lak:106150396/2e-68/alpha-amylase A type-3; K01176 alpha-amylase [EC:3.2.1.1]	I1FVZ8/3e-56/I1FVZ8_AMPQE Uncharacterized protein OS=Amphimedon queenslandica GN=LOC100638552 PE=4 SV=1	PTHR10357:SF72/PANTHER/853/1074/1.7E-75/--/SMART/32/1075/3.5E-11/Alpha-amylase domain/PANTHER/853/1074/1.7E-75/--/Pfam/885/995/2.6E-8/Alpha amylase, catalytic domain
CHIP-DNA_peak_3232	chr8	118320639	118320853	215	118320658	56	1.93423	intron	36339	M.coruscus_chr8_2587	Q9NZJ4/0.0/SACS_HUMAN Sacsin OS=Homo sapiens GN=SACS PE=1 SV=2	myi:110453974/0.0/sacsin-like; K17592 sacsin	V4ADI1/0.0/V4ADI1_LOTGI Uncharacterized protein (Fragment) OS=Lottia gigantea GN=LOTGIDRAFT_175290 PE=4 SV=1	PTHR15600/PANTHER/70/2900/0.0/--/PANTHER/2926/3451/0.0/--/PANTHER/70/2900/0.0/--/PANTHER/2926/3451/0.0/--
CHIP-DNA_peak_3378	chr9	39456532	39456992	461	39456641	56	2.89593	promoter(3k)	-2237	M.coruscus_chr9_0940	NA	NA	NA	NA
CHIP-DNA_peak_8	chr1	2532679	2533070	392	2532797	55	4.79621	Intergenic	-21936	M.coruscus_chr1_0045	NA	NA	NA	NA
CHIP-DNA_peak_36	chr1	4247984	4248371	388	4248110	55	5.65852	intron	18838	M.coruscus_chr1_0088	NA	crg:105342068/2e-64/trichohyalin isoform X8; K18626 trichohyalin	K1RJA7/9e-60/K1RJA7_CRAGI Uncharacterized protein OS=Crassostrea gigas GN=CGI_10023442 PE=4 SV=1	NA
CHIP-DNA_peak_100	chr1	13271074	13274038	2965	13271404	55	10.6605	Intergenic	57349	M.coruscus_chr1_0323	P0C7N0/1e-48/RWDD3_RAT RWD domain-containing protein 3 OS=Rattus norvegicus GN=Rwdd3 PE=2 SV=1	NA	U3JI71/8e-48/U3JI71_FICAL Uncharacterized protein OS=Ficedula albicollis GN=RWDD3 PE=4 SV=1	PTHR15628/PANTHER/24/261/1.3E-60/--/SMART/29/134/8.7E-8/--/ProSiteProfiles/29/134/17.66/RWD domain profile./Pfam/25/131/1.6E-12/RWD domain
CHIP-DNA_peak_155	chr1	33367582	33367810	229	33367795	55	2.08955	Intergenic	-22985	M.coruscus_chr1_0837	NA	NA	NA	SM00384/SMART/695/707/21.0/DNA binding domain with preference for A/T rich regions/SMART/80/92/470.0/DNA binding domain with preference for A/T rich regions/SMART/1016/1028/0.7/DNA binding domain with preference for A/T rich regions/SMART/1126/1138/6.2/DNA binding domain with preference for A/T rich regions/SMART/735/747/130.0/DNA binding domain with preference for A/T rich regions/SMART/1206/121…
CHIP-DNA_peak_197	chr1	57090067	57090515	449	57090398	55	3.67586	intron	25433	M.coruscus_chr1_1389	NA	sko:102806374/1e-07/peroxisomal carnitine O-octanoyltransferase-like; K05940 carnitine O-octanoyltransferase [EC:2.3.1.137]	K1PXW4/7e-110/K1PXW4_CRAGI Uncharacterized protein OS=Crassostrea gigas GN=CGI_10004031 PE=4 SV=1	PTHR11584/PANTHER/302/591/7.9E-33/--/ProSitePatterns/455/467/-/EF-hand calcium-binding domain./ProSiteProfiles/450/477/10.831/EF-hand calcium-binding domain profile./PANTHER/302/591/7.9E-33/--/ProSiteProfiles/398/433/7.261/EF-hand calcium-binding domain profile.
CHIP-DNA_peak_268	chr1	117383458	117383694	237	117383688	55	1.84461	Intergenic	4265	M.coruscus_chr1_2695	NA	NA	NA	NA
CHIP-DNA_peak_1039	chr12	94796268	94796498	231	94796281	55	2.23814	Intergenic	-57216	M.coruscus_chr12_2131	Q86T29/2e-07/ZN605_HUMAN Zinc finger protein 605 OS=Homo sapiens GN=ZNF605 PE=2 SV=1	ipu:108266898/3e-06/histone-lysine N-methyltransferase PRDM9-like; K20796 histone-lysine N-methyltransferase PRDM7/9 [EC:2.1.1.43]	V5GH21/1e-42/V5GH21_ANOGL Uncharacterized protein OS=Anoplophora glabripennis PE=4 SV=1	PTHR31511/PANTHER/122/353/3.0E-48/--/ProSitePatterns/17/38/-/Zinc finger C2H2 type domain signature./PANTHER/122/353/3.0E-48/--/ProSitePatterns/45/65/-/Zinc finger C2H2 type domain signature./SMART/15/38/5.6E-4/zinc finger/SMART/43/65/0.029/zinc finger/ProSiteProfiles/43/70/9.91/Zinc finger C2H2 type domain profile./Pfam/43/63/0.017/Zinc-finger of C2H2 type/Pfam/16/38/1.8E-5/Zinc finger, C2H2 typ…
CHIP-DNA_peak_1074	chr13	4104631	4105320	690	4105181	55	2.50539	Intergenic	-11610	M.coruscus_chr13_0097	NA	NA	NA	NA
CHIP-DNA_peak_1116	chr13	18578015	18578368	354	18578186	55	10.2785	promoter(3k)	-2120	M.coruscus_chr13_0436	NA	NA	K1QWL2/3e-69/K1QWL2_CRAGI Uncharacterized protein OS=Crassostrea gigas GN=CGI_10005163 PE=4 SV=1	NA
CHIP-DNA_peak_1707	chr3	6550477	6550676	200	6550571	55	3.47304	Intergenic	-20317	M.coruscus_chr3_0128	Q7QH73/4e-16/PERC_ANOGA Chorion peroxidase OS=Anopheles gambiae GN=pxt PE=2 SV=3	crg:105341168/2e-21/peroxidase-like protein; K19511 peroxidase [EC:1.11.1.7]	K1Q5E5/2e-21/K1Q5E5_CRAGI Chorion peroxidase OS=Crassostrea gigas GN=CGI_10017426 PE=4 SV=1	SM00343/SMART/418/434/0.0025/zinc finger/ProSiteProfiles/419/434/9.488/Zinc finger CCHC-type profile./Pfam/418/434/6.7E-6/Zinc knuckle/ProSiteProfiles/105/464/23.204/Animal heme peroxidase superfamily profile./PANTHER/172/339/1.0E-35/--/Pfam/175/227/1.1E-6/Animal haem peroxidase/Pfam/237/333/2.2E-25/Animal haem peroxidase
CHIP-DNA_peak_2772	chr7	39985732	39986502	771	39986361	55	3.47304	intron	5438	M.coruscus_chr7_0948	Q02906/1e-40/AMYB_ASPAW Alpha-amylase B OS=Aspergillus awamori GN=amyB PE=3 SV=1	lak:106150396/2e-68/alpha-amylase A type-3; K01176 alpha-amylase [EC:3.2.1.1]	I1FVZ8/3e-56/I1FVZ8_AMPQE Uncharacterized protein OS=Amphimedon queenslandica GN=LOC100638552 PE=4 SV=1	PTHR10357:SF72/PANTHER/853/1074/1.7E-75/--/SMART/32/1075/3.5E-11/Alpha-amylase domain/PANTHER/853/1074/1.7E-75/--/Pfam/885/995/2.6E-8/Alpha amylase, catalytic domain
CHIP-DNA_peak_3300	chr9	7715250	7715892	643	7715578	55	5.65852	intron	6236	M.coruscus_chr9_0158	NA	NA	V4AB65/2e-08/V4AB65_LOTGI Uncharacterized protein OS=Lottia gigantea GN=LOTGIDRAFT_164129 PE=4 SV=1	NA
CHIP-DNA_peak_211	chr1	74359861	74360063	203	74359957	54	3.70847	intron	21277	M.coruscus_chr1_1717	NA	ola:111946851/5e-43/G2/M phase-specific E3 ubiquitin-protein ligase-like; K22371 G2/M phase-specific E3 ubiquitin-protein ligase [EC:2.3.2.26]	A0A0F8CTP7/2e-15/A0A0F8CTP7_LARCR Uncharacterized protein (Fragment) OS=Larimichthys crocea GN=EH28_11817 PE=4 SV=1	PF00632/Pfam/404/577/9.2E-10/HECT-domain (ubiquitin-transferase)/ProSiteProfiles/529/576/11.693/HECT domain profile.
CHIP-DNA_peak_271	chr1	117390593	117391028	436	117390918	54	1.81167	Intergenic	-3171	M.coruscus_chr1_2696	NA	ccar:109106310/9e-06/extracellular calcium-sensing receptor-like; K04612 calcium-sensing receptor	V3ZYV2/1e-50/V3ZYV2_LOTGI Uncharacterized protein OS=Lottia gigantea GN=LOTGIDRAFT_145825 PE=4 SV=1	PS50158/ProSiteProfiles/194/207/9.158/Zinc finger CCHC-type profile./SMART/193/209/0.0068/zinc finger/SMART/175/191/1.5/zinc finger
CHIP-DNA_peak_1133	chr13	30173401	30173967	567	30173682	54	3.61022	intron	15789	M.coruscus_chr13_0705	Q5BIX7/4e-18/SPDLA_XENLA Protein Spindly-A OS=Xenopus laevis GN=spdl1-a PE=2 SV=1	NA	R7U2Y8/3e-23/R7U2Y8_CAPTE Uncharacterized protein OS=Capitella teleta GN=CAPTEDRAFT_224200 PE=4 SV=1	NA
CHIP-DNA_peak_1243	chr14	24079326	24080317	992	24079671	54	5.55748	intron	8303	M.coruscus_chr14_0500	NA	NA	NA	NA
CHIP-DNA_peak_1368	chr2	3322909	3323443	535	3323294	54	5.55748	intron	5735	M.coruscus_chr2_0075	NA	NA	NA	NA
CHIP-DNA_peak_1684	chr2	152784631	152785016	386	152784709	54	2.05223	Intergenic	54892	M.coruscus_chr2_3460	NA	NA	V5IDZ5/8e-27/V5IDZ5_IXORI Uncharacterized protein OS=Ixodes ricinus PE=2 SV=1	PTHR31751:SF11/PANTHER/3/392/2.7E-21/--/PANTHER/3/392/2.7E-21/--
CHIP-DNA_peak_2868	chr7	114147503	114148033	531	114147616	54	6.10642	intron	15708	M.coruscus_chr7_2707	Q8GWA1/4e-113/NDA1_ARATH Internal alternative NAD(P)H-ubiquinone oxidoreductase A1, mitochondrial OS=Arabidopsis thaliana GN=NDA1 PE=2 SV=1	myi:110463105/0.0/probable NADH dehydrogenase; K17871 NADH:ubiquinone reductase (non-electrogenic) [EC:1.6.5.9]	V4AJ50/0.0/V4AJ50_LOTGI Uncharacterized protein OS=Lottia gigantea GN=LOTGIDRAFT_224073 PE=4 SV=1	PTHR22912/PANTHER/192/213/1.9E-25/--/PANTHER/254/432/1.9E-25/--/Pfam/217/381/3.3E-25/Pyridine nucleotide-disulphide oxidoreductase/Pfam/34/213/9.2E-23/Pyridine nucleotide-disulphide oxidoreductase/PANTHER/192/213/1.9E-25/--/PANTHER/19/174/1.9E-25/--/PANTHER/19/174/1.9E-25/--/PANTHER/254/432/1.9E-25/--
CHIP-DNA_peak_3016	chr8	12297752	12298577	826	12298329	54	19.1548	Intergenic	71550	M.coruscus_chr8_0285	Q07263/4e-111/ACHA3_BOVIN Neuronal acetylcholine receptor subunit alpha-3 OS=Bos taurus GN=CHRNA3 PE=2 SV=1	crg:105330460/0.0/neuronal acetylcholine receptor subunit alpha-10 isoform X1; K05312 nicotinic acetylcholine receptor, invertebrate	V4CSD7/0.0/V4CSD7_LOTGI Uncharacterized protein (Fragment) OS=Lottia gigantea GN=LOTGIDRAFT_102597 PE=3 SV=1	PF02932/Pfam/238/467/2.4E-46/Neurotransmitter-gated ion-channel transmembrane region/Pfam/30/231/1.6E-66/Neurotransmitter-gated ion-channel ligand binding domain/PANTHER/28/474/4.4E-175/--/ProSitePatterns/154/168/-/Neurotransmitter-gated ion-channels signature./PANTHER/28/474/4.4E-175/--
CHIP-DNA_peak_3138	chr8	78112131	78112542	412	78112484	54	2.05223	Intergenic	28420	M.coruscus_chr8_1700	NA	taa:NMY3_00522/7e-07/sglT_1; Sodium/glucose cotransporter; K20989 urea-proton symporter	K1QQ19/3e-37/K1QQ19_CRAGI Stress response protein nhaX OS=Crassostrea gigas GN=CGI_10007956 PE=4 SV=1	PF00582/Pfam/260/406/2.0E-26/Universal stress protein family/Pfam/170/256/2.6E-15/Universal stress protein family/Pfam/10/137/3.1E-15/Universal stress protein family/PANTHER/244/404/1.9E-39/--/PANTHER/244/404/1.9E-39/--
CHIP-DNA_peak_77	chr1	8612496	8612909	414	8612650	53	4.01332	Intergenic	-30493	M.coruscus_chr1_0202	NA	NA	K1RBJ7/8e-68/K1RBJ7_CRAGI Uncharacterized protein OS=Crassostrea gigas GN=CGI_10025331 PE=4 SV=1	PS51663/ProSiteProfiles/150/293/19.951/Stathmin-like (SLD) domain profile./PANTHER/84/281/3.1E-20/--/PANTHER/2/61/3.1E-20/--/PANTHER/84/281/3.1E-20/--/PANTHER/2/61/3.1E-20/--
CHIP-DNA_peak_230	chr1	93677089	93677289	201	93677181	53	3.34901	Intergenic	76492	M.coruscus_chr1_2126	NA	NA	A7T5I6/1e-15/A7T5I6_NEMVE Predicted protein OS=Nematostella vectensis GN=v1g222621 PE=4 SV=1	NA
CHIP-DNA_peak_270	chr1	117387725	117388109	385	117388007	53	2.01492	Intergenic	-6082	M.coruscus_chr1_2696	NA	ccar:109106310/9e-06/extracellular calcium-sensing receptor-like; K04612 calcium-sensing receptor	V3ZYV2/1e-50/V3ZYV2_LOTGI Uncharacterized protein OS=Lottia gigantea GN=LOTGIDRAFT_145825 PE=4 SV=1	PS50158/ProSiteProfiles/194/207/9.158/Zinc finger CCHC-type profile./SMART/193/209/0.0068/zinc finger/SMART/175/191/1.5/zinc finger
CHIP-DNA_peak_449	chr10	7779786	7780394	609	7780189	53	11.8457	intron	201944	M.coruscus_chr10_0189	Q96P44/1e-12/COLA1_HUMAN Collagen alpha-1(XXI) chain OS=Homo sapiens GN=COL21A1 PE=2 SV=1	myi:110457451/1e-17/uncharacterized protein LOC110457451 isoform X1; K06238 collagen, type VI, alpha	K1RJE3/0.0/K1RJE3_CRAGI Protein jagged-2 OS=Crassostrea gigas GN=CGI_10017672 PE=4 SV=1	PS50853/ProSiteProfiles/8560/8666/10.233/Fibronectin type-III domain profile./PANTHER/358/671/0.0/--/PANTHER/67/340/0.0/--/PANTHER/6992/7009/0.0/--/PANTHER/7963/9165/0.0/--/ProSiteProfiles/7946/8043/6.967/Fibronectin type-III domain profile./PANTHER/6360/6727/0.0/--/Pfam/1189/1362/8.5E-32/von Willebrand factor type A domain/Pfam/1840/2005/2.1E-31/von Willebrand factor type A domain/Pfam/4892/5061…
CHIP-DNA_peak_876	chr12	17543718	17544181	464	17543918	53	3.01617	Intergenic	6780	M.coruscus_chr12_0397	Q4AEH5/2e-39/GPX3_HYLLA Glutathione peroxidase 3 OS=Hylobates lar GN=GPX3 PE=2 SV=2	crg:105324860/6e-43/glutathione peroxidase; K00432 glutathione peroxidase [EC:1.11.1.9]	H8ZQF1/1e-61/H8ZQF1_REICL Glutathione peroxidase (Fragment) OS=Reishia clavigera PE=2 SV=1	PS51355/ProSiteProfiles/1/143/39.811/Glutathione peroxidase profile./PIRSF/1/141/3.4E-30/--/PANTHER/1/139/7.9E-60/--/Pfam/1/74/9.9E-18/Glutathione peroxidase
CHIP-DNA_peak_934	chr12	54215664	54216711	1048	54216361	53	4.96914	Intergenic	50398	M.coruscus_chr12_1201	NA	NA	NA	PS50835/ProSiteProfiles/27/157/8.466/Ig-like domain profile.
CHIP-DNA_peak_985	chr12	85219528	85219816	289	85219715	53	3.34901	Intergenic	13892	M.coruscus_chr12_1896	Q071E0/5e-09/SET8A_DANRE N-lysine methyltransferase SETD8-A OS=Danio rerio GN=setd8a PE=2 SV=1	sanh:107657332/1e-19/N-lysine methyltransferase KMT5A-A-like; K11428 histone-lysine N-methyltransferase SETD8 [EC:2.1.1.43]	I3KHN3/5e-20/I3KHN3_ORENI Uncharacterized protein OS=Oreochromis niloticus PE=4 SV=1	PS50280/ProSiteProfiles/1/85/8.628/SET domain profile./Pfam/24/84/2.8E-6/SET domain
CHIP-DNA_peak_1199	chr13	85366929	85367177	249	85367160	53	2.0841	Intergenic	-49228	M.coruscus_chr13_1993	Q5HY98/1e-13/ZN766_HUMAN Zinc finger protein 766 OS=Homo sapiens GN=ZNF766 PE=2 SV=1	pon:100455742/2e-12/ZNF766; zinc finger protein 766; K09228 KRAB domain-containing zinc finger protein	H3AD04/4e-17/H3AD04_LATCH Uncharacterized protein OS=Latimeria chalumnae GN=ZNF646 PE=4 SV=1	PTHR24375/PANTHER/52/79/1.7E-20/--/PANTHER/146/240/1.7E-20/--/ProSitePatterns/176/196/-/Zinc finger C2H2 type domain signature./SMART/226/248/46.0/zinc finger/SMART/146/169/3.2/zinc finger/SMART/52/74/0.0068/zinc finger/SMART/79/102/4.3/zinc finger/SMART/174/196/0.021/zinc finger/SMART/199/221/0.0068/zinc finger/ProSitePatterns/81/102/-/Zinc finger C2H2 type domain signature./ProSiteProfiles/146/…
CHIP-DNA_peak_1531	chr2	107932971	107933506	536	107933202	53	5.99539	promoter(1k)	-807	M.coruscus_chr2_2451	P40692/1e-40/MLH1_HUMAN DNA mismatch repair protein Mlh1 OS=Homo sapiens GN=MLH1 PE=1 SV=1	myi:110465934/7e-54/DNA mismatch repair protein Mlh1-like; K08734 DNA mismatch repair protein MLH1	K1R607/1e-51/K1R607_CRAGI DNA mismatch repair protein Mlh1 OS=Crassostrea gigas GN=CGI_10006861 PE=4 SV=1	PTHR10073/PANTHER/81/187/4.2E-42/--/PANTHER/81/187/4.2E-42/--
CHIP-DNA_peak_1763	chr3	33535856	33536047	192	33535933	53	4.01332	Intergenic	16432	M.coruscus_chr3_0809	NA	NA	K1QWE6/5e-10/K1QWE6_CRAGI Uncharacterized protein OS=Crassostrea gigas GN=CGI_10026795 PE=4 SV=1	PTHR34153:SF2/PANTHER/76/175/1.9E-14/--/PANTHER/76/175/1.9E-14/--
CHIP-DNA_peak_2191	chr4	125065473	125065742	270	125065620	53	5.58069	Intergenic	20102	M.coruscus_chr4_2901	NA	NA	K1PVS7/5e-31/K1PVS7_CRAGI Uncharacterized protein OS=Crassostrea gigas GN=CGI_10000765 PE=4 SV=1	PTHR31511/PANTHER/18/174/2.4E-21/--/PANTHER/18/174/2.4E-21/--
CHIP-DNA_peak_3040	chr8	15277244	15277769	526	15277442	53	4.01332	intron	23526	M.coruscus_chr8_0352	Q8NDX2/5e-69/VGLU3_HUMAN Vesicular glutamate transporter 3 OS=Homo sapiens GN=SLC17A8 PE=1 SV=1	crg:105325829/1e-127/vesicular glutamate transporter 2.2; K12302 MFS transporter, ACS family, solute carrier family 17 (sodium-dependent inorganic phosphate cotransporter), member 6/7/8	K1PP83/5e-115/K1PP83_CRAGI Vesicular glutamate transporter 1 OS=Crassostrea gigas GN=CGI_10013879 PE=4 SV=1	SM00233/SMART/33/296/4.2E-12/Pleckstrin homology domain./PANTHER/311/675/3.1E-90/--/Pfam/309/474/2.2E-28/Major Facilitator Superfamily/ProSiteProfiles/32/294/9.17/PH domain profile./Pfam/34/87/1.2E-6/PH domain/PANTHER/311/675/3.1E-90/--
CHIP-DNA_peak_3420	chr9	93684517	93685009	493	93684883	53	21.7672	Intergenic	13135	M.coruscus_chr9_2173	NA	NA	NA	NA
CHIP-DNA_peak_673	chr11	27287627	27287833	207	27287664	52	2.19634	Intergenic	47376	M.coruscus_chr11_0636	NA	NA	NA	NA
CHIP-DNA_peak_1047	chr13	2235478	2236176	699	2235682	52	9.77288	intron	13443	M.coruscus_chr13_0045	Q00780/2e-13/CO8A1_MOUSE Collagen alpha-1(VIII) chain OS=Mus musculus GN=Col8a1 PE=1 SV=3	lcm:102345507/1e-09/COL10A1; collagen type X alpha 1 chain; K19479 collagen, type X, alpha	A0A0B7BJF9/3e-32/A0A0B7BJF9_9EUPU Uncharacterized protein (Fragment) OS=Arion vulgaris GN=ORF191889 PE=4 SV=1	PS50871/ProSiteProfiles/40/178/20.681/C1q domain profile./PANTHER/344/469/2.3E-19/--/SMART/189/310/1.0E-8/Complement component C1q domain./SMART/38/159/2.3E-8/Complement component C1q domain./SMART/336/471/1.6E-18/Complement component C1q domain./PANTHER/344/469/2.3E-19/--/ProSiteProfiles/191/331/20.649/C1q domain profile./Pfam/344/469/2.1E-24/C1q domain/Pfam/46/159/1.0E-17/C1q domain/Pfam/197/31…
CHIP-DNA_peak_1192	chr13	82666219	82667390	1172	82666966	52	6.24605	downstream	1492	M.coruscus_chr13_1913	NA	bpec:110163799/2e-17/disintegrin and metalloproteinase domain-containing protein 12-like; K06835 disintegrin and metalloproteinase domain-containing protein 12 [EC:3.4.24.-]	A0A0B2VLV9/7e-49/A0A0B2VLV9_TOXCA Uncharacterized protein OS=Toxocara canis GN=Tcan_15540 PE=4 SV=1	NA
CHIP-DNA_peak_2081	chr4	18889685	18890016	332	18889813	52	3.11511	intron	28234	M.coruscus_chr4_0476	Q12816/6e-10/TROP_HUMAN Trophinin OS=Homo sapiens GN=TRO PE=1 SV=3	crg:105345645/6e-14/coatomer subunit beta'; K17302 coatomer subunit beta'	V4BH50/2e-15/V4BH50_LOTGI Uncharacterized protein OS=Lottia gigantea GN=LOTGIDRAFT_152106 PE=4 SV=1	NA
CHIP-DNA_peak_3278	chr9	2954782	2955043	262	2954903	52	3.28699	Intergenic	-13412	M.coruscus_chr9_0063	NA	NA	NA	NA
CHIP-DNA_peak_4	chr1	2482637	2483313	677	2483041	51	4.37423	Intergenic	-19609	M.coruscus_chr1_0044	NA	NA	NA	NA
CHIP-DNA_peak_737	chr11	77305456	77307164	1709	77307032	51	9.54428	intron	22751	M.coruscus_chr11_2029	P08120/3e-127/CO4A1_DROME Collagen alpha-1(IV) chain OS=Drosophila melanogaster GN=Cg25C PE=2 SV=3	aqu:100636484/0.0/collagen alpha-1(IV) chain-like; K16628 collagen, type VII, alpha	I1GAL7/0.0/I1GAL7_AMPQE Uncharacterized protein OS=Amphimedon queenslandica PE=4 SV=1	PF01391/Pfam/1232/1289/7.3E-9/Collagen triple helix repeat (20 copies)/Pfam/233/291/1.4E-9/Collagen triple helix repeat (20 copies)/Pfam/1441/1499/2.3E-7/Collagen triple helix repeat (20 copies)/Pfam/2026/2084/1.1E-8/Collagen triple helix repeat (20 copies)/Pfam/281/338/4.7E-8/Collagen triple helix repeat (20 copies)/ProSiteProfiles/42/222/28.621/VWFA domain profile./PANTHER/1501/1668/1.6E-195/--…
CHIP-DNA_peak_1300	chr14	64776887	64777355	469	64777235	51	2.76696	intron	9331	M.coruscus_chr14_1321	O46385/0.0/SVIL_BOVIN Supervillin OS=Bos taurus GN=SVIL PE=1 SV=2	myi:110449351/0.0/uncharacterized protein LOC110449351 isoform X1; K10369 supervillin	K1P9W8/0.0/K1P9W8_CRAGI Supervillin OS=Crassostrea gigas GN=CGI_10014153 PE=4 SV=1	PTHR11977/PANTHER/39/78/0.0/--/PANTHER/3232/3906/0.0/--/ProSiteProfiles/3997/4060/20.055/Headpiece (HP) domain profile./PANTHER/3924/4059/0.0/--/PANTHER/39/78/0.0/--/SMART/4025/4060/1.4E-15/Villin headpiece domain/PANTHER/3924/4059/0.0/--/PANTHER/3232/3906/0.0/--/Pfam/3327/3382/9.2E-8/Gelsolin repeat/Pfam/3623/3709/2.9E-5/Gelsolin repeat/Pfam/4025/4060/4.3E-15/Villin headpiece domain/SMART/3734/3…
CHIP-DNA_peak_1909	chr3	124242636	124243197	562	124243083	51	4.82096	exon	18734	M.coruscus_chr3_3022	A8MT70/7e-31/ZBBX_HUMAN Zinc finger B-box domain-containing protein 1 OS=Homo sapiens GN=ZBBX PE=2 SV=3	sasa:106609378/1e-12/zbbx; zinc finger B-box domain containing; K03006 DNA-directed RNA polymerase II subunit RPB1 [EC:2.7.7.6]	K1QG02/8e-136/K1QG02_CRAGI Zinc finger B-box domain containing protein 1 OS=Crassostrea gigas GN=CGI_10019098 PE=4 SV=1	PTHR28634/PANTHER/378/712/2.1E-48/--/PANTHER/1/352/2.1E-48/--/PANTHER/978/1124/2.1E-48/--/ProSiteProfiles/133/179/9.94/Zinc finger B-box type profile./SMART/133/179/0.0072/B-Box-type zinc finger
CHIP-DNA_peak_2078	chr4	18811789	18812036	248	18811968	51	1.94029	Intergenic	-49611	M.coruscus_chr4_0476	Q12816/6e-10/TROP_HUMAN Trophinin OS=Homo sapiens GN=TRO PE=1 SV=3	crg:105345645/6e-14/coatomer subunit beta'; K17302 coatomer subunit beta'	V4BH50/2e-15/V4BH50_LOTGI Uncharacterized protein OS=Lottia gigantea GN=LOTGIDRAFT_152106 PE=4 SV=1	NA
CHIP-DNA_peak_2691	chr6	120904999	120905440	442	120905189	51	3.86467	Intergenic	-52896	M.coruscus_chr6_2695	NA	NA	NA	NA
CHIP-DNA_peak_2775	chr7	40485576	40486178	603	40485859	51	5.77334	intron	25708	M.coruscus_chr7_0966	NA	obi:106879434/5e-14/arsenite methyltransferase-like; K07755 arsenite methyltransferase [EC:2.1.1.137]	K1PVX6/0.0/K1PVX6_CRAGI Uncharacterized protein OS=Crassostrea gigas GN=CGI_10001870 PE=4 SV=1	PS50158/ProSiteProfiles/455/469/8.845/Zinc finger CCHC-type profile./PANTHER/186/400/5.1E-29/--/ProSitePatterns/498/509/-/Eukaryotic and viral aspartyl proteases active site./PANTHER/186/400/5.1E-29/--
CHIP-DNA_peak_2874	chr7	115043647	115044424	778	115044057	51	7.19464	Intergenic	51281	M.coruscus_chr7_2723	P63009/0.0/AP2B1_BOVIN AP-2 complex subunit beta OS=Bos taurus GN=AP2B1 PE=1 SV=2	myi:110462194/0.0/AP-1 complex subunit beta-1-like; K12392 AP-1 complex subunit beta-1	K1QQ16/0.0/K1QQ16_CRAGI AP complex subunit beta OS=Crassostrea gigas GN=CGI_10024342 PE=3 SV=1	PTHR11134/PANTHER/1/933/0.0/--/Pfam/15/532/7.3E-165/Adaptin N terminal region/PANTHER/1/933/0.0/--/Pfam/823/931/2.3E-33/Beta2-adaptin appendage, C-terminal sub-domain/SMART/822/932/7.7E-41/Beta2-adaptin appendage, C-terminal sub-domain/PIRSF/1/764/5.8E-304/--/Pfam/708/812/5.4E-8/Adaptin C-terminal domain/SMART/149/189/0.019/Armadillo/beta-catenin-like repeats/SMART/273/311/48.0/Armadillo/beta-cat…
CHIP-DNA_peak_3018	chr8	12516272	12516561	290	12516364	51	3.86467	Intergenic	12707	M.coruscus_chr8_0291	Q9GL21/8e-15/UACA_CANLF Uveal autoantigen with coiled-coil domains and ankyrin repeats OS=Canis lupus familiaris GN=UACA PE=2 SV=2	sfm:108922642/1e-07/C-type lectin domain family 4 member M-like; K10060 C-type lectin domain family 4 member F	A0A0L8FFH3/7e-24/A0A0L8FFH3_OCTBM Uncharacterized protein OS=Octopus bimaculoides GN=OCBIM_22023153mg PE=4 SV=1	PTHR13140/PANTHER/194/313/3.9E-14/--/PANTHER/25/55/3.9E-14/--/PANTHER/434/523/3.9E-14/--/PANTHER/329/407/3.9E-14/--/Pfam/93/126/1.0E-4/Bromodomain/SMART/60/152/0.0077/bromo domain
CHIP-DNA_peak_3303	chr9	7780939	7782117	1179	7781941	51	7.19464	intron	97468	M.coruscus_chr9_0159	Q8BX70/3e-146/VP13C_MOUSE Vacuolar protein sorting-associated protein 13C OS=Mus musculus GN=Vps13c PE=1 SV=2	crg:105320499/0.0/vacuolar protein sorting-associated protein 13A isoform X1; K19525 vacuolar protein sorting-associated protein 13A/C	V4CNK3/0.0/V4CNK3_LOTGI Uncharacterized protein OS=Lottia gigantea GN=LOTGIDRAFT_230253 PE=4 SV=1	PTHR16166/PANTHER/2355/3667/0.0/--/PANTHER/2/52/0.0/--/PANTHER/202/2250/0.0/--/PANTHER/2355/3667/0.0/--/PANTHER/202/2250/0.0/--/Pfam/203/269/8.1E-8/N-terminal region of Chorein or VPS13/Pfam/6/50/3.0E-6/N-terminal region of Chorein or VPS13/Pfam/2765/3017/1.6E-32/SHR-binding domain of vacuolar-sorting associated protein 13/Pfam/730/948/4.1E-44/Repeating coiled region of VPS13/PANTHER/2/52/0.0/--/…
CHIP-DNA_peak_780	chr11	89474413	89475050	638	89474718	50	11.1876	Intergenic	-8949	M.coruscus_chr11_2304	P24014/3e-09/SLIT_DROME Protein slit OS=Drosophila melanogaster GN=sli PE=1 SV=2	xla:108718538/5e-13/1,25-dihydroxyvitamin D(3) 24-hydroxylase, mitochondrial-like; K07436 vitamin D3 24-hydroxylase [EC:1.14.15.16]	K7EZP9/8e-22/K7EZP9_PELSI Uncharacterized protein OS=Pelodiscus sinensis PE=4 SV=1	PTHR24373:SF147/PANTHER/60/176/3.8E-24/--/SMART/85/120/2.0E-4/Leucine rich repeat N-terminal domain/ProSiteProfiles/117/138/5.325/Leucine-rich repeat profile./Pfam/409/458/3.9E-5/GIY-YIG catalytic domain/ProSiteProfiles/141/162/7.242/Leucine-rich repeat profile./PANTHER/60/176/3.8E-24/--/ProSitePatterns/417/439/-/Zinc finger C2H2 type domain signature./Pfam/119/176/8.2E-13/Leucine rich repeat
CHIP-DNA_peak_1513	chr2	101489277	101490383	1107	101489583	50	9.36074	Intergenic	-10975	M.coruscus_chr2_2316	Q0P4U8/0.0/SMAL1_XENTR SWI/SNF-related matrix-associated actin-dependent regulator of chromatin subfamily A-like protein 1 OS=Xenopus tropicalis GN=smarcal1 PE=2 SV=1	myi:110465535/0.0/SWI/SNF-related matrix-associated actin-dependent regulator of chromatin subfamily A-like protein 1; K14440 SWI/SNF-related matrix-associated actin-dependent regulator of chromatin subfamily A-like protein 1 [EC:3.6.4.12]	A0A0L8IGD6/0.0/A0A0L8IGD6_OCTBM Uncharacterized protein OS=Octopus bimaculoides GN=OCBIM_22008470mg PE=4 SV=1	SM00490/SMART/619/703/1.6E-12/helicase superfamily c-terminal domain/PANTHER/843/865/2.3E-139/--/ProSiteProfiles/329/484/17.746/Superfamilies 1 and 2 helicase ATP-binding type-1 domain profile./ProSiteProfiles/593/758/11.694/Superfamilies 1 and 2 helicase C-terminal domain profile./PANTHER/10/19/2.3E-139/--/ProSiteProfiles/212/284/12.101/HARP domain profile./Pfam/228/283/6.2E-21/HepA-related prot…
CHIP-DNA_peak_1630	chr2	143972738	143973440	703	143973120	50	2.84861	intron	5961	M.coruscus_chr2_3247	Q4R7Y5/7e-57/DNJB6_MACFA DnaJ homolog subfamily B member 6 OS=Macaca fascicularis GN=DNAJB6 PE=2 SV=1	myi:110459365/9e-70/dnaJ homolog subfamily B member 6-like isoform X1; K09512 DnaJ homolog subfamily B member 6	A0A0B6ZN21/2e-70/A0A0B6ZN21_9EUPU Uncharacterized protein OS=Arion vulgaris GN=ORF72520 PE=4 SV=1	PTHR24078:SF225/PANTHER/150/270/6.3E-68/--/PANTHER/1/114/6.3E-68/--/Pfam/3/62/1.8E-21/DnaJ domain/SMART/2/61/3.4E-24/DnaJ molecular chaperone homology domain/PANTHER/1/114/6.3E-68/--/ProSiteProfiles/3/65/19.597/dnaJ domain profile./PANTHER/150/270/6.3E-68/--
CHIP-DNA_peak_2025	chr4	10025743	10026543	801	10026122	50	13.9003	Intergenic	-11192	M.coruscus_chr4_0253	NA	NA	NA	NA
CHIP-DNA_peak_2039	chr4	12399775	12400327	553	12400085	50	4.72825	intron	11366	M.coruscus_chr4_0314	NA	NA	K1PL05/1e-57/K1PL05_CRAGI Uncharacterized protein OS=Crassostrea gigas GN=CGI_10008320 PE=4 SV=1	NA
CHIP-DNA_peak_2150	chr4	77017365	77018551	1187	77017587	50	7.05628	promoter(3k)	-2679	M.coruscus_chr4_1856	NA	NA	NA	NA
CHIP-DNA_peak_2699	chr6	122363102	122363673	572	122363297	50	4.36797	intron	10747	M.coruscus_chr6_2725	G5E8K5/2e-37/ANK3_MOUSE Ankyrin-3 OS=Mus musculus GN=Ank3 PE=1 SV=1	spu:100891200/3e-44/ankyrin-1-like; K15502 serine/threonine-protein phosphatase 6 regulatory ankyrin repeat subunit A	W4YXT9/3e-50/W4YXT9_STRPU Uncharacterized protein OS=Strongylocentrotus purpuratus GN=Sp-Unc44_245 PE=4 SV=1	PF13637/Pfam/142/194/1.0E-12/Ankyrin repeats (many copies)/PANTHER/7/217/9.1E-81/--/ProSiteProfiles/106/138/13.598/Ankyrin repeat profile./ProSiteProfiles/40/72/12.502/Ankyrin repeat profile./ProSiteProfiles/73/105/12.77/Ankyrin repeat profile./ProSiteProfiles/140/172/13.651/Ankyrin repeat profile./ProSiteProfiles/6/213/69.795/Ankyrin repeat region circular profile./Pfam/11/104/2.0E-18/Ankyrin re…
CHIP-DNA_peak_2811	chr7	77063163	77063629	467	77063366	50	2.59109	Intergenic	18456	M.coruscus_chr7_1779	NA	NA	V4AFM4/5e-13/V4AFM4_LOTGI Uncharacterized protein OS=Lottia gigantea GN=LOTGIDRAFT_231912 PE=4 SV=1	NA
CHIP-DNA_peak_93	chr1	11091242	11091462	221	11091354	49	5.05225	intron	33884	M.coruscus_chr1_0270	Q03188/5e-22/CENPC_HUMAN Centromere protein C OS=Homo sapiens GN=CENPC PE=1 SV=2	lak:106165639/3e-45/centromere protein C; K11497 centromere protein C	K1PHT3/9e-46/K1PHT3_CRAGI Centromere protein C 1 OS=Crassostrea gigas GN=CGI_10004610 PE=4 SV=1	PTHR16684/PANTHER/1976/2205/3.9E-33/--/Pfam/2113/2192/8.0E-17/Mif2/CENP-C like
CHIP-DNA_peak_399	chr1	165794300	165795193	894	165794860	49	9.17719	Intergenic	-5885	M.coruscus_chr1_3894	NA	NA	K1PLA3/4e-08/K1PLA3_CRAGI Uncharacterized protein OS=Crassostrea gigas GN=CGI_10002167 PE=4 SV=1	NA
CHIP-DNA_peak_488	chr10	19397038	19397249	212	19397107	49	3.10093	intron	15926	M.coruscus_chr10_0466	P20072/2e-131/ANXA7_BOVIN Annexin A7 OS=Bos taurus GN=ANXA7 PE=1 SV=2	crg:105335793/1e-175/annexin A7; K17095 annexin A7/11	K1RAI3/6e-175/K1RAI3_CRAGI Annexin OS=Crassostrea gigas GN=CGI_10021863 PE=3 SV=1	PS00223/ProSitePatterns/99/151/-/Annexins repeated domain signature./ProSitePatterns/27/79/-/Annexins repeated domain signature./PANTHER/2/152/2.0E-192/--/PANTHER/172/330/2.0E-192/--/ProSitePatterns/277/329/-/Annexins repeated domain signature./Pfam/264/329/1.4E-24/Annexin/Pfam/15/79/7.7E-24/Annexin/Pfam/188/254/7.1E-24/Annexin/Pfam/86/150/2.1E-27/Annexin/SMART/99/151/6.1E-26/Annexin repeats/SMAR…
CHIP-DNA_peak_580	chr10	85685714	85685978	265	85685727	49	2.07201	Intergenic	-69975	M.coruscus_chr10_1954	NA	crg:105327122/3e-10/E3 ubiquitin-protein ligase TRIM71; K12026 tripartite motif-containing protein 56 [EC:2.3.2.27]	K1REC7/9e-13/K1REC7_CRAGI Tripartite motif-containing protein 56 OS=Crassostrea gigas GN=CGI_10018148 PE=4 SV=1	PS50119/ProSiteProfiles/222/264/8.517/Zinc finger B-box type profile./SMART/276/313/4.8/B-Box-type zinc finger/SMART/214/264/0.0066/B-Box-type zinc finger
CHIP-DNA_peak_933	chr12	54214608	54215297	690	54214773	49	4.14665	Intergenic	51986	M.coruscus_chr12_1201	NA	NA	NA	PS50835/ProSiteProfiles/27/157/8.466/Ig-like domain profile.
CHIP-DNA_peak_1461	chr2	57941331	57941581	251	57941502	49	3.10093	Intergenic	11975	M.coruscus_chr2_1370	Q96DM1/2e-33/PGBD4_HUMAN PiggyBac transposable element-derived protein 4 OS=Homo sapiens GN=PGBD4 PE=2 SV=3	ipu:108266872/7e-20/histone-lysine N-methyltransferase PRDM9-like; K20796 histone-lysine N-methyltransferase PRDM7/9 [EC:2.1.1.43]	A8J4M5/7e-47/A8J4M5_XENTR PiggyBac transposase Uribo2 OS=Xenopus tropicalis GN=TxpB_Uribo2 PE=4 SV=1	PF13843/Pfam/262/321/5.5E-5/Transposase IS4/Pfam/39/226/6.6E-41/Transposase IS4/PANTHER/28/431/1.1E-51/--
CHIP-DNA_peak_2404	chr5	113900121	113902021	1901	113900397	49	7.88899	intron	4393	M.coruscus_chr5_2637	O88271/2e-50/CFDP1_MOUSE Craniofacial development protein 1 OS=Mus musculus GN=Cfdp1 PE=1 SV=1	pmac:106719213/2e-26/nucleolar GTP-binding protein 2; K14537 nuclear GTP-binding protein	A0A0B7B2S3/1e-59/A0A0B7B2S3_9EUPU Uncharacterized protein OS=Arion vulgaris GN=ORF154536 PE=4 SV=1	PTHR23227/PANTHER/201/321/8.6E-43/--/ProSiteProfiles/253/333/21.328/Bucentaur C-terminal (BCNT-C) domain profile./Pfam/257/328/5.8E-28/Bucentaur or craniofacial development
CHIP-DNA_peak_2536	chr6	27107857	27108277	421	27108104	49	5.55129	Intergenic	-28481	M.coruscus_chr6_0613	NA	NA	K1R4K0/2e-08/K1R4K0_CRAGI Uncharacterized protein OS=Crassostrea gigas GN=CGI_10007247 PE=4 SV=1	PS50050/ProSiteProfiles/131/171/9.274/TNFR/NGFR family cysteine-rich region domain profile.
CHIP-DNA_peak_2684	chr6	118514618	118515130	513	118515000	49	6.15971	intron	53619	M.coruscus_chr6_2645	Q7L622/9e-24/G2E3_HUMAN G2/M phase-specific E3 ubiquitin-protein ligase OS=Homo sapiens GN=G2E3 PE=1 SV=1	sasa:106601995/4e-33/uncharacterized LOC106601995; K21595 calcium-responsive transcription factor	F1QCS4/3e-35/F1QCS4_DANRE Uncharacterized protein (Fragment) OS=Danio rerio GN=si:ch211-57f7.7 PE=4 SV=1	PTHR14694/PANTHER/416/423/6.5E-57/--/PANTHER/125/352/6.5E-57/--/Pfam/443/531/8.9E-5/Ulp1 protease family, C-terminal catalytic domain/ProSiteProfiles/1116/1278/9.818/HECT domain profile./PANTHER/125/352/6.5E-57/--/Pfam/110/320/3.4E-45/Amyotrophic lateral sclerosis 2 chromosomal region candidate gene 8/PANTHER/416/423/6.5E-57/--/Pfam/1012/1303/6.2E-9/HECT-domain (ubiquitin-transferase)
CHIP-DNA_peak_3002	chr8	9299443	9299884	442	9299553	49	4.28233	intron	76883	M.coruscus_chr8_0206	Q6NXT6/3e-173/TAPT1_HUMAN Transmembrane anterior posterior transformation protein 1 homolog OS=Homo sapiens GN=TAPT1 PE=1 SV=1	myi:110466458/2e-87/E3 ubiquitin-protein ligase RNF103-like; K15695 E3 ubiquitin-protein ligase RNF103 [EC:2.3.2.27]	K1RDF0/0.0/K1RDF0_CRAGI Transmembrane anterior posterior transformation protein 1-like protein OS=Crassostrea gigas GN=CGI_10025201 PE=4 SV=1	PF05346/Pfam/355/655/1.6E-105/Eukaryotic membrane protein family/PANTHER/266/660/7.5E-194/--
CHIP-DNA_peak_3087	chr8	37971687	37971925	239	37971815	49	4.28233	Intergenic	-19290	M.coruscus_chr8_0827	O75469/1e-37/NR1I2_HUMAN Nuclear receptor subfamily 1 group I member 2 OS=Homo sapiens GN=NR1I2 PE=1 SV=1	myi:110456932/2e-134/nuclear hormone receptor HR96-like isoform X1; K14034 ecdysone receptor	A0A0L8GFU0/6e-125/A0A0L8GFU0_OCTBM Uncharacterized protein OS=Octopus bimaculoides GN=OCBIM_22034138mg PE=3 SV=1	PF00105/Pfam/159/227/1.5E-22/Zinc finger, C4 type (two domains)/SMART/157/228/2.1E-31/c4 zinc finger in nuclear hormone receptors/PANTHER/306/547/6.5E-66/--/PANTHER/158/275/6.5E-66/--/PANTHER/306/547/6.5E-66/--/PANTHER/158/275/6.5E-66/--/SMART/360/521/7.9E-11/Ligand binding domain of hormone receptors/Pfam/354/526/1.5E-9/Ligand-binding domain of nuclear hormone receptor/ProSiteProfiles/157/232/17…
CHIP-DNA_peak_254	chr1	114643609	114644134	526	114644036	48	2.60733	Intergenic	-20084	M.coruscus_chr1_2625	Q9Y6I9/1e-39/TX264_HUMAN Testis-expressed sequence 264 protein OS=Homo sapiens GN=TEX264 PE=1 SV=1	NA	V4AY73/4e-55/V4AY73_LOTGI Uncharacterized protein (Fragment) OS=Lottia gigantea GN=LOTGIDRAFT_84765 PE=4 SV=1	PTHR15949:SF3/PANTHER/4/234/3.6E-64/--/PANTHER/4/234/3.6E-64/--
CHIP-DNA_peak_550	chr10	55210096	55210460	365	55210152	48	3.89955	downstream	6257	M.coruscus_chr10_1312	NA	NA	K1PXS9/2e-13/K1PXS9_CRAGI Uncharacterized protein OS=Crassostrea gigas GN=CGI_10004174 PE=4 SV=1	PF00021/Pfam/44/124/4.1E-4/u-PAR/Ly-6 domain
CHIP-DNA_peak_1033	chr12	91327207	91327527	321	91327421	48	4.95121	Intergenic	31987	M.coruscus_chr12_2051	P13821/8e-67/SANT_PLAFW S-antigen protein OS=Plasmodium falciparum (isolate Wellcome) PE=4 SV=1	bom:102272658/3e-15/MUC5AC, Mucin-5AC; mucin 5AC, oligomeric mucus/gel-forming; K21125 mucin-5AC	A0A060TC09/3e-28/A0A060TC09_BLAAD ARAD1D38742p OS=Blastobotrys adeninivorans GN=GNLVRS02_ARAD1D38742g PE=4 SV=1	NA
CHIP-DNA_peak_1753	chr3	27320196	27320742	547	27320617	48	4.54283	Intergenic	-28955	M.coruscus_chr3_0656	Q93075/2e-06/TATD2_HUMAN Putative deoxyribonuclease TATDN2 OS=Homo sapiens GN=TATDN2 PE=2 SV=2	aplc:110974876/4e-14/uncharacterized protein LOC110974876; K03424 TatD DNase family protein [EC:3.1.21.-]	W4Y327/5e-17/W4Y327_STRPU Uncharacterized protein OS=Strongylocentrotus purpuratus GN=Sp-Tatdn2 PE=4 SV=1	PS01091/ProSitePatterns/13/29/-/TatD deoxyribonuclease family signature 3./Pfam/2/69/1.2E-9/TatD related DNase/PANTHER/1/81/6.9E-16/--/PANTHER/1/81/6.9E-16/--
CHIP-DNA_peak_2248	chr5	26696719	26697112	394	26697031	48	2.38182	intron	3190	M.coruscus_chr5_0633	Q13227/4e-21/GPS2_HUMAN G protein pathway suppressor 2 OS=Homo sapiens GN=GPS2 PE=1 SV=3	myi:110450203/1e-110/G protein pathway suppressor 2-like; K15307 G protein pathway suppressor 2	A0A0L8HS36/1e-87/A0A0L8HS36_OCTBM Uncharacterized protein OS=Octopus bimaculoides GN=OCBIM_22008614mg PE=4 SV=1	PTHR22654/PANTHER/2/444/3.0E-39/--/Pfam/6/317/9.0E-56/G-protein pathway suppressor
CHIP-DNA_peak_2770	chr7	39983715	39984054	340	39983966	48	2.7369	exon	3043	M.coruscus_chr7_0948	Q02906/1e-40/AMYB_ASPAW Alpha-amylase B OS=Aspergillus awamori GN=amyB PE=3 SV=1	lak:106150396/2e-68/alpha-amylase A type-3; K01176 alpha-amylase [EC:3.2.1.1]	I1FVZ8/3e-56/I1FVZ8_AMPQE Uncharacterized protein OS=Amphimedon queenslandica GN=LOC100638552 PE=4 SV=1	PTHR10357:SF72/PANTHER/853/1074/1.7E-75/--/SMART/32/1075/3.5E-11/Alpha-amylase domain/PANTHER/853/1074/1.7E-75/--/Pfam/885/995/2.6E-8/Alpha amylase, catalytic domain
CHIP-DNA_peak_2787	chr7	54559216	54559449	234	54559342	48	6.03652	Intergenic	-10110	M.coruscus_chr7_1263	Q7PPA5/0.0/ATC1_ANOGA Calcium-transporting ATPase sarcoplasmic/endoplasmic reticulum type OS=Anopheles gambiae GN=Ca-P60A PE=3 SV=5	crg:105327139/0.0/calcium-transporting ATPase sarcoplasmic/endoplasmic reticulum type; K05853 Ca2+ transporting ATPase, sarcoplasmic/endoplasmic reticulum [EC:3.6.3.8]	A0A016VE51/0.0/A0A016VE51_9BILA Calcium-transporting ATPase OS=Ancylostoma ceylanicum GN=Acey_s0011.g1469 PE=3 SV=1	PTHR24093/PANTHER/1016/1086/0.0/--/PANTHER/274/958/0.0/--/Pfam/5/72/1.4E-17/Cation transporter/ATPase, N-terminus/Pfam/854/1079/1.3E-42/Cation transporting ATPase, C-terminus/ProSitePatterns/416/422/-/E1-E2 ATPases phosphorylation site./PANTHER/1016/1086/0.0/--/PANTHER/1/248/0.0/--/PANTHER/274/958/0.0/--/SMART/3/77/1.4E-15/Cation transporter/ATPase, N-terminus/Pfam/484/593/2.0E-22/Cation transpor…
CHIP-DNA_peak_3318	chr9	11218396	11218974	579	11218796	48	6.03652	intron	43520	M.coruscus_chr9_0230	Q20930/3e-12/MIG17_CAEEL ADAM family mig-17 OS=Caenorhabditis elegans GN=mig-17 PE=1 SV=3	myi:110445963/9e-14/uncharacterized protein LOC110445963 isoform X1; K08630 a disintegrin and metalloproteinase with thrombospondin motifs 16 [EC:3.4.24.-]	V4BDR4/8e-17/V4BDR4_LOTGI Uncharacterized protein OS=Lottia gigantea GN=LOTGIDRAFT_235128 PE=4 SV=1	PS50215/ProSiteProfiles/590/688/9.076/ADAM type metalloprotease domain profile./Pfam/589/674/2.6E-6/Metallo-peptidase family M12B Reprolysin-like
CHIP-DNA_peak_34	chr1	4244240	4245271	1032	4244558	47	8.8101	intron	22390	M.coruscus_chr1_0088	NA	crg:105342068/2e-64/trichohyalin isoform X8; K18626 trichohyalin	K1RJA7/9e-60/K1RJA7_CRAGI Uncharacterized protein OS=Crassostrea gigas GN=CGI_10023442 PE=4 SV=1	NA
CHIP-DNA_peak_74	chr1	7953814	7954160	347	7953948	47	1.91841	intron	37798	M.coruscus_chr1_0177	P56719/1e-31/OX2R_RAT Orexin receptor type 2 OS=Rattus norvegicus GN=Hcrtr2 PE=2 SV=1	myi:110445204/7e-71/orexin receptor type 2-like isoform X1; K04239 hypocretin (orexin) receptor 2	V4BTZ5/3e-52/V4BTZ5_LOTGI Uncharacterized protein OS=Lottia gigantea GN=LOTGIDRAFT_162749 PE=3 SV=1	PS00237/ProSitePatterns/108/124/-/G-protein coupled receptors family 1 signature./Pfam/99/298/4.1E-32/7 transmembrane receptor (rhodopsin family)/ProSiteProfiles/104/298/34.213/G-protein coupled receptors family 1 profile./PANTHER/104/310/6.7E-51/--/PANTHER/104/310/6.7E-51/--
CHIP-DNA_peak_259	chr1	117113467	117114133	667	117113588	47	2.55412	promoter(3k)	-2056	M.coruscus_chr1_2682	Q9D2E1/3e-50/TSSK3_MOUSE Testis-specific serine/threonine-protein kinase 3 OS=Mus musculus GN=Tssk3 PE=2 SV=1	lcm:102359951/2e-53/TSSK3; testis specific serine kinase 3; K08811 testis-specific serine kinase [EC:2.7.11.1]	H3B9R4/2e-53/H3B9R4_LATCH Uncharacterized protein OS=Latimeria chalumnae GN=TSSK3 PE=4 SV=2	SM00220/SMART/18/245/1.3E-44/Serine/Threonine protein kinases, catalytic domain/Pfam/37/235/2.7E-50/Protein kinase domain/ProSiteProfiles/1/242/35.439/Protein kinase domain profile./PANTHER/29/233/9.5E-73/--/ProSitePatterns/112/124/-/Serine/Threonine protein kinases active-site signature.
CHIP-DNA_peak_500	chr10	22408564	22409057	494	22408691	47	10.5295	intron	151718	M.coruscus_chr10_0527	Q00168/0.0/KCC2A_DROME Calcium/calmodulin-dependent protein kinase type II alpha chain OS=Drosophila melanogaster GN=CaMKII PE=1 SV=1	myi:110448224/0.0/calcium/calmodulin-dependent protein kinase type II delta chain-like isoform X1; K04515 calcium/calmodulin-dependent protein kinase (CaM kinase) II [EC:2.7.11.17]	C0L7M8/0.0/C0L7M8_APLCA CaM kinase II alpha OS=Aplysia californica PE=2 SV=1	PTHR24347:SF195/PANTHER/8/317/0.0/--/ProSitePatterns/19/42/-/Protein kinases ATP-binding region signature./SMART/13/271/2.2E-109/Serine/Threonine protein kinases, catalytic domain/PANTHER/353/402/0.0/--/PANTHER/612/731/0.0/--/Pfam/316/386/3.5E-10/Protein kinase domain/Pfam/13/271/3.7E-75/Protein kinase domain/PANTHER/353/402/0.0/--/PANTHER/612/731/0.0/--/PANTHER/8/317/0.0/--/ProSitePatterns/131/1…
CHIP-DNA_peak_881	chr12	20707543	20708302	760	20708027	47	19.3486	intron	46850	M.coruscus_chr12_0469	NA	myi:110457290/6e-42/uncharacterized protein LOC110457290; K21754 BTB/POZ domain-containing protein KCTD1/15	W4XAQ5/1e-36/W4XAQ5_STRPU Uncharacterized protein OS=Strongylocentrotus purpuratus GN=Sp-Kctd1 PE=4 SV=1	PTHR21446:SF3/PANTHER/6/170/1.4E-46/--/PANTHER/6/170/1.4E-46/--
CHIP-DNA_peak_1111	chr13	14666999	14667709	711	14667392	47	8.8101	intron	109714	M.coruscus_chr13_0350	Q6ZV89/9e-16/SH2D5_HUMAN SH2 domain-containing protein 5 OS=Homo sapiens GN=SH2D5 PE=1 SV=2	smm:Smp_139470/3e-41/tensin-related; K18080 tensin	K1PED9/4e-93/K1PED9_CRAGI Tensin-4 OS=Crassostrea gigas GN=CGI_10007218 PE=4 SV=1	SM00462/SMART/127/264/6.7E-4/Phosphotyrosine-binding domain, phosphotyrosine-interaction (PI) domain/SMART/877/965/2.3E-17/Src homology 2 domains/ProSiteProfiles/137/232/13.422/Phosphotyrosine interaction domain (PID) profile./PANTHER/80/113/5.6E-54/--/PANTHER/838/1008/5.6E-54/--/Pfam/879/959/4.2E-11/SH2 domain/ProSiteProfiles/879/974/15.55/Src homology 2 (SH2) domain profile./Pfam/137/239/4.6E-8…
CHIP-DNA_peak_1223	chr14	9736877	9737277	401	9737016	47	5.91332	Intergenic	12436	M.coruscus_chr14_0232	NA	NA	NA	NA
CHIP-DNA_peak_1289	chr14	53885264	53885606	343	53885442	47	4.11103	promoter(3k)	-2651	M.coruscus_chr14_1104	NA	NA	K1RA91/4e-134/K1RA91_CRAGI Uncharacterized protein OS=Crassostrea gigas GN=CGI_10019766 PE=4 SV=1	NA
CHIP-DNA_peak_1348	chr14	86466819	86467547	729	86467197	47	9.77038	Intergenic	27787	M.coruscus_chr14_1770	Q9ULJ7/4e-67/ANR50_HUMAN Ankyrin repeat domain-containing protein 50 OS=Homo sapiens GN=ANKRD50 PE=1 SV=4	crg:109617497/7e-91/ankyrin-1-like; K21440 ankyrin repeat domain-containing protein 50	Q16FI9/4e-103/Q16FI9_AEDAE AAEL014742-PA (Fragment) OS=Aedes aegypti GN=AAEL014742 PE=4 SV=1	PS50088/ProSiteProfiles/461/493/11.755/Ankyrin repeat profile./ProSiteProfiles/395/866/116.835/Ankyrin repeat region circular profile./PANTHER/394/723/3.0E-129/--/ProSiteProfiles/593/625/13.197/Ankyrin repeat profile./Pfam/587/656/5.9E-12/Ankyrin repeats (3 copies)/Pfam/433/524/2.8E-15/Ankyrin repeats (3 copies)/Pfam/774/838/4.0E-11/Ankyrin repeats (3 copies)/ProSiteProfiles/777/809/10.366/Ankyri…
CHIP-DNA_peak_1647	chr2	148550765	148551353	589	148550993	47	4.11103	Intergenic	5969	M.coruscus_chr2_3345	NA	sasa:106608234/1e-06/serine palmitoyltransferase 2-like; K00654 serine palmitoyltransferase [EC:2.3.1.50]	A0A016UWP3/2e-13/A0A016UWP3_9BILA Uncharacterized protein OS=Ancylostoma ceylanicum GN=Acey_s0023.g752 PE=4 SV=1	NA
CHIP-DNA_peak_1714	chr3	8818125	8818522	398	8818225	47	2.82123	Intergenic	-20442	M.coruscus_chr3_0190	G5E8K5/3e-87/ANK3_MOUSE Ankyrin-3 OS=Mus musculus GN=Ank3 PE=1 SV=1	spu:755512/1e-159/serine/threonine-protein phosphatase 6 regulatory ankyrin repeat subunit B-like; K15502 serine/threonine-protein phosphatase 6 regulatory ankyrin repeat subunit A	A0A094FZ51/0.0/A0A094FZ51_9PEZI Uncharacterized protein OS=Pseudogymnoascus pannorum VKM F-4517 GN=V498_02930 PE=4 SV=1	PS50088/ProSiteProfiles/620/652/12.476/Ankyrin repeat profile./ProSiteProfiles/1148/1180/10.072/Ankyrin repeat profile./ProSiteProfiles/686/718/10.98/Ankyrin repeat profile./ProSiteProfiles/653/685/13.544/Ankyrin repeat profile./ProSiteProfiles/752/784/11.995/Ankyrin repeat profile./PANTHER/241/1267/1.4E-291/--/ProSiteProfiles/587/619/10.713/Ankyrin repeat profile./Pfam/1052/1076/2.9E-4/Ankyrin r…
CHIP-DNA_peak_1880	chr3	119642370	119642942	573	119642659	47	4.85016	Intergenic	43904	M.coruscus_chr3_2915	NA	NA	NA	NA
CHIP-DNA_peak_2230	chr5	19464895	19465174	280	19465036	47	4.45012	Intergenic	-105891	M.coruscus_chr5_0466	Q09128/6e-107/CP24A_RAT 1,25-dihydroxyvitamin D(3) 24-hydroxylase, mitochondrial OS=Rattus norvegicus GN=Cyp24a1 PE=1 SV=1	myi:110458452/5e-179/cytochrome P450 27C1-like; K17951 all-trans-retinol 3,4-desaturase [EC:1.14.19.53]	K1QC25/0.0/K1QC25_CRAGI 1,25-dihydroxyvitamin D(3) 24-hydroxylase, mitochondrial OS=Crassostrea gigas GN=CGI_10015462 PE=3 SV=1	PTHR24291:SF48/PANTHER/1/522/1.2E-161/--/PANTHER/1/522/1.2E-161/--/Pfam/55/511/1.1E-96/Cytochrome P450/ProSitePatterns/463/472/-/Cytochrome P450 cysteine heme-iron ligand signature.
CHIP-DNA_peak_2471	chr5	128693688	128694024	337	128693960	47	2.82123	Intergenic	114563	M.coruscus_chr5_2983	NA	NA	NA	NA
CHIP-DNA_peak_2537	chr6	27113112	27113344	233	27113228	47	8.8101	Intergenic	-33605	M.coruscus_chr6_0613	NA	NA	K1R4K0/2e-08/K1R4K0_CRAGI Uncharacterized protein OS=Crassostrea gigas GN=CGI_10007247 PE=4 SV=1	PS50050/ProSiteProfiles/131/171/9.274/TNFR/NGFR family cysteine-rich region domain profile.
CHIP-DNA_peak_2800	chr7	67183389	67183612	224	67183519	47	3.81997	Intergenic	-18302	M.coruscus_chr7_1535	NA	NA	NA	NA
CHIP-DNA_peak_2983	chr8	7763123	7763724	602	7763325	47	4.45012	intron	16395	M.coruscus_chr8_0174	NA	NA	M1AES8/9e-18/M1AES8_SOLTU Uncharacterized protein OS=Solanum tuberosum GN=PGSC0003DMG400008216 PE=4 SV=1	NA
CHIP-DNA_peak_3295	chr9	7607550	7608002	453	7607769	47	4.85016	Intergenic	30685	M.coruscus_chr9_0154	Q7KVW5/1e-47/KCNN_DROME Small conductance calcium-activated potassium channel protein OS=Drosophila melanogaster GN=SK PE=2 SV=2	tru:101074185/2e-80/kcnn3; potassium calcium-activated channel subfamily N member 3; K04944 potassium intermediate/small conductance calcium-activated channel subfamily N member 3	K1QLY9/4e-91/K1QLY9_CRAGI Small conductance calcium-activated potassium channel protein OS=Crassostrea gigas GN=CGI_10001824 PE=4 SV=1	PTHR10153/PANTHER/43/360/1.2E-88/--/Pfam/46/159/1.3E-36/Calcium-activated SK potassium channel/SMART/251/325/2.5E-14/Calmodulin binding domain/PANTHER/43/360/1.2E-88/--/Pfam/251/321/6.4E-22/Calmodulin binding domain
CHIP-DNA_peak_3349	chr9	26789787	26790263	477	26789882	47	4.85016	intron	35207	M.coruscus_chr9_0628	NA	NA	V4B9D6/3e-121/V4B9D6_LOTGI Uncharacterized protein (Fragment) OS=Lottia gigantea GN=LOTGIDRAFT_109871 PE=4 SV=1	PTHR37948/PANTHER/208/398/2.9E-121/--/PANTHER/208/398/2.9E-121/--
CHIP-DNA_peak_3385	chr9	44635253	44635553	301	44635341	47	2.97689	Intergenic	-17082	M.coruscus_chr9_1054	NA	gja:107111858/5e-33/DUSP12; dual specificity phosphatase 12; K14819 dual specificity phosphatase 12 [EC:3.1.3.16 3.1.3.48]	K1RE87/3e-54/K1RE87_CRAGI Uncharacterized protein OS=Crassostrea gigas GN=CGI_10028218 PE=4 SV=1	NA
CHIP-DNA_peak_3431	chr9	103495318	103495922	605	103495544	47	7.57343	intron	3070	M.coruscus_chr9_2366	NA	NA	V4AIQ7/2e-139/V4AIQ7_LOTGI Uncharacterized protein OS=Lottia gigantea GN=LOTGIDRAFT_230267 PE=4 SV=1	NA
CHIP-DNA_peak_146	chr1	26666458	26666915	458	26666661	46	7.41565	intron	11772	M.coruscus_chr1_0670	Q9ESM0/1e-115/IP6K1_RAT Inositol hexakisphosphate kinase 1 OS=Rattus norvegicus GN=Ip6k1 PE=2 SV=1	myi:110452837/1e-148/inositol hexakisphosphate kinase 1-like; K07756 inositol-hexakisphosphate 5-kinase [EC:2.7.4.21]	K1RK91/1e-135/K1RK91_CRAGI Inositol hexakisphosphate kinase 1 OS=Crassostrea gigas GN=CGI_10026811 PE=4 SV=1	PTHR12400:SF50/PANTHER/356/410/1.2E-121/--/PANTHER/11/323/1.2E-121/--/Pfam/188/406/3.1E-62/Inositol polyphosphate kinase/PANTHER/356/410/1.2E-121/--/PANTHER/11/323/1.2E-121/--
CHIP-DNA_peak_274	chr1	117426813	117427272	460	117426887	46	3.49307	Intergenic	10662	M.coruscus_chr1_2697	NA	NA	V3Z904/2e-07/V3Z904_LOTGI Uncharacterized protein OS=Lottia gigantea GN=LOTGIDRAFT_175962 PE=4 SV=1	NA
CHIP-DNA_peak_391	chr1	165367136	165367738	603	165367418	46	5.21821	Intergenic	-15886	M.coruscus_chr1_3883	P81614/5e-09/MYMY_MYTED Mytimycin (Fragment) OS=Mytilus edulis PE=1 SV=1	NA	G9JJQ5/2e-92/G9JJQ5_MYTED Mytimycin OS=Mytilus edulis GN=MMe1 PE=4 SV=1	PS50222/ProSiteProfiles/117/143/10.022/EF-hand calcium-binding domain profile./ProSitePatterns/130/142/-/EF-hand calcium-binding domain./ProSitePatterns/95/107/-/EF-hand calcium-binding domain./ProSiteProfiles/91/116/5.308/EF-hand calcium-binding domain profile.
CHIP-DNA_peak_669	chr11	25580164	25581367	1204	25580548	46	16.9106	intron	176806	M.coruscus_chr11_0596	P15684/0.0/AMPN_RAT Aminopeptidase N OS=Rattus norvegicus GN=Anpep PE=1 SV=2	crg:105325301/0.0/aminopeptidase Ey isoform X1; K11140 aminopeptidase N [EC:3.4.11.2]	K1RF69/0.0/K1RF69_CRAGI Aminopeptidase N OS=Crassostrea gigas GN=CGI_10006430 PE=4 SV=1	PF11838/Pfam/2538/2846/1.4E-45/ERAP1-like C-terminal domain/Pfam/1741/1989/3.8E-55/ERAP1-like C-terminal domain/Pfam/749/1068/2.5E-69/ERAP1-like C-terminal domain/Pfam/324/595/2.1E-105/Peptidase family M1/Pfam/2065/2187/2.7E-15/Peptidase family M1/Pfam/2258/2438/6.1E-57/Peptidase family M1/Pfam/1194/1587/1.7E-135/Peptidase family M1/PANTHER/377/1092/0.0/--/PANTHER/124/324/0.0/--/PANTHER/377/1092/…
CHIP-DNA_peak_773	chr11	86608323	86608704	382	86608520	46	2.38787	Intergenic	38579	M.coruscus_chr11_2250	NA	NA	NA	NA
CHIP-DNA_peak_1669	chr2	150701936	150702933	998	150702379	46	3.74038	Intergenic	-9838	M.coruscus_chr2_3417	Q3UFM5/5e-77/NOM1_MOUSE Nucleolar MIF4G domain-containing protein 1 OS=Mus musculus GN=Nom1 PE=1 SV=2	myi:110464367/1e-115/nucleolar MIF4G domain-containing protein 1-like; K17583 nucleolar MIF4G domain-containing protein 1	K1QBK5/5e-101/K1QBK5_CRAGI Nucleolar MIF4G domain-containing protein 1 OS=Crassostrea gigas GN=CGI_10010569 PE=4 SV=1	PTHR18034:SF4/PANTHER/445/766/4.4E-126/--/PANTHER/47/196/4.4E-126/--/PANTHER/321/424/4.4E-126/--/SMART/492/686/1.8E-20/Middle domain of eukaryotic initiation factor 4G (eIF4G)/PANTHER/445/766/4.4E-126/--/PANTHER/321/424/4.4E-126/--/PANTHER/47/196/4.4E-126/--
CHIP-DNA_peak_1692	chr3	4240706	4241253	548	4240870	46	5.21821	Intergenic	14150	M.coruscus_chr3_0090	Q8C525/3e-07/M21D2_MOUSE Protein MB21D2 OS=Mus musculus GN=Mb21d2 PE=1 SV=1	myi:110441217/3e-27/uncharacterized protein LOC110441217; K17834 cyclic GMP-AMP synthase [EC:2.7.7.86]	K1QII2/1e-29/K1QII2_CRAGI Tripartite motif-containing protein 3 OS=Crassostrea gigas GN=CGI_10020102 PE=4 SV=1	PF03281/Pfam/172/343/3.1E-25/Mab-21 protein/PANTHER/184/336/8.6E-21/--
CHIP-DNA_peak_1916	chr3	125511935	125512146	212	125511967	46	2.62519	intron	108178	M.coruscus_chr3_3048	O75343/2e-103/GCYB2_HUMAN Guanylate cyclase soluble subunit beta-2 OS=Homo sapiens GN=GUCY1B2 PE=2 SV=2	myi:110448062/0.0/guanylate cyclase soluble subunit beta-2-like; K12319 guanylate cyclase soluble subunit beta [EC:4.6.1.2]	K1QW05/0.0/K1QW05_CRAGI Guanylate cyclase soluble subunit beta-2 OS=Crassostrea gigas GN=CGI_10021004 PE=4 SV=1	PTHR11920/PANTHER/185/200/8.1E-117/--/PANTHER/671/937/8.1E-117/--/Pfam/171/404/5.0E-23/Reverse transcriptase (RNA-dependent DNA polymerase)/ProSiteProfiles/149/407/11.766/Reverse transcriptase (RT) catalytic domain profile./ProSiteProfiles/741/869/36.524/Guanylate cyclase domain profile./SMART/705/904/3.0E-60/Adenylyl- / guanylyl cyclase, catalytic domain/PANTHER/469/652/8.1E-117/--/PANTHER/185/2…
CHIP-DNA_peak_2109	chr4	37463134	37464260	1127	37464150	46	4.85727	intron	206954	M.coruscus_chr4_0934	O75311/8e-103/GLRA3_HUMAN Glycine receptor subunit alpha-3 OS=Homo sapiens GN=GLRA3 PE=1 SV=2	myi:110449554/1e-133/glycine receptor subunit alpha-2-like; K05194 glycine receptor alpha-2	V4B5B2/4e-118/V4B5B2_LOTGI Uncharacterized protein OS=Lottia gigantea GN=LOTGIDRAFT_180167 PE=3 SV=1	PTHR18945/PANTHER/33/228/2.6E-142/--/PANTHER/1476/1670/2.6E-142/--/Pfam/1011/1151/2.7E-30/Neurotransmitter-gated ion-channel ligand binding domain/Pfam/638/818/2.2E-38/Neurotransmitter-gated ion-channel ligand binding domain/Pfam/38/219/2.9E-43/Neurotransmitter-gated ion-channel ligand binding domain/Pfam/1288/1473/7.7E-42/Neurotransmitter-gated ion-channel ligand binding domain/Pfam/468/555/5.8E…
CHIP-DNA_peak_2659	chr6	107838223	107838515	293	107838259	46	2.28461	promoter(1k)	-259	M.coruscus_chr6_2425	NA	NA	NA	NA
CHIP-DNA_peak_2922	chr7	124590332	124590527	196	124590418	46	3.49307	intron	12468	M.coruscus_chr7_2916	P18887/5e-50/XRCC1_HUMAN DNA repair protein XRCC1 OS=Homo sapiens GN=XRCC1 PE=1 SV=2	crg:105343161/9e-61/DNA repair protein XRCC1-like; K10803 DNA-repair protein XRCC1	V3ZHF0/2e-65/V3ZHF0_LOTGI Uncharacterized protein OS=Lottia gigantea GN=LOTGIDRAFT_123015 PE=4 SV=1	SM00292/SMART/375/450/5.1E-11/breast cancer carboxy-terminal domain/SMART/951/1030/0.0068/breast cancer carboxy-terminal domain/PANTHER/274/536/1.9E-163/--/PANTHER/859/1045/1.9E-163/--/PANTHER/2/243/1.9E-163/--/ProSiteProfiles/373/460/13.896/BRCT domain profile./Pfam/1/147/7.7E-60/XRCC1 N terminal domain/Pfam/376/446/1.4E-8/BRCA1 C Terminus (BRCT) domain/ProSiteProfiles/949/1040/16.122/BRCT domai…
CHIP-DNA_peak_3065	chr8	23326768	23327074	307	23326813	46	2.38787	Intergenic	15326	M.coruscus_chr8_0531	NA	NA	NA	NA
CHIP-DNA_peak_3227	chr8	115723725	115724106	382	115723920	46	3.59364	intron	44798	M.coruscus_chr8_2532	NA	amex:103035877/4e-06/LOW QUALITY PROTEIN: uncharacterized protein LOC103035877; K22614 NLR family CARD domain-containing protein 3	K1R5V6/2e-25/K1R5V6_CRAGI Protein YNG1 OS=Crassostrea gigas GN=CGI_10007622 PE=4 SV=1	NA
CHIP-DNA_peak_3289	chr9	5339347	5339883	537	5339551	46	5.79013	intron	19499	M.coruscus_chr9_0109	Q2T9T0/4e-67/PPR32_BOVIN Protein phosphatase 1 regulatory subunit 32 OS=Bos taurus GN=PPP1R32 PE=2 SV=1	crg:105338768/0.0/protein phosphatase 1 regulatory subunit 32 isoform X1; K17571 protein phosphatase 1 regulatory subunit 32	K1QGF8/0.0/K1QGF8_CRAGI Uncharacterized protein C11orf66-like protein OS=Crassostrea gigas GN=CGI_10020351 PE=4 SV=1	PF15691/Pfam/22/467/3.9E-167/Protein phosphatase 1 regulatory subunit 32/PANTHER/323/478/2.5E-159/--/PANTHER/22/302/2.5E-159/--
CHIP-DNA_peak_3317	chr9	10993397	10993656	260	10993590	46	3.49307	Intergenic	-3457	M.coruscus_chr9_0224	P86854/4e-29/PLCL_MYTGA Perlucin-like protein OS=Mytilus galloprovincialis PE=1 SV=1	myi:110441194/2e-25/perlucin-like protein; K17513 C-type lectin superfamily 17 member A	D8VNA2/3e-28/D8VNA2_9BIVA C-type lectin 5 OS=Azumapecten farreri GN=Cflec-5 PE=2 SV=1	PS00615/ProSitePatterns/203/227/-/C-type lectin domain signature./SMART/103/228/1.6E-31/C-type lectin (CTL) or carbohydrate-recognition domain (CRD)/PANTHER/31/229/3.4E-42/--/Pfam/121/229/2.2E-17/Lectin C-type domain/ProSiteProfiles/110/228/23.053/C-type lectin domain profile.
CHIP-DNA_peak_61	chr1	6687791	6688560	770	6688060	45	6.36449	Intergenic	-4498	M.coruscus_chr1_0145	NA	NA	NA	NA
CHIP-DNA_peak_173	chr1	39764867	39765652	786	39765040	45	4.26469	Intergenic	-17519	M.coruscus_chr1_0990	Q9GZV8/2e-167/PRD14_HUMAN PR domain zinc finger protein 14 OS=Homo sapiens GN=PRDM14 PE=1 SV=1	shx:MS3_04570/8e-71/PR domain zinc finger protein 14; K14972 PAX-interacting protein 1	K1R0J2/0.0/K1R0J2_CRAGI PR domain zinc finger protein 14 OS=Crassostrea gigas GN=CGI_10003238 PE=4 SV=1	PS50280/ProSiteProfiles/131/248/13.308/SET domain profile./Pfam/426/448/3.6E-4/C2H2-type zinc finger/ProSitePatterns/425/449/-/Zinc finger C2H2 type domain signature./ProSiteProfiles/396/424/13.443/Zinc finger C2H2 type domain profile./ProSiteProfiles/279/310/10.034/Zinc finger C2H2 type domain profile./PANTHER/279/447/7.0E-65/--/ProSitePatterns/313/334/-/Zinc finger C2H2 type domain signature./S…
CHIP-DNA_peak_768	chr11	85314130	85314588	459	85314283	45	2.33706	downstream	183144	M.coruscus_chr11_2225	Q07008/1e-50/NOTC1_RAT Neurogenic locus notch homolog protein 1 OS=Rattus norvegicus GN=Notch1 PE=1 SV=3	cfa:480676/1e-58/NOTCH1; neurogenic locus notch homolog protein 1; K02599 Notch 1	G3VR38/2e-59/G3VR38_SARHA Uncharacterized protein OS=Sarcophilus harrisii GN=NOTCH1 PE=4 SV=1	SM00408/SMART/270/333/0.031/Immunoglobulin C-2 Type/SMART/737/791/0.0024/Immunoglobulin C-2 Type/SMART/1010/1072/1.4E-8/Immunoglobulin C-2 Type/SMART/641/703/9.2E-8/Immunoglobulin C-2 Type/SMART/1098/1163/0.37/Immunoglobulin C-2 Type/SMART/58/125/0.0014/Immunoglobulin C-2 Type/SMART/368/422/1.1E-11/Immunoglobulin C-2 Type/ProSitePatterns/162/173/-/EGF-like domain signature 2./ProSitePatterns/533/…
CHIP-DNA_peak_1065	chr13	3686804	3687117	314	3686933	45	8.44302	promoter(1k)	-517	M.coruscus_chr13_0083	Q8C811/1e-109/S35E2_MOUSE Solute carrier family 35 member E2 OS=Mus musculus GN=Slc35e2 PE=2 SV=1	crg:105334465/0.0/solute carrier family 35 member E2; K15284 solute carrier family 35, member E2	V4AY59/1e-176/V4AY59_LOTGI Uncharacterized protein (Fragment) OS=Lottia gigantea GN=LOTGIDRAFT_83006 PE=4 SV=1	PTHR11132:SF43/PANTHER/4/340/1.3E-78/--/PANTHER/4/340/1.3E-78/--/Pfam/37/324/3.9E-71/Triose-phosphate Transporter family
CHIP-DNA_peak_1155	chr13	38915793	38916024	232	38915894	45	5.66693	Intergenic	-27288	M.coruscus_chr13_0878	NA	NA	G3SEN1/5e-06/G3SEN1_GORGO Uncharacterized protein OS=Gorilla gorilla gorilla PE=4 SV=1	NA
CHIP-DNA_peak_1224	chr14	9738874	9739353	480	9739245	45	3.20672	Intergenic	10207	M.coruscus_chr14_0232	NA	NA	NA	NA
CHIP-DNA_peak_1301	chr14	64778664	64779005	342	64778824	45	3.41875	intron	7742	M.coruscus_chr14_1321	O46385/0.0/SVIL_BOVIN Supervillin OS=Bos taurus GN=SVIL PE=1 SV=2	myi:110449351/0.0/uncharacterized protein LOC110449351 isoform X1; K10369 supervillin	K1P9W8/0.0/K1P9W8_CRAGI Supervillin OS=Crassostrea gigas GN=CGI_10014153 PE=4 SV=1	PTHR11977/PANTHER/39/78/0.0/--/PANTHER/3232/3906/0.0/--/ProSiteProfiles/3997/4060/20.055/Headpiece (HP) domain profile./PANTHER/3924/4059/0.0/--/PANTHER/39/78/0.0/--/SMART/4025/4060/1.4E-15/Villin headpiece domain/PANTHER/3924/4059/0.0/--/PANTHER/3232/3906/0.0/--/Pfam/3327/3382/9.2E-8/Gelsolin repeat/Pfam/3623/3709/2.9E-5/Gelsolin repeat/Pfam/4025/4060/4.3E-15/Villin headpiece domain/SMART/3734/3…
CHIP-DNA_peak_1371	chr2	3563530	3564165	636	3563828	45	7.13853	intron	38419	M.coruscus_chr2_0083	Q6GQB9/0.0/EDEM3_XENLA ER degradation-enhancing alpha-mannosidase-like protein 3 OS=Xenopus laevis GN=edem3 PE=2 SV=2	myi:110450302/0.0/ER degradation-enhancing alpha-mannosidase-like protein 3; K10086 ER degradation enhancer, mannosidase alpha-like 3	V4CHU2/0.0/V4CHU2_LOTGI alpha-1,2-Mannosidase OS=Lottia gigantea GN=LOTGIDRAFT_139192 PE=3 SV=1	PTHR11742/PANTHER/27/634/0.0/--/PANTHER/27/634/0.0/--/Pfam/42/477/3.0E-115/Glycosyl hydrolase family 47/Pfam/668/762/3.7E-13/PA domain
CHIP-DNA_peak_1704	chr3	4963886	4964413	528	4964356	45	2.56933	Intergenic	-64605	M.coruscus_chr3_0105	NA	epa:110253007/4e-06/adhesion G-protein coupled receptor F1-like; K04596 brain-specific angiogenesis inhibitor 1	NA	PF02793/Pfam/78/131/4.0E-8/Hormone receptor domain/SMART/75/138/0.0075/Domain present in hormone receptors/ProSiteProfiles/63/133/11.662/G-protein coupled receptors family 2 profile 1./ProSitePatterns/53/64/-/EGF-like domain signature 1./ProSiteProfiles/28/65/13.474/EGF-like domain profile.
CHIP-DNA_peak_1709	chr3	7683025	7685182	2158	7684540	45	12.5376	intron	18419	M.coruscus_chr3_0165	A0JMY4/5e-125/BBOF1_XENLA Basal body-orientation factor 1 OS=Xenopus laevis GN=ccdc176 PE=2 SV=1	myi:110461877/3e-67/ectonucleoside triphosphate diphosphohydrolase 5-like; K01511 ectonucleoside triphosphate diphosphohydrolase 5/6 [EC:3.6.1.6]	K1QSB4/0.0/K1QSB4_CRAGI Uncharacterized protein C14orf45-like protein OS=Crassostrea gigas GN=CGI_10024694 PE=4 SV=1	PTHR14845/PANTHER/1/506/6.4E-210/--/Pfam/506/646/1.0E-19/GDA1/CD39 (nucleoside phosphatase) family/Pfam/702/752/1.4E-7/GDA1/CD39 (nucleoside phosphatase) family/Pfam/81/268/9.6E-19/Domain of unknown function (DUF4515)/PANTHER/1/506/6.4E-210/--
CHIP-DNA_peak_2094	chr4	28076023	28076400	378	28076069	45	3.47202	intron	32447	M.coruscus_chr4_0708	NA	NA	NA	PF00078/Pfam/3/104/2.0E-8/Reverse transcriptase (RNA-dependent DNA polymerase)/PANTHER/1/106/5.3E-12/--/PANTHER/1/106/5.3E-12/--
CHIP-DNA_peak_2179	chr4	115480164	115481108	945	115480354	45	4.26469	Intergenic	-4587	M.coruscus_chr4_2678	Q5R7Q3/1e-111/NIPA2_PONAB Magnesium transporter NIPA2 OS=Pongo abelii GN=NIPA2 PE=2 SV=1	crg:105334947/3e-138/magnesium transporter NIPA2-like isoform X2; K22733 magnesium transporter	K1PHN1/3e-175/K1PHN1_CRAGI Uncharacterized protein OS=Crassostrea gigas GN=CGI_10010503 PE=4 SV=1	PF05653/Pfam/778/1069/1.5E-122/Magnesium transporter NIPA/PANTHER/728/1121/5.1E-183/--/PANTHER/728/1121/5.1E-183/--/ProSiteProfiles/325/419/11.029/cAMP/cGMP binding motif profile.
CHIP-DNA_peak_2198	chr5	4386906	4387313	408	4387094	45	2.4477	Intergenic	-4766	M.coruscus_chr5_0119	Q9UL26/2e-82/RB22A_HUMAN Ras-related protein Rab-22A OS=Homo sapiens GN=RAB22A PE=1 SV=2	myi:110457991/3e-99/ras-related protein Rab-22A-like; K07891 Ras-related protein Rab-22	V3ZFA0/2e-95/V3ZFA0_LOTGI Uncharacterized protein OS=Lottia gigantea GN=LOTGIDRAFT_229819 PE=3 SV=1	SM00173/SMART/3/169/8.6E-28/Ras subfamily of RAS small GTPases/ProSiteProfiles/1/201/31.331/small GTPase Rab1 family profile./PANTHER/2/196/9.9E-95/--/SMART/8/169/7.3E-11/Rho (Ras homology) subfamily of Ras-like small GTPases/PANTHER/2/196/9.9E-95/--/Pfam/7/166/1.7E-56/Ras family/SMART/11/193/6.6E-5/Ran (Ras-related nuclear proteins) /TC4 subfamily of small GTPases/SMART/6/169/2.6E-71/Rab subfami…
CHIP-DNA_peak_2454	chr5	124812299	124813008	710	124812612	45	7.25787	Intergenic	-12638	M.coruscus_chr5_2901	Q6TEM9/3e-126/MYLIA_DANRE E3 ubiquitin-protein ligase MYLIP-A OS=Danio rerio GN=mylipa PE=1 SV=2	myi:110446280/2e-164/E3 ubiquitin-protein ligase MYLIP-like; K10637 E3 ubiquitin-protein ligase MYLIP [EC:2.3.2.27]	K1R752/7e-147/K1R752_CRAGI E3 ubiquitin-protein ligase MYLIP OS=Crassostrea gigas GN=CGI_10025995 PE=4 SV=1	PF09379/Pfam/5/67/3.2E-17/FERM N-terminal domain/ProSiteProfiles/384/419/10.837/Zinc finger RING-type profile./SMART/1/195/5.8E-27/Band 4.1 homologues/Pfam/382/424/6.3E-11/Zinc finger, C3HC4 type (RING finger)/PANTHER/1/434/7.7E-154/--/ProSiteProfiles/1/283/52.673/FERM domain profile./PANTHER/1/434/7.7E-154/--/Pfam/85/193/1.4E-11/FERM central domain
CHIP-DNA_peak_2876	chr7	115049687	115050051	365	115049857	45	3.41875	Intergenic	45481	M.coruscus_chr7_2723	P63009/0.0/AP2B1_BOVIN AP-2 complex subunit beta OS=Bos taurus GN=AP2B1 PE=1 SV=2	myi:110462194/0.0/AP-1 complex subunit beta-1-like; K12392 AP-1 complex subunit beta-1	K1QQ16/0.0/K1QQ16_CRAGI AP complex subunit beta OS=Crassostrea gigas GN=CGI_10024342 PE=3 SV=1	PTHR11134/PANTHER/1/933/0.0/--/Pfam/15/532/7.3E-165/Adaptin N terminal region/PANTHER/1/933/0.0/--/Pfam/823/931/2.3E-33/Beta2-adaptin appendage, C-terminal sub-domain/SMART/822/932/7.7E-41/Beta2-adaptin appendage, C-terminal sub-domain/PIRSF/1/764/5.8E-304/--/Pfam/708/812/5.4E-8/Adaptin C-terminal domain/SMART/149/189/0.019/Armadillo/beta-catenin-like repeats/SMART/273/311/48.0/Armadillo/beta-cat…
CHIP-DNA_peak_3103	chr8	45550185	45550382	198	45550314	45	2.14806	Intergenic	-31188	M.coruscus_chr8_0999	P42859/0.0/HD_MOUSE Huntingtin OS=Mus musculus GN=Htt PE=1 SV=2	myi:110457176/0.0/huntingtin-like; K04533 huntingtin	K1RMW1/0.0/K1RMW1_CRAGI Huntingtin OS=Crassostrea gigas GN=CGI_10028915 PE=4 SV=1	PF12372/Pfam/1464/1502/5.3E-13/Huntingtin protein region/PANTHER/119/1001/0.0/--/PANTHER/1626/2147/0.0/--/PANTHER/2165/2700/0.0/--/PANTHER/1027/1570/0.0/--
CHIP-DNA_peak_136	chr1	22773857	22774849	993	22774317	44	8.25947	intron	21911	M.coruscus_chr1_0567	Q96DM3/5e-119/MIC1_HUMAN Uncharacterized protein C18orf8 OS=Homo sapiens GN=C18orf8 PE=2 SV=2	NA	V4B0J6/5e-171/V4B0J6_LOTGI Uncharacterized protein OS=Lottia gigantea GN=LOTGIDRAFT_224293 PE=4 SV=1	PTHR12897/PANTHER/729/1034/2.3E-263/--/PANTHER/6/332/2.3E-263/--/Pfam/859/1013/2.7E-69/Colon cancer-associated protein Mic1-like
CHIP-DNA_peak_257	chr1	117108193	117108708	516	117108534	44	2.64491	exon	152	M.coruscus_chr1_2680	Q9D2E1/1e-24/TSSK3_MOUSE Testis-specific serine/threonine-protein kinase 3 OS=Mus musculus GN=Tssk3 PE=2 SV=1	pbi:103052617/4e-36/ribosomal protein S6 kinase alpha-1; K08811 testis-specific serine kinase [EC:2.7.11.1]	H3B9R4/3e-26/H3B9R4_LATCH Uncharacterized protein OS=Latimeria chalumnae GN=TSSK3 PE=4 SV=2	PTHR24343/PANTHER/175/287/6.4E-34/--/SMART/145/336/1.2E-8/Serine/Threonine protein kinases, catalytic domain/ProSitePatterns/258/270/-/Serine/Threonine protein kinases active-site signature./ProSiteProfiles/1/166/21.517/Protein kinase domain profile./ProSiteProfiles/151/337/18.125/Protein kinase domain profile./Pfam/183/285/3.9E-26/Protein kinase domain/Pfam/4/129/6.2E-30/Protein kinase domain
CHIP-DNA_peak_719	chr11	58571331	58571623	293	58571605	44	1.9362	intron	1917	M.coruscus_chr11_1529	NA	myi:110465930/9e-28/dual serine/threonine and tyrosine protein kinase-like; K16288 receptor-interacting serine/threonine-protein kinase 5 [EC:2.7.11.1]	K1QF66/1e-24/K1QF66_CRAGI Uncharacterized protein in xynA 3'region OS=Crassostrea gigas GN=CGI_10006719 PE=4 SV=1	PTHR26392:SF78/PANTHER/172/374/1.2E-33/--/Pfam/227/365/6.1E-19/Dynamin family/PANTHER/172/374/1.2E-33/--
CHIP-DNA_peak_1062	chr13	3377145	3377350	206	3377249	44	12.265	downstream	60682	M.coruscus_chr13_0074	Q56R14/4e-07/TRI33_XENLA E3 ubiquitin-protein ligase TRIM33 OS=Xenopus laevis GN=trim33 PE=1 SV=1	adf:107348156/1e-09/E3 ubiquitin-protein ligase TRIM71-like; K12035 tripartite motif-containing protein 71 [EC:2.3.2.27]	K1QGC3/5e-10/K1QGC3_CRAGI Tripartite motif-containing protein 71 OS=Crassostrea gigas GN=CGI_10005799 PE=4 SV=1	PF00643/Pfam/16/57/3.0E-5/B-box zinc finger/Pfam/75/111/2.6E-7/B-box zinc finger/SMART/72/113/0.085/B-Box-type zinc finger/SMART/11/57/0.068/B-Box-type zinc finger/ProSiteProfiles/72/113/10.452/Zinc finger B-box type profile.
CHIP-DNA_peak_1121	chr13	19271947	19272698	752	19272203	44	2.28626	intron	10957	M.coruscus_chr13_0461	Q28HW9/9e-132/CNEP1_XENTR CTD nuclear envelope phosphatase 1 OS=Xenopus tropicalis GN=ctdnep1 PE=2 SV=1	myi:110464535/2e-158/CTD nuclear envelope phosphatase 1-like; K17617 CTD nuclear envelope phosphatase 1 [EC:3.1.3.16]	K1QKL5/9e-150/K1QKL5_CRAGI Serine/threonine-protein phosphatase dullard OS=Crassostrea gigas GN=CGI_10022920 PE=4 SV=1	PTHR12210/PANTHER/1/254/3.0E-137/--/ProSiteProfiles/56/234/39.789/FCP1 homology domain profile./PANTHER/1/254/3.0E-137/--/SMART/59/222/4.5E-61/catalytic domain of ctd-like phosphatases/Pfam/61/241/1.1E-45/NLI interacting factor-like phosphatase
CHIP-DNA_peak_1227	chr14	9747458	9747661	204	9747551	44	3.85409	intron	1901	M.coruscus_chr14_0232	NA	NA	NA	NA
CHIP-DNA_peak_1729	chr3	13334696	13334945	250	13334813	44	12.265	intron	18649	M.coruscus_chr3_0307	Q5ZL12/0.0/PPR21_CHICK Protein phosphatase 1 regulatory subunit 21 OS=Gallus gallus GN=PPP1R21 PE=2 SV=1	myi:110450459/0.0/protein phosphatase 1 regulatory subunit 21-like isoform X1; K17562 protein phosphatase 1 regulatory subunit 21	A0A0B6YWD3/0.0/A0A0B6YWD3_9EUPU Uncharacterized protein OS=Arion vulgaris GN=ORF38271 PE=4 SV=1	PTHR21448/PANTHER/1/783/3.9E-249/--/Pfam/254/770/5.8E-190/Predicted coiled-coil domain-containing protein/Pfam/8/108/2.6E-31/Predicted coiled-coil domain-containing protein
CHIP-DNA_peak_2034	chr4	11915723	11916286	564	11915762	44	2.28626	intron	6421	M.coruscus_chr4_0301	NA	bvg:104900476/2e-14/repetitive proline-rich cell wall protein 1; K03006 DNA-directed RNA polymerase II subunit RPB1 [EC:2.7.7.6]	V3ZPX2/5e-43/V3ZPX2_LOTGI Uncharacterized protein OS=Lottia gigantea GN=LOTGIDRAFT_145328 PE=4 SV=1	NA
CHIP-DNA_peak_2598	chr6	48454959	48456019	1061	48455933	44	3.58122	intron	29344	M.coruscus_chr6_1097	Q54P79/9e-122/4CL3_DICDI Probable 4-coumarate--CoA ligase 3 OS=Dictyostelium discoideum GN=4cl3 PE=3 SV=2	sko:100377139/4e-165/4-coumarate--CoA ligase 1-like; K01904 4-coumarate--CoA ligase [EC:6.2.1.12]	V4A9V1/0.0/V4A9V1_LOTGI Uncharacterized protein OS=Lottia gigantea GN=LOTGIDRAFT_161633 PE=4 SV=1	PS00455/ProSitePatterns/327/338/-/Putative AMP-binding domain signature./PANTHER/76/669/2.0E-208/--/Pfam/173/574/1.4E-94/AMP-binding enzyme/PANTHER/76/669/2.0E-208/--/Pfam/583/660/3.3E-15/AMP-binding enzyme C-terminal domain
CHIP-DNA_peak_3296	chr9	7614399	7614959	561	7614552	44	8.04535	Intergenic	23902	M.coruscus_chr9_0154	Q7KVW5/1e-47/KCNN_DROME Small conductance calcium-activated potassium channel protein OS=Drosophila melanogaster GN=SK PE=2 SV=2	tru:101074185/2e-80/kcnn3; potassium calcium-activated channel subfamily N member 3; K04944 potassium intermediate/small conductance calcium-activated channel subfamily N member 3	K1QLY9/4e-91/K1QLY9_CRAGI Small conductance calcium-activated potassium channel protein OS=Crassostrea gigas GN=CGI_10001824 PE=4 SV=1	PTHR10153/PANTHER/43/360/1.2E-88/--/Pfam/46/159/1.3E-36/Calcium-activated SK potassium channel/SMART/251/325/2.5E-14/Calmodulin binding domain/PANTHER/43/360/1.2E-88/--/Pfam/251/321/6.4E-22/Calmodulin binding domain
CHIP-DNA_peak_564	chr10	70395364	70395635	272	70395552	43	3.76845	Intergenic	23388	M.coruscus_chr10_1658	P63245/0.0/GBLP_RAT Guanine nucleotide-binding protein subunit beta-2-like 1 OS=Rattus norvegicus GN=Gnb2l1 PE=1 SV=3	crg:105341228/0.0/guanine nucleotide-binding protein subunit beta-2-like 1; K14753 guanine nucleotide-binding protein subunit beta-2-like 1 protein	Q08G56/0.0/Q08G56_MYAAR Receptor of Activated Kinase C 1 OS=Mya arenaria GN=Rack1 PE=4 SV=1	SM00320/SMART/223/260/0.35/WD40 repeats/SMART/52/91/4.0E-7/WD40 repeats/SMART/94/133/3.7E-8/WD40 repeats/SMART/272/311/0.2/WD40 repeats/SMART/135/178/1.6E-8/WD40 repeats/SMART/4/44/1.9E-5/WD40 repeats/SMART/180/220/4.2E-7/WD40 repeats/Pfam/225/260/0.034/WD domain, G-beta repeat/Pfam/9/44/0.0026/WD domain, G-beta repeat/Pfam/55/91/1.2E-8/WD domain, G-beta repeat/Pfam/97/133/5.7E-6/WD domain, G-bet…
CHIP-DNA_peak_626	chr11	441363	441559	197	441470	43	2.58613	intron	11525	M.coruscus_chr11_0008	Q8WZ42/3e-76/TITIN_HUMAN Titin OS=Homo sapiens GN=TTN PE=1 SV=4	myi:110449963/0.0/hemicentin-1-like; K17341 hemicentin	K1QUM5/0.0/K1QUM5_CRAGI Titin OS=Crassostrea gigas GN=CGI_10019011 PE=4 SV=1	PS50835/ProSiteProfiles/792/896/12.64/Ig-like domain profile./ProSiteProfiles/2736/2840/12.64/Ig-like domain profile./ProSiteProfiles/1008/1112/12.64/Ig-like domain profile./ProSiteProfiles/468/572/12.64/Ig-like domain profile./ProSiteProfiles/2304/2408/12.64/Ig-like domain profile./ProSiteProfiles/1548/1652/12.64/Ig-like domain profile./ProSiteProfiles/576/680/12.64/Ig-like domain profile./ProSi…
CHIP-DNA_peak_632	chr11	10865633	10865863	231	10865748	43	4.07927	promoter(1k)	-978	M.coruscus_chr11_0192	NA	NA	Q76IL6/3e-13/Q76IL6_DANRE Gag-like protein (Fragment) OS=Danio rerio GN=ORF1 PE=4 SV=1	NA
CHIP-DNA_peak_890	chr12	23535803	23536641	839	23536523	43	8.07593	Intergenic	-10517	M.coruscus_chr12_0540	NA	crg:105318833/3e-10/transmembrane protein 47; K19289 peripheral myelin protein 22	V3YY01/1e-09/V3YY01_LOTGI Uncharacterized protein OS=Lottia gigantea GN=LOTGIDRAFT_169803 PE=4 SV=1	PF00822/Pfam/12/159/7.2E-9/PMP-22/EMP/MP20/Claudin family/Pfam/174/294/3.7E-10/PMP-22/EMP/MP20/Claudin family
CHIP-DNA_peak_893	chr12	23992956	23994383	1428	23993676	43	17.7362	Intergenic	-27093	M.coruscus_chr12_0552	B3EWZ5/4e-109/MLRP1_ACRMI MAM and LDL-receptor class A domain-containing protein 1 (Fragment) OS=Acropora millepora PE=1 SV=1	crg:105343550/1e-114/uncharacterized protein LOC105343550; K01315 plasminogen [EC:3.4.21.7]	K1QQ94/3e-180/K1QQ94_CRAGI Uncharacterized protein OS=Crassostrea gigas GN=CGI_10025870 PE=3 SV=1	PS01186/ProSitePatterns/1021/1032/-/EGF-like domain signature 2./ProSiteProfiles/995/1033/22.149/EGF-like domain profile./SMART/456/578/4.8E-11/Domain first found in C1r, C1s, uEGF, and bone morphogenetic protein./ProSiteProfiles/623/781/27.095/MAM domain profile./ProSiteProfiles/839/996/25.402/MAM domain profile./SMART/581/615/0.99/Epidermal growth factor-like domain./SMART/417/448/35.0/Epiderma…
CHIP-DNA_peak_1157	chr13	38928844	38929210	367	38928928	43	4.44598	Intergenic	-14254	M.coruscus_chr13_0878	NA	NA	G3SEN1/5e-06/G3SEN1_GORGO Uncharacterized protein OS=Gorilla gorilla gorilla PE=4 SV=1	NA
CHIP-DNA_peak_1434	chr2	27822918	27823677	760	27823090	43	11.9925	intron	130713	M.coruscus_chr2_0719	Q8TDX9/7e-86/PK1L1_HUMAN Polycystic kidney disease protein 1-like 1 OS=Homo sapiens GN=PKD1L1 PE=1 SV=1	myi:110443309/0.0/uncharacterized protein LOC110443309 isoform X1; K04987 polycystin 1L1	K1QBE5/0.0/K1QBE5_CRAGI Polycystic kidney disease protein 1-like 1 OS=Crassostrea gigas GN=CGI_10013037 PE=4 SV=1	PS50093/ProSiteProfiles/1450/1537/12.727/Polycystic kidney disease (PKD) domain profile./PANTHER/2534/3145/3.6E-269/--/Pfam/2950/3063/9.4E-22/PLAT/LH2 domain/ProSiteProfiles/1379/1439/10.058/Polycystic kidney disease (PKD) domain profile./Pfam/1462/1517/2.4E-7/PKD domain/Pfam/1370/1437/2.7E-6/PKD domain/Pfam/925/967/2.2E-5/PKD domain/Pfam/1638/1700/3.1E-9/PKD domain/Pfam/1260/1324/1.9E-8/PKD doma…
CHIP-DNA_peak_2402	chr5	113896618	113897636	1019	113896887	43	14.228	intron	7903	M.coruscus_chr5_2637	O88271/2e-50/CFDP1_MOUSE Craniofacial development protein 1 OS=Mus musculus GN=Cfdp1 PE=1 SV=1	pmac:106719213/2e-26/nucleolar GTP-binding protein 2; K14537 nuclear GTP-binding protein	A0A0B7B2S3/1e-59/A0A0B7B2S3_9EUPU Uncharacterized protein OS=Arion vulgaris GN=ORF154536 PE=4 SV=1	PTHR23227/PANTHER/201/321/8.6E-43/--/ProSiteProfiles/253/333/21.328/Bucentaur C-terminal (BCNT-C) domain profile./Pfam/257/328/5.8E-28/Bucentaur or craniofacial development
CHIP-DNA_peak_2881	chr7	115210075	115210551	477	115210214	43	8.07593	Intergenic	-22513	M.coruscus_chr7_2727	NA	crg:105331031/0.0/trichohyalin isoform X1; K18626 trichohyalin	K1R402/0.0/K1R402_CRAGI Uncharacterized protein OS=Crassostrea gigas GN=CGI_10024339 PE=4 SV=1	NA
CHIP-DNA_peak_3057	chr8	19656645	19656843	199	19656720	43	4.07927	Intergenic	-24196	M.coruscus_chr8_0435	NA	NA	NA	NA
CHIP-DNA_peak_3148	chr8	85785122	85785482	361	85785206	43	2.58613	Intergenic	-41234	M.coruscus_chr8_1881	Q8NHY2/1e-10/RFWD2_HUMAN E3 ubiquitin-protein ligase RFWD2 OS=Homo sapiens GN=RFWD2 PE=1 SV=1	gga:429072/8e-10/RFWD2; E3 ubiquitin-protein ligase COP1; K10143 E3 ubiquitin-protein ligase RFWD2 [EC:2.3.2.27]	K1R8K3/8e-145/K1R8K3_CRAGI Ubiquitin-conjugating enzyme E2 Q2 OS=Crassostrea gigas GN=CGI_10026978 PE=4 SV=1	PS00518/ProSitePatterns/25/34/-/Zinc finger RING-type signature./PANTHER/10/135/1.1E-13/--/SMART/10/47/2.6E-4/Ring finger/ProSiteProfiles/10/48/12.238/Zinc finger RING-type profile./Pfam/10/47/1.2E-6/Ring finger domain/PANTHER/10/135/1.1E-13/--
CHIP-DNA_peak_3340	chr9	23633359	23633875	517	23633768	43	3.59828	intron	24375	M.coruscus_chr9_0557	P13595/2e-17/NCAM1_MOUSE Neural cell adhesion molecule 1 OS=Mus musculus GN=Ncam1 PE=1 SV=3	myi:110446786/3e-82/uncharacterized protein LOC110446786; K04600 cadherin EGF LAG seven-pass G-type receptor 1	K1QUM5/5e-47/K1QUM5_CRAGI Titin OS=Crassostrea gigas GN=CGI_10019011 PE=4 SV=1	PS50835/ProSiteProfiles/255/355/12.314/Ig-like domain profile./ProSiteProfiles/575/679/12.658/Ig-like domain profile./Pfam/113/233/1.4E-15/Lectin C-type domain/SMART/96/233/7.7E-22/C-type lectin (CTL) or carbohydrate-recognition domain (CRD)/ProSiteProfiles/866/971/11.493/Cadherins domain profile./ProSiteProfiles/102/233/25.165/C-type lectin domain profile./SMART/267/345/1.4E-5/Immunoglobulin C-2…
CHIP-DNA_peak_3437	chr9	106088823	106089519	697	106089174	43	6.94231	intron	54608	M.coruscus_chr9_2415	P52649/2e-147/CY24B_PIG Cytochrome b-245 heavy chain (Fragment) OS=Sus scrofa GN=CYBB PE=2 SV=2	myi:110449837/0.0/cytochrome b-245 heavy chain-like; K21421 NADPH oxidase 2 [EC:1.-.-.-]	Q6GNG7/4e-148/Q6GNG7_XENLA MGC82815 protein OS=Xenopus laevis GN=cybb PE=2 SV=1	PTHR11972/PANTHER/433/615/1.0E-262/--/PANTHER/433/615/1.0E-262/--/ProSiteProfiles/915/1022/14.872/Ferredoxin reductase-type FAD binding domain profile./Pfam/1027/1176/9.3E-30/Ferric reductase NAD binding domain/PANTHER/794/818/1.0E-262/--/Pfam/86/143/5.4E-13/PTN/MK heparin-binding protein family, C-terminal domain/Pfam/40/85/1.3E-9/PTN/MK heparin-binding protein family, C-terminal domain/Pfam/256…
CHIP-DNA_peak_24	chr1	3614980	3615598	619	3615358	42	3.42205	Intergenic	-4582	M.coruscus_chr1_0070	NA	crg:105332707/7e-24/organic solute transporter subunit alpha-like; K14360 organic solute transporter subunit alpha	K1QN58/1e-39/K1QN58_CRAGI Uncharacterized protein OS=Crassostrea gigas GN=CGI_10024532 PE=4 SV=1	NA
CHIP-DNA_peak_134	chr1	22483628	22483840	213	22483775	42	2.82254	Intergenic	-5171	M.coruscus_chr1_0556	P50876/1e-108/R144A_HUMAN E3 ubiquitin-protein ligase RNF144A OS=Homo sapiens GN=RNF144A PE=1 SV=2	crg:105336300/2e-166/probable E3 ubiquitin-protein ligase RNF144A; K11975 E3 ubiquitin-protein ligase RNF144 [EC:2.3.2.31]	V4BHL4/7e-158/V4BHL4_LOTGI Uncharacterized protein (Fragment) OS=Lottia gigantea GN=LOTGIDRAFT_181176 PE=4 SV=1	PS00518/ProSitePatterns/307/316/-/Zinc finger RING-type signature./PANTHER/105/385/7.4E-119/--/Pfam/279/319/4.2E-6/IBR domain, a half RING-finger domain/Pfam/190/259/8.6E-14/IBR domain, a half RING-finger domain/SMART/190/259/3.1E-15/In Between Ring fingers/SMART/266/333/0.28/In Between Ring fingers/PANTHER/105/385/7.4E-119/--
CHIP-DNA_peak_405	chr1	166889475	166889703	229	166889604	42	3.19579	intron	9446	M.coruscus_chr1_3926	Q9H1K0/5e-109/RBNS5_HUMAN Rabenosyn-5 OS=Homo sapiens GN=RBSN PE=1 SV=2	crg:105338738/0.0/rabenosyn-5; K12481 rabenosyn-5	K1PF64/0.0/K1PF64_CRAGI Rabenosyn-5 OS=Crassostrea gigas GN=CGI_10006516 PE=4 SV=1	PS50178/ProSiteProfiles/155/246/10.685/Zinc finger FYVE/FYVE-related type profile./SMART/147/247/8.5E-13/Protein present in Fab1, YOTB, Vac1, and EEA1/PANTHER/7/492/2.6E-112/--/ProSitePatterns/13/34/-/Zinc finger C2H2 type domain signature./Pfam/448/489/1.8E-16/Rabenosyn Rab binding domain/PANTHER/7/492/2.6E-112/--/Pfam/151/245/1.9E-19/FYVE zinc finger/ProSiteProfiles/11/39/9.141/Zinc finger C2H2…
CHIP-DNA_peak_586	chr10	99646768	99647826	1059	99647208	42	8.45969	intron	13638	M.coruscus_chr10_2244	P58365/3e-32/CAD23_RAT Cadherin-23 OS=Rattus norvegicus GN=Cdh23 PE=2 SV=1	sanh:107679169/2e-33/cadherin-23-like; K06813 cadherin 23	K1PJF0/1e-47/K1PJF0_CRAGI Cadherin-23 OS=Crassostrea gigas GN=CGI_10009978 PE=4 SV=1	PTHR24027:SF303/PANTHER/196/505/4.6E-58/--/ProSiteProfiles/237/340/22.3/Cadherins domain profile./Pfam/244/330/1.2E-14/Cadherin domain/ProSiteProfiles/341/462/19.407/Cadherins domain profile./ProSiteProfiles/156/236/11.712/Cadherins domain profile./PANTHER/196/505/4.6E-58/--/SMART/365/460/4.1E-8/Cadherin repeats./SMART/258/338/8.8E-16/Cadherin repeats./SMART/159/234/0.47/Cadherin repeats.
CHIP-DNA_peak_708	chr11	50270094	50270479	386	50270303	42	17.3331	intron	6571	M.coruscus_chr11_1290	NA	NA	NA	NA
CHIP-DNA_peak_832	chr11	103356169	103356911	743	103356478	42	10.5854	intron	29480	M.coruscus_chr11_2616	Q9C0G6/0.0/DYH6_HUMAN Dynein heavy chain 6, axonemal OS=Homo sapiens GN=DNAH6 PE=2 SV=3	crg:105319445/0.0/dynein heavy chain 6, axonemal-like isoform X1; K10408 dynein heavy chain, axonemal	K1QKN4/0.0/K1QKN4_CRAGI Dynein heavy chain 6, axonemal OS=Crassostrea gigas GN=CGI_10020015 PE=4 SV=1	PF12781/Pfam/2547/2770/1.4E-95/ATP-binding dynein motor region D5/PANTHER/2981/3284/0.0/--/PANTHER/5/2953/0.0/--/PANTHER/3322/3568/0.0/--/Pfam/1557/1828/3.6E-56/P-loop containing dynein motor region D3/Pfam/934/1164/3.1E-97/Hydrolytic ATP binding site of dynein motor region D1/SMART/1588/1736/0.83/ATPases associated with a variety of cellular activities/SMART/964/1067/0.81/ATPases associated with…
CHIP-DNA_peak_1467	chr2	62117936	62118212	277	62118035	42	5.29735	Intergenic	25413	M.coruscus_chr2_1452	Q7ZT98/1e-12/CRVP_OPHHA Cysteine-rich venom protein ophanin OS=Ophiophagus hannah PE=1 SV=1	myi:110452495/2e-25/serotriflin-like; K19919 cysteine-rich secretory protein	K1RAD3/3e-23/K1RAD3_CRAGI Cysteine-rich secretory protein LCCL domain-containing 2 OS=Crassostrea gigas GN=CGI_10025006 PE=4 SV=1	PF00188/Pfam/1/111/1.6E-14/Cysteine-rich secretory protein family/ProSitePatterns/72/82/-/CRISP family signature 1./PANTHER/1/116/4.6E-27/--/SMART/1/116/4.9E-10/SCP / Tpx-1 / Ag5 / PR-1 / Sc7 family of extracellular domains.
CHIP-DNA_peak_1603	chr2	135587847	135588117	271	135587943	42	2.40177	exon	26177	M.coruscus_chr2_3064	Q700K0/2e-23/SSPO_RAT SCO-spondin OS=Rattus norvegicus GN=Sspo PE=2 SV=1	crg:105326801/7e-139/mucin-16 isoform X1; K10955 mucin-2	A0A0L8HSC1/2e-118/A0A0L8HSC1_OCTBM Uncharacterized protein (Fragment) OS=Octopus bimaculoides GN=OCBIM_22007209mg PE=4 SV=1	PTHR10489:SF628/PANTHER/6247/6371/4.8E-47/--/SMART/7135/7233/2.0E-5/C-terminal cystine knot-like domain (CTCK)/ProSiteProfiles/6597/6645/8.615/Thrombospondin type-1 (TSP1) repeat profile./ProSiteProfiles/6747/6800/9.964/Thrombospondin type-1 (TSP1) repeat profile./PANTHER/6841/7020/4.8E-47/--/PANTHER/6435/6568/4.8E-47/--/ProSiteProfiles/6843/6900/12.974/Thrombospondin type-1 (TSP1) repeat profile…
CHIP-DNA_peak_1918	chr3	126012466	126012917	452	126012671	42	2.99759	Intergenic	41809	M.coruscus_chr3_3055	NA	NA	NA	NA
CHIP-DNA_peak_2254	chr5	27801299	27802064	766	27801653	42	4.34494	Intergenic	-8283	M.coruscus_chr5_0654	Q6IMH0/1e-36/TEPP_MOUSE Testis, prostate and placenta-expressed protein OS=Mus musculus GN=Tepp PE=2 SV=1	NA	C9QNV2/2e-109/C9QNV2_LOTGI TEPP protein OS=Lottia gigantea GN=TEPP PE=2 SV=1	PTHR35348/PANTHER/1/206/2.8E-64/--
CHIP-DNA_peak_2568	chr6	33885196	33885495	300	33885422	42	2.6668	intron	42397	M.coruscus_chr6_0773	Q68F99/1e-22/STAC3_XENTR SH3 and cysteine-rich domain-containing protein 3 OS=Xenopus tropicalis GN=stac3 PE=2 SV=1	bmy:Bm1_02735/3e-10/Variant SH3 domain containing protein; K20045 intersectin	K1PH34/1e-121/K1PH34_CRAGI SH3 and cysteine-rich domain-containing protein 3 OS=Crassostrea gigas GN=CGI_10014634 PE=4 SV=1	SM00326/SMART/265/320/2.2E-15/Src homology 3 domains/ProSiteProfiles/262/321/15.136/Src homology 3 (SH3) domain profile./Pfam/268/313/1.1E-11/SH3 domain/PANTHER/210/380/1.0E-37/--/PANTHER/210/380/1.0E-37/--
CHIP-DNA_peak_2767	chr7	39759351	39761113	1763	39760202	42	5.27923	Intergenic	12744	M.coruscus_chr7_0945	NA	crg:105332707/6e-06/organic solute transporter subunit alpha-like; K14360 organic solute transporter subunit alpha	K1Q494/6e-18/K1Q494_CRAGI Uncharacterized protein OS=Crassostrea gigas GN=CGI_10007984 PE=4 SV=1	NA
CHIP-DNA_peak_3354	chr9	28703582	28704365	784	28704030	42	7.04495	Intergenic	38151	M.coruscus_chr9_0684	H2A0L0/5e-45/TYRO1_PINMG Tyrosinase-like protein 1 OS=Pinctada margaritifera PE=1 SV=1	myi:110452398/1e-67/tyrosinase-like protein 2; K00505 tyrosinase [EC:1.14.18.1]	A0A0M3M730/2e-66/A0A0M3M730_MIZYE Tyrosinase OS=Mizuhopecten yessoensis GN=TYR PE=2 SV=1	PF00264/Pfam/278/325/1.8E-16/Common central domain of tyrosinase/Pfam/154/239/6.3E-13/Common central domain of tyrosinase/ProSitePatterns/172/189/-/Tyrosinase CuA-binding region signature./ProSitePatterns/306/317/-/Tyrosinase and hemocyanins CuB-binding region signature./PANTHER/119/327/6.8E-38/--
CHIP-DNA_peak_229	chr1	93587509	93587732	224	93587559	41	4.49873	Intergenic	-13130	M.coruscus_chr1_2126	NA	NA	A7T5I6/1e-15/A7T5I6_NEMVE Predicted protein OS=Nematostella vectensis GN=v1g222621 PE=4 SV=1	NA
CHIP-DNA_peak_336	chr1	153389381	153389986	606	153389622	41	2.46858	promoter(3k)	-2463	M.coruscus_chr1_3581	Q7ZW46/5e-112/S35B4_DANRE UDP-xylose and UDP-N-acetylglucosamine transporter OS=Danio rerio GN=slc35b4 PE=2 SV=1	myi:110448836/6e-114/UDP-xylose and UDP-N-acetylglucosamine transporter-like isoform X1; K15278 solute carrier family 35 (UDP-xylose/UDP-N-acetylglucosamine transporter), member B4	F1Q9W9/2e-111/F1Q9W9_DANRE UDP-xylose and UDP-N-acetylglucosamine transporter OS=Danio rerio GN=slc35b4 PE=4 SV=1	PTHR10778:SF4/PANTHER/119/407/5.8E-113/--/Pfam/123/391/5.9E-84/UAA transporter family/PANTHER/119/407/5.8E-113/--
CHIP-DNA_peak_446	chr10	7199752	7200220	469	7199896	41	2.7569	promoter(3k)	-2134	M.coruscus_chr10_0181	NA	NA	NA	NA
CHIP-DNA_peak_555	chr10	56521791	56522914	1124	56522410	41	4.66308	Intergenic	32900	M.coruscus_chr10_1351	A0JPQ8/7e-161/ALKMO_RAT Alkylglycerol monooxygenase OS=Rattus norvegicus GN=Agmo PE=2 SV=1	crg:105343373/0.0/alkylglycerol monooxygenase; K15537 alkylglycerol monooxygenase [EC:1.14.16.5]	K1PR96/0.0/K1PR96_CRAGI Uncharacterized protein OS=Crassostrea gigas GN=CGI_10006187 PE=4 SV=1	PTHR21624/PANTHER/1/441/2.1E-218/--/Pfam/114/245/1.1E-28/Fatty acid hydroxylase superfamily/PANTHER/1/441/2.1E-218/--
CHIP-DNA_peak_1318	chr14	69295729	69296339	611	69295761	41	3.12147	Intergenic	68290	M.coruscus_chr14_1400	NA	NA	NA	NA
CHIP-DNA_peak_1392	chr2	9641192	9641720	529	9641582	41	6.1909	intron	4247	M.coruscus_chr2_0260	Q9BQE3/0.0/TBA1C_HUMAN Tubulin alpha-1C chain OS=Homo sapiens GN=TUBA1C PE=1 SV=1	eai:106840555/0.0/tubulin alpha-1D chain-like; K07374 tubulin alpha	R0JMC5/0.0/R0JMC5_ANAPL Tubulin alpha-3 chain (Fragment) OS=Anas platyrhynchos GN=LOC101795602 PE=3 SV=1	PF00091/Pfam/2/212/2.4E-66/Tubulin/FtsZ family, GTPase domain/SMART/247/390/3.0E-56/Tubulin/FtsZ family, C-terminal domain/SMART/48/245/1.4E-83/Tubulin/FtsZ family, GTPase domain/PANTHER/1/447/0.0/--/PANTHER/1/447/0.0/--/ProSitePatterns/141/147/-/Tubulin subunits alpha, beta, and gamma signature./Pfam/262/388/3.3E-46/Tubulin C-terminal domain
CHIP-DNA_peak_1443	chr2	34271918	34272496	579	34272117	41	4.34054	Intergenic	-9471	M.coruscus_chr2_0853	NA	NA	NA	NA
CHIP-DNA_peak_1462	chr2	57975092	57975304	213	57975249	41	4.66308	Intergenic	20484	M.coruscus_chr2_1371	NA	NA	I1G5L3/2e-27/I1G5L3_AMPQE Uncharacterized protein OS=Amphimedon queenslandica PE=4 SV=1	NA
CHIP-DNA_peak_1618	chr2	138234726	138235091	366	138234976	41	4.66308	Intergenic	13924	M.coruscus_chr2_3118	NA	NA	NA	NA
CHIP-DNA_peak_1750	chr3	24527768	24528137	370	24528064	41	2.92788	promoter(2k)	-1929	M.coruscus_chr3_0596	Q5ZKU1/1e-133/DCNL1_CHICK DCN1-like protein 1 OS=Gallus gallus GN=DCUN1D1 PE=2 SV=1	crg:105339340/3e-167/DCN1-like protein 1; K17822 DCN1-like protein 1/2	V4AGX6/6e-156/V4AGX6_LOTGI Defective in cullin neddylation protein OS=Lottia gigantea GN=LOTGIDRAFT_214717 PE=4 SV=1	PF03556/Pfam/163/274/8.2E-37/Cullin binding/PANTHER/3/286/6.6E-146/--/PANTHER/3/286/6.6E-146/--/ProSiteProfiles/87/275/56.003/DCUN1 domain profile./Pfam/36/76/6.4E-11/UBA-like domain
CHIP-DNA_peak_2033	chr4	11737902	11738117	216	11738017	41	5.62653	Intergenic	-4160	M.coruscus_chr4_0295	NA	NA	V3ZLT0/3e-25/V3ZLT0_LOTGI Uncharacterized protein OS=Lottia gigantea GN=LOTGIDRAFT_167841 PE=4 SV=1	NA
CHIP-DNA_peak_2322	chr5	60290874	60291165	292	60291013	41	3.89385	Intergenic	-27403	M.coruscus_chr5_1407	NA	NA	NA	NA
CHIP-DNA_peak_2805	chr7	72647582	72647909	328	72647654	41	5.81105	Intergenic	14184	M.coruscus_chr7_1663	NA	myi:110451184/1e-07/mannosyl phosphorylinositol ceramide synthase CSH1-like; K22721 inositol phosphorylceramide mannosyltransferase catalytic subunit [EC:2.4.1.-]	V4BHJ1/2e-06/V4BHJ1_LOTGI Uncharacterized protein OS=Lottia gigantea GN=LOTGIDRAFT_165932 PE=4 SV=1	PF04488/Pfam/67/145/3.1E-9/Glycosyltransferase sugar-binding region containing DXD motif
CHIP-DNA_peak_144	chr1	26379011	26379908	898	26379383	40	5.05096	intron	14731	M.coruscus_chr1_0661	NA	NA	NA	NA
CHIP-DNA_peak_157	chr1	33370666	33370862	197	33370823	40	2.54276	Intergenic	-19957	M.coruscus_chr1_0837	NA	NA	NA	SM00384/SMART/695/707/21.0/DNA binding domain with preference for A/T rich regions/SMART/80/92/470.0/DNA binding domain with preference for A/T rich regions/SMART/1016/1028/0.7/DNA binding domain with preference for A/T rich regions/SMART/1126/1138/6.2/DNA binding domain with preference for A/T rich regions/SMART/735/747/130.0/DNA binding domain with preference for A/T rich regions/SMART/1206/121…
CHIP-DNA_peak_316	chr1	144716631	144716954	324	144716807	40	4.31302	intron	14599	M.coruscus_chr1_3368	Q17QN2/5e-101/TOE1_BOVIN Target of EGR1 protein 1 OS=Bos taurus GN=TOE1 PE=2 SV=1	crg:105325121/8e-157/target of EGR1 protein 1 isoform X1; K13202 target of EGR1 protein 1	V4AVA9/6e-124/V4AVA9_LOTGI Uncharacterized protein OS=Lottia gigantea GN=LOTGIDRAFT_111715 PE=4 SV=1	PTHR15092/PANTHER/402/486/7.2E-98/--/PANTHER/8/87/7.2E-98/--/PANTHER/106/346/7.2E-98/--/Pfam/13/161/4.0E-35/CAF1 family ribonuclease/Pfam/171/421/2.3E-29/CAF1 family ribonuclease/ProSiteProfiles/300/328/10.906/Zinc finger C3H1-type profile.
CHIP-DNA_peak_551	chr10	55212520	55212878	359	55212746	40	5.05096	Intergenic	8851	M.coruscus_chr10_1312	NA	NA	K1PXS9/2e-13/K1PXS9_CRAGI Uncharacterized protein OS=Crassostrea gigas GN=CGI_10004174 PE=4 SV=1	PF00021/Pfam/44/124/4.1E-4/u-PAR/Ly-6 domain
CHIP-DNA_peak_682	chr11	30416868	30417185	318	30417133	40	3.51151	Intergenic	-13867	M.coruscus_chr11_0726	Q6AZB8/7e-53/HARB1_DANRE Putative nuclease HARBI1 OS=Danio rerio GN=harbi1 PE=2 SV=1	adf:107328293/7e-24/uncharacterized LOC107328293; K03654 ATP-dependent DNA helicase RecQ [EC:3.6.4.12]	A0A090X8B9/3e-70/A0A090X8B9_IXORI Uncharacterized protein (Fragment) OS=Ixodes ricinus PE=2 SV=1	PTHR22930/PANTHER/15/296/3.2E-90/--/Pfam/101/252/7.1E-43/DDE superfamily endonuclease
CHIP-DNA_peak_1426	chr2	24169926	24170461	536	24170289	40	4.55205	Intergenic	-5997	M.coruscus_chr2_0628	P25107/2e-67/PTH1R_DIDVI Parathyroid hormone/parathyroid hormone-related peptide receptor OS=Didelphis virginiana GN=PTH1R PE=2 SV=2	myi:110463495/5e-179/parathyroid hormone/parathyroid hormone-related peptide receptor-like; K04585 parathyroid hormone receptor 1	V3ZIC2/6e-123/V3ZIC2_LOTGI Uncharacterized protein (Fragment) OS=Lottia gigantea GN=LOTGIDRAFT_62404 PE=4 SV=1	PS00650/ProSitePatterns/349/364/-/G-protein coupled receptors family 2 signature 2./ProSiteProfiles/1/83/16.844/G-protein coupled receptors family 2 profile 1./Pfam/93/352/2.3E-56/7 transmembrane receptor (Secretin family)/PANTHER/2/29/3.9E-76/--/PANTHER/51/425/3.9E-76/--/ProSiteProfiles/94/361/35.018/G-protein coupled receptors family 2 profile 2./Pfam/2/79/3.7E-14/Hormone receptor domain/SMART/…
CHIP-DNA_peak_1978	chr3	136391696	136391921	226	136391753	40	1.99295	promoter(3k)	-2858	M.coruscus_chr3_3288	NA	NA	NA	NA
CHIP-DNA_peak_2177	chr4	115385396	115385588	193	115385476	40	3.51151	intron	26540	M.coruscus_chr4_2675	E1BJS7/2e-09/LIN41_BOVIN E3 ubiquitin-protein ligase TRIM71 OS=Bos taurus GN=TRIM71 PE=3 SV=2	sko:102804687/1e-21/DNA-directed RNA polymerase II subunit rpb1-like; K03006 DNA-directed RNA polymerase II subunit RPB1 [EC:2.7.7.6]	A0A0G4FFU2/2e-29/A0A0G4FFU2_9ALVE Uncharacterized protein OS=Chromera velia CCMP2878 GN=Cvel_16760 PE=4 SV=1	PTHR24103/PANTHER/756/766/1.2E-36/--/SMART/56/96/1.4E-4/B-Box-type zinc finger/SMART/4/50/0.027/B-Box-type zinc finger/PANTHER/756/766/1.2E-36/--/Pfam/59/94/3.3E-8/B-box zinc finger/PANTHER/9/227/1.2E-36/--/ProSiteProfiles/56/96/10.025/Zinc finger B-box type profile./PANTHER/9/227/1.2E-36/--
CHIP-DNA_peak_2186	chr4	119370325	119370573	249	119370461	40	2.54276	intron	4959	M.coruscus_chr4_2762	Q8N8A2/6e-31/ANR44_HUMAN Serine/threonine-protein phosphatase 6 regulatory ankyrin repeat subunit B OS=Homo sapiens GN=ANKRD44 PE=1 SV=3	aqu:100641148/3e-35/serine/threonine-protein phosphatase 6 regulatory ankyrin repeat subunit A-like; K18441 cytohesin	W4YFF0/2e-47/W4YFF0_STRPU Uncharacterized protein OS=Strongylocentrotus purpuratus GN=Sp-Unc44L_97 PE=4 SV=1	PS50088/ProSiteProfiles/881/914/10.873/Ankyrin repeat profile./ProSiteProfiles/300/958/73.244/Ankyrin repeat region circular profile./ProSiteProfiles/1894/1967/8.877/Death domain profile./Pfam/1405/1614/3.2E-11/C-terminal of Roc, COR, domain/PANTHER/1727/1732/7.6E-56/--/PANTHER/745/958/7.6E-56/--/PANTHER/300/315/7.6E-56/--/ProSiteProfiles/848/880/11.194/Ankyrin repeat profile./ProSiteProfiles/782…
CHIP-DNA_peak_2592	chr6	44693565	44693979	415	44693778	40	2.54276	Intergenic	99699	M.coruscus_chr6_1014	NA	cmk:103186208/2e-06/uncharacterized LOC103186208; K20685 guanine nucleotide exchange factor MCF2	V4C759/2e-50/V4C759_LOTGI Uncharacterized protein OS=Lottia gigantea GN=LOTGIDRAFT_152610 PE=4 SV=1	NA
CHIP-DNA_peak_2675	chr6	117761200	117761606	407	117761414	40	6.46897	intron	52771	M.coruscus_chr6_2633	P82125/8e-102/AKCL2_PIG 1,5-anhydro-D-fructose reductase OS=Sus scrofa GN=AKR1E2 PE=1 SV=2	crg:105345761/4e-158/1,5-anhydro-D-fructose reductase-like; K00011 aldehyde reductase [EC:1.1.1.21]	V3ZEC4/2e-142/V3ZEC4_LOTGI Uncharacterized protein OS=Lottia gigantea GN=LOTGIDRAFT_207439 PE=4 SV=1	PS00062/ProSitePatterns/227/244/-/Aldo/keto reductase family signature 2./Pfam/107/371/4.4E-54/Aldo/keto reductase family/ProSitePatterns/339/354/-/Aldo/keto reductase family putative active site signature./ProSitePatterns/121/138/-/Aldo/keto reductase family signature 1./PANTHER/107/195/2.0E-151/--/PANTHER/215/394/2.0E-151/--
CHIP-DNA_peak_2875	chr7	115045577	115045778	202	115045651	40	11.2734	Intergenic	49687	M.coruscus_chr7_2723	P63009/0.0/AP2B1_BOVIN AP-2 complex subunit beta OS=Bos taurus GN=AP2B1 PE=1 SV=2	myi:110462194/0.0/AP-1 complex subunit beta-1-like; K12392 AP-1 complex subunit beta-1	K1QQ16/0.0/K1QQ16_CRAGI AP complex subunit beta OS=Crassostrea gigas GN=CGI_10024342 PE=3 SV=1	PTHR11134/PANTHER/1/933/0.0/--/Pfam/15/532/7.3E-165/Adaptin N terminal region/PANTHER/1/933/0.0/--/Pfam/823/931/2.3E-33/Beta2-adaptin appendage, C-terminal sub-domain/SMART/822/932/7.7E-41/Beta2-adaptin appendage, C-terminal sub-domain/PIRSF/1/764/5.8E-304/--/Pfam/708/812/5.4E-8/Adaptin C-terminal domain/SMART/149/189/0.019/Armadillo/beta-catenin-like repeats/SMART/273/311/48.0/Armadillo/beta-cat…
CHIP-DNA_peak_3294	chr9	6313339	6313861	523	6313630	40	4.55205	Intergenic	-9961	M.coruscus_chr9_0124	O44712/1e-87/AHR_CAEEL Aryl hydrocarbon receptor protein 1 OS=Caenorhabditis elegans GN=ahr-1 PE=1 SV=1	myi:110448350/0.0/uncharacterized protein LOC110448350 isoform X1; K09093 aryl hydrocarbon receptor	A0A0E3DAT1/0.0/A0A0E3DAT1_PINMT Aryl hydrocarbon receptor OS=Pinctada martensii PE=2 SV=1	PF08447/Pfam/347/430/4.4E-18/PAS fold/PANTHER/180/454/3.2E-201/--/PANTHER/3/116/3.2E-201/--/PANTHER/180/454/3.2E-201/--/ProSiteProfiles/355/391/9.91/PAS repeat profile./ProSiteProfiles/27/80/13.116/Myc-type, basic helix-loop-helix (bHLH) domain profile./PANTHER/3/116/3.2E-201/--/SMART/179/245/9.8E-10/PAS domain/SMART/321/389/16.0/PAS domain/SMART/34/88/3.4E-6/helix loop helix domain/ProSiteProfil…
CHIP-DNA_peak_631	chr11	10850223	10850435	213	10850298	39	3.42586	intron	67023	M.coruscus_chr11_0190	Q9DEY9/7e-16/BLM_XENLA Bloom syndrome protein homolog OS=Xenopus laevis GN=blm PE=2 SV=1	aqu:100633786/2e-27/ATP-dependent DNA helicase Q1-like; K03654 ATP-dependent DNA helicase RecQ [EC:3.6.4.12]	W4X9G2/3e-28/W4X9G2_STRPU Uncharacterized protein OS=Strongylocentrotus purpuratus GN=Sp-RigIL4 PE=4 SV=1	PF00271/Pfam/646/765/1.9E-17/Helicase conserved C-terminal domain/ProSiteProfiles/645/765/13.043/Superfamilies 1 and 2 helicase C-terminal domain profile./ProSiteProfiles/513/575/11.437/CARD caspase recruitment domain profile./Pfam/513/585/9.9E-9/Caspase recruitment domain/SMART/675/765/6.9E-15/helicase superfamily c-terminal domain/PANTHER/598/765/2.1E-40/--/PANTHER/598/765/2.1E-40/--
CHIP-DNA_peak_674	chr11	27288883	27289153	271	27289000	39	4.62134	Intergenic	48712	M.coruscus_chr11_0636	NA	NA	NA	NA
CHIP-DNA_peak_728	chr11	64958483	64958996	514	64958619	39	8.77456	intron	8289	M.coruscus_chr11_1710	O35648/5e-97/CETN3_MOUSE Centrin-3 OS=Mus musculus GN=Cetn3 PE=1 SV=1	crg:105336998/4e-104/centrin-3; K16466 centrin-3	K1Q050/2e-104/K1Q050_CRAGI Centrin-3 OS=Crassostrea gigas GN=CGI_10026181 PE=4 SV=1	PS50222/ProSiteProfiles/72/107/13.509/EF-hand calcium-binding domain profile./ProSiteProfiles/36/71/15.992/EF-hand calcium-binding domain profile./ProSiteProfiles/145/178/15.406/EF-hand calcium-binding domain profile./ProSitePatterns/49/61/-/EF-hand calcium-binding domain./ProSiteProfiles/109/144/12.226/EF-hand calcium-binding domain profile./Pfam/116/174/4.1E-12/EF-hand domain pair/Pfam/41/101/3…
CHIP-DNA_peak_758	chr11	83763545	83763855	311	83763720	39	7.34175	intron	34155	M.coruscus_chr11_2176	Q80U87/3e-146/UBP8_MOUSE Ubiquitin carboxyl-terminal hydrolase 8 OS=Mus musculus GN=Usp8 PE=1 SV=2	myi:110466959/0.0/ubiquitin carboxyl-terminal hydrolase 8-like isoform X1; K11839 ubiquitin carboxyl-terminal hydrolase 8 [EC:3.4.19.12]	A0A0B7APS5/0.0/A0A0B7APS5_9EUPU Uncharacterized protein OS=Arion vulgaris GN=ORF134950 PE=4 SV=1	PTHR24006/PANTHER/1090/1363/3.1E-126/--/PANTHER/982/1061/3.1E-126/--/Pfam/206/366/1.3E-4/Rhodanese-like domain/ProSitePatterns/997/1012/-/Ubiquitin specific protease (USP) domain signature 1./ProSitePatterns/1299/1316/-/Ubiquitin specific protease (USP) domain signature 2./ProSiteProfiles/861/895/15.919/WW/rsp5/WWP domain profile./Pfam/996/1354/7.0E-71/Ubiquitin carboxyl-terminal hydrolase/Pfam/3…
CHIP-DNA_peak_848	chr12	8483268	8483486	219	8483367	39	3.18331	Intergenic	-24365	M.coruscus_chr12_0170	Q071E0/3e-07/SET8A_DANRE N-lysine methyltransferase SETD8-A OS=Danio rerio GN=setd8a PE=2 SV=1	sanh:107700335/3e-18/N-lysine methyltransferase KMT5A-A-like; K11428 histone-lysine N-methyltransferase SETD8 [EC:2.1.1.43]	I3KHN3/1e-18/I3KHN3_ORENI Uncharacterized protein OS=Oreochromis niloticus PE=4 SV=1	PS50280/ProSiteProfiles/1/85/8.628/SET domain profile./Pfam/24/84/9.3E-6/SET domain
CHIP-DNA_peak_1456	chr2	52960436	52961286	851	52960758	39	7.34175	intron	13162	M.coruscus_chr2_1249	NA	NA	F9WG84/7e-11/F9WG84_TRYCI WGS project CAEQ00000000 data, annotated contig 475 OS=Trypanosoma congolense (strain IL3000) GN=TCIL3000_0_12570 PE=4 SV=1	NA
CHIP-DNA_peak_1640	chr2	146612196	146612546	351	146612274	39	4.0418	exon	353	M.coruscus_chr2_3297	Q9Y493/2e-09/ZAN_HUMAN Zonadhesin OS=Homo sapiens GN=ZAN PE=2 SV=4	bqr:RM11_1056/3e-42/phage related protein; K17680 twinkle protein [EC:3.6.4.12]	V4B3R0/3e-83/V4B3R0_LOTGI Uncharacterized protein (Fragment) OS=Lottia gigantea GN=LOTGIDRAFT_176966 PE=4 SV=1	NA
CHIP-DNA_peak_1722	chr3	13121368	13121648	281	13121496	39	4.0418	Intergenic	-18799	M.coruscus_chr3_0302	NA	NA	NA	NA
CHIP-DNA_peak_1805	chr3	77154101	77154331	231	77154240	39	4.44103	intron	19951	M.coruscus_chr3_1897	A2AJ88/0.0/PLPL7_MOUSE Patatin-like phospholipase domain-containing protein 7 OS=Mus musculus GN=Pnpla7 PE=1 SV=1	myi:110459181/0.0/patatin-like phospholipase domain-containing protein 7 isoform X1; K14676 lysophospholipid hydrolase [EC:3.1.1.5]	K1R5Q2/0.0/K1R5Q2_CRAGI Patatin-like phospholipase domain-containing protein 7 OS=Crassostrea gigas GN=CGI_10024691 PE=4 SV=1	PS50042/ProSiteProfiles/502/607/16.442/cAMP/cGMP binding motif profile./ProSiteProfiles/237/347/14.483/cAMP/cGMP binding motif profile./ProSiteProfiles/635/740/17.412/cAMP/cGMP binding motif profile./ProSitePatterns/972/1004/-/Uncharacterized protein family UPF0028 signature./PANTHER/1097/1251/0.0/--/PANTHER/114/1044/0.0/--/Pfam/969/1184/1.8E-17/Patatin-like phospholipase/Pfam/521/609/1.6E-14/Cyc…
CHIP-DNA_peak_1988	chr3	137310825	137311351	527	137310961	39	2.78845	promoter(3k)	-2419	M.coruscus_chr3_3308	NA	NA	NA	NA
CHIP-DNA_peak_2711	chr7	9640102	9640342	241	9640240	39	5.53434	Intergenic	26724	M.coruscus_chr7_0196	NA	NA	NA	NA
CHIP-DNA_peak_2712	chr7	11039283	11039689	407	11039386	39	2.62561	intron	5754	M.coruscus_chr7_0224	P0C8G6/3e-65/PV21_POMCA Perivitellin-2 67 kDa subunit OS=Pomacea canaliculata PE=1 SV=2	pss:102458483/4e-09/ZNF668; zinc finger protein 668; K07818 perforin 1	G0YL88/0.0/G0YL88_MYTGA MACPF domain containing protein OS=Mytilus galloprovincialis GN=macp PE=2 SV=1	PTHR24024/PANTHER/1/90/3.7E-26/--/ProSiteProfiles/23/351/14.107/Membrane attack complex/perforin (MACPF) domain profile./ProSitePatterns/205/216/-/Membrane attack complex/perforin (MACPF) domain signature./SMART/156/340/2.2E-4/membrane-attack complex / perforin/PANTHER/1/90/3.7E-26/--/Pfam/139/338/2.2E-19/MAC/Perforin domain
CHIP-DNA_peak_2748	chr7	35918867	35919383	517	35919187	39	10.9022	promoter(2k)	-1400	M.coruscus_chr7_0859	NA	sasa:106590366/2e-22/aspartyl/asparaginyl beta-hydroxylase-like; K00476 aspartate beta-hydroxylase [EC:1.14.11.16]	H2W4T2/6e-28/H2W4T2_CAEJA Uncharacterized protein OS=Caenorhabditis japonica GN=WBGene00129379 PE=4 SV=2	NA
CHIP-DNA_peak_2802	chr7	67184884	67185106	223	67184938	39	2.12843	Intergenic	-19721	M.coruscus_chr7_1535	NA	NA	NA	NA
CHIP-DNA_peak_2815	chr7	80233639	80234610	972	80233981	39	14.392	intron	9044	M.coruscus_chr7_1859	Q54HH2/2e-78/SRR_DICDI Probable serine racemase OS=Dictyostelium discoideum GN=srr PE=3 SV=1	myi:110450642/3e-138/probable serine racemase isoform X1; K12235 serine racemase [EC:5.1.1.18]	V4ASC0/1e-130/V4ASC0_LOTGI Uncharacterized protein OS=Lottia gigantea GN=LOTGIDRAFT_208911 PE=4 SV=1	PS00165/ProSitePatterns/45/58/-/Serine/threonine dehydratases pyridoxal-phosphate attachment site./Pfam/19/311/2.4E-61/Pyridoxal-phosphate dependent enzyme/PANTHER/6/322/5.6E-118/--/PANTHER/6/322/5.6E-118/--
CHIP-DNA_peak_2928	chr8	794113	794489	377	794390	39	3.70843	intron	10984	M.coruscus_chr8_0021	P20825/1e-29/POL2_DROME Retrovirus-related Pol polyprotein from transposon 297 OS=Drosophila melanogaster GN=pol PE=3 SV=1	xma:102225078/2e-111/uncharacterized protein LOC102225078; K06065 nuclear receptor co-repressor 2	W4Z261/5e-127/W4Z261_STRPU Uncharacterized protein OS=Strongylocentrotus purpuratus GN=Sp-PppL_132 PE=4 SV=1	PTHR24559:SF193/PANTHER/716/1087/1.0E-168/--/PANTHER/491/700/1.0E-168/--/Pfam/25/107/1.3E-18/Uncharacterised protein family UPF0556/ProSiteProfiles/823/981/26.557/Integrase catalytic domain profile./Pfam/826/938/5.4E-20/Integrase core domain/PANTHER/491/700/1.0E-168/--/ProSitePatterns/134/145/-/Eukaryotic and viral aspartyl proteases active site./PANTHER/716/1087/1.0E-168/--
CHIP-DNA_peak_3110	chr8	51508247	51508715	469	51508414	39	5.53434	intron	89653	M.coruscus_chr8_1136	Q5VW36/0.0/FOCAD_HUMAN Focadhesin OS=Homo sapiens GN=FOCAD PE=1 SV=1	NA	A0A093HTS6/0.0/A0A093HTS6_STRCA Focadhesin (Fragment) OS=Struthio camelus australis GN=N308_02295 PE=4 SV=1	PTHR16212/PANTHER/1065/1558/4.1E-298/--/PANTHER/240/1038/4.1E-298/--/Pfam/966/1552/2.8E-100/Protein of unknown function (DUF3028)/Pfam/244/460/6.2E-49/Protein of unknown function (DUF3730)/ProSiteProfiles/40/54/8.697/Zinc finger CCHC-type profile.
CHIP-DNA_peak_3212	chr8	109156756	109157763	1008	109156848	39	3.18331	downstream	1341	M.coruscus_chr8_2390	NA	btf:YBT020_20310/5e-13/bifunctional 2',3'-cyclic nucleotide 2'-phosphodiesterase/3'-nucleotidase precursor protein; K01119 2',3'-cyclic-nucleotide 2'-phosphodiesterase / 3'-nucleotidase [EC:3.1.4.16 3.1.3.6]	A0A067SGJ6/9e-24/A0A067SGJ6_9AGAR Uncharacterized protein OS=Galerina marginata CBS 339.88 GN=GALMADRAFT_160682 PE=4 SV=1	NA
CHIP-DNA_peak_3386	chr9	44637609	44637985	377	44637894	39	4.0418	Intergenic	-14529	M.coruscus_chr9_1054	NA	gja:107111858/5e-33/DUSP12; dual specificity phosphatase 12; K14819 dual specificity phosphatase 12 [EC:3.1.3.16 3.1.3.48]	K1RE87/3e-54/K1RE87_CRAGI Uncharacterized protein OS=Crassostrea gigas GN=CGI_10028218 PE=4 SV=1	NA
CHIP-DNA_peak_75	chr1	8295073	8295333	261	8295195	38	10.6297	intron	6906	M.coruscus_chr1_0188	Q14146/2e-23/URB2_HUMAN Unhealthy ribosome biogenesis protein 2 homolog OS=Homo sapiens GN=URB2 PE=2 SV=2	myi:110445207/7e-95/unhealthy ribosome biogenesis protein 2 homolog; K14862 nucleolar pre-ribosomal-associated protein 2	K1R8G8/2e-69/K1R8G8_CRAGI Unhealthy ribosome biogenesis protein 2-like protein OS=Crassostrea gigas GN=CGI_10026946 PE=4 SV=1	PTHR15682/PANTHER/44/583/4.2E-28/--
CHIP-DNA_peak_133	chr1	21235554	21236003	450	21235676	38	3.94076	promoter(1k)	-346	M.coruscus_chr1_0522	Q9CT10/3e-07/RANB3_MOUSE Ran-binding protein 3 OS=Mus musculus GN=Ranbp3 PE=1 SV=2	crg:105327600/9e-24/ran-binding protein 3 isoform X1; K15304 Ran-binding protein 3	Q7YZU4/6e-20/Q7YZU4_MIZYE Calcineurin-binding protein of 75 kDa OS=Mizuhopecten yessoensis GN=canbp75 PE=2 SV=2	NA
CHIP-DNA_peak_260	chr1	117115471	117116396	926	117116040	38	2.71874	promoter(3k)	-2643	M.coruscus_chr1_2683	Q9D2E1/3e-50/TSSK3_MOUSE Testis-specific serine/threonine-protein kinase 3 OS=Mus musculus GN=Tssk3 PE=2 SV=1	lcm:102359951/2e-53/TSSK3; testis specific serine kinase 3; K08811 testis-specific serine kinase [EC:2.7.11.1]	H3B9R4/2e-53/H3B9R4_LATCH Uncharacterized protein OS=Latimeria chalumnae GN=TSSK3 PE=4 SV=2	SM00220/SMART/18/245/1.3E-44/Serine/Threonine protein kinases, catalytic domain/Pfam/37/235/2.7E-50/Protein kinase domain/ProSiteProfiles/1/242/35.439/Protein kinase domain profile./PANTHER/29/233/9.5E-73/--/ProSitePatterns/112/124/-/Serine/Threonine protein kinases active-site signature.
CHIP-DNA_peak_516	chr10	30611770	30612018	249	30611870	38	5.39598	intron	9786	M.coruscus_chr10_0726	Q54CH1/2e-08/ADCA_DICDI Arrestin domain-containing protein A OS=Dictyostelium discoideum GN=adcA PE=1 SV=1	NA	K1PAM3/6e-78/K1PAM3_CRAGI Uncharacterized protein OS=Crassostrea gigas GN=CGI_10012270 PE=4 SV=1	PTHR11188/PANTHER/1/136/9.2E-13/--/PANTHER/1/136/9.2E-13/--/Pfam/4/126/8.7E-9/Arrestin (or S-antigen), N-terminal domain
CHIP-DNA_peak_811	chr11	98593042	98593689	648	98593397	38	10.8247	Intergenic	11803	M.coruscus_chr11_2487	Q9NBX4/3e-29/RTXE_DROME Probable RNA-directed DNA polymerase from transposon X-element OS=Drosophila melanogaster GN=X-element\ORF2 PE=3 SV=1	aqu:100633263/3e-39/uncharacterized protein LOC100633263; K00306 sarcosine oxidase / L-pipecolate oxidase [EC:1.5.3.1 1.5.3.7]	T2M7Y8/7e-72/T2M7Y8_HYDVU Protein RFT1 homolog OS=Hydra vulgaris GN=RFT1 PE=2 SV=1	PTHR19446/PANTHER/64/484/4.6E-107/--/ProSiteProfiles/283/520/13.406/Reverse transcriptase (RT) catalytic domain profile./Pfam/307/476/4.2E-30/Reverse transcriptase (RNA-dependent DNA polymerase)/PANTHER/64/484/4.6E-107/--
CHIP-DNA_peak_993	chr12	85700102	85700468	367	85700250	38	2.6087	Intergenic	13501	M.coruscus_chr12_1911	NA	NA	K1QP13/1e-24/K1QP13_CRAGI Uncharacterized protein OS=Crassostrea gigas GN=CGI_10020878 PE=4 SV=1	NA
CHIP-DNA_peak_1183	chr13	72345548	72345743	196	72345641	38	3.10372	intron	37788	M.coruscus_chr13_1621	NA	NA	K1R9C4/1e-46/K1R9C4_CRAGI Uncharacterized protein OS=Crassostrea gigas GN=CGI_10023697 PE=4 SV=1	NA
CHIP-DNA_peak_1363	chr2	2471622	2472027	406	2471733	38	5.39598	intron	49026	M.coruscus_chr2_0057	P80457/0.0/XDH_BOVIN Xanthine dehydrogenase/oxidase OS=Bos taurus GN=XDH PE=1 SV=4	myi:110456211/0.0/xanthine dehydrogenase/oxidase-like isoform X1; K00106 xanthine dehydrogenase/oxidase [EC:1.17.1.4 1.17.3.2]	K1R1A1/0.0/K1R1A1_CRAGI Xanthine dehydrogenase OS=Crassostrea gigas GN=CGI_10013781 PE=4 SV=1	PF01315/Pfam/497/587/1.2E-21/Aldehyde oxidase and xanthine dehydrogenase, a/b hammerhead domain/Pfam/22/96/3.3E-29/[2Fe-2S] binding domain/SMART/497/588/5.0E-36/Aldehyde oxidase and xanthine dehydrogenase, a/b hammerhead domain/SMART/348/441/1.0E-7/CO dehydrogenase flavoprotein C-terminal domain/Pfam/637/709/4.3E-19/Molybdopterin-binding domain of aldehyde dehydrogenase/Pfam/723/932/6.0E-56/Molyb…
CHIP-DNA_peak_1612	chr2	137327048	137327360	313	137327223	38	7.15821	intron	40217	M.coruscus_chr2_3100	Q9LZA6/1e-07/SDP1_ARATH Triacylglycerol lipase SDP1 OS=Arabidopsis thaliana GN=SDP1 PE=1 SV=1	pft:JBW_02564/7e-36/Patatin; K07001 NTE family protein	K1PXW4/2e-156/K1PXW4_CRAGI Uncharacterized protein OS=Crassostrea gigas GN=CGI_10004031 PE=4 SV=1	PS50222/ProSiteProfiles/416/443/10.887/EF-hand calcium-binding domain profile./PANTHER/59/480/1.6E-110/--/Pfam/77/265/4.0E-24/Patatin-like phospholipase/ProSiteProfiles/364/399/7.958/EF-hand calcium-binding domain profile./ProSitePatterns/421/433/-/EF-hand calcium-binding domain./PANTHER/59/480/1.6E-110/--
CHIP-DNA_peak_2676	chr6	117762227	117762956	730	117762477	38	10.6297	intron	51708	M.coruscus_chr6_2633	P82125/8e-102/AKCL2_PIG 1,5-anhydro-D-fructose reductase OS=Sus scrofa GN=AKR1E2 PE=1 SV=2	crg:105345761/4e-158/1,5-anhydro-D-fructose reductase-like; K00011 aldehyde reductase [EC:1.1.1.21]	V3ZEC4/2e-142/V3ZEC4_LOTGI Uncharacterized protein OS=Lottia gigantea GN=LOTGIDRAFT_207439 PE=4 SV=1	PS00062/ProSitePatterns/227/244/-/Aldo/keto reductase family signature 2./Pfam/107/371/4.4E-54/Aldo/keto reductase family/ProSitePatterns/339/354/-/Aldo/keto reductase family putative active site signature./ProSitePatterns/121/138/-/Aldo/keto reductase family signature 1./PANTHER/107/195/2.0E-151/--/PANTHER/215/394/2.0E-151/--
CHIP-DNA_peak_2698	chr6	122361959	122362423	465	122362338	38	4.80457	intron	9788	M.coruscus_chr6_2725	G5E8K5/2e-37/ANK3_MOUSE Ankyrin-3 OS=Mus musculus GN=Ank3 PE=1 SV=1	spu:100891200/3e-44/ankyrin-1-like; K15502 serine/threonine-protein phosphatase 6 regulatory ankyrin repeat subunit A	W4YXT9/3e-50/W4YXT9_STRPU Uncharacterized protein OS=Strongylocentrotus purpuratus GN=Sp-Unc44_245 PE=4 SV=1	PF13637/Pfam/142/194/1.0E-12/Ankyrin repeats (many copies)/PANTHER/7/217/9.1E-81/--/ProSiteProfiles/106/138/13.598/Ankyrin repeat profile./ProSiteProfiles/40/72/12.502/Ankyrin repeat profile./ProSiteProfiles/73/105/12.77/Ankyrin repeat profile./ProSiteProfiles/140/172/13.651/Ankyrin repeat profile./ProSiteProfiles/6/213/69.795/Ankyrin repeat region circular profile./Pfam/11/104/2.0E-18/Ankyrin re…
CHIP-DNA_peak_2821	chr7	85458792	85459266	475	85459161	38	6.15341	Intergenic	-9422	M.coruscus_chr7_1978	Q7TN88/1e-56/PK1L2_MOUSE Polycystic kidney disease protein 1-like 2 OS=Mus musculus GN=Pkd1l2 PE=2 SV=1	myi:110448622/0.0/uncharacterized protein LOC110448622; K04988 polycystin 1L2	K1R913/0.0/K1R913_CRAGI Polycystic kidney disease protein 1-like 2 OS=Crassostrea gigas GN=CGI_10026919 PE=4 SV=1	PF08016/Pfam/2042/2471/1.9E-79/Polycystin cation channel/ProSiteProfiles/2/53/8.789/Thrombospondin type-1 (TSP1) repeat profile./SMART/1603/1731/0.0023/Lipoxygenase homology 2 (beta barrel) domain/SMART/178/231/0.6/Thrombospondin type 1 repeats/SMART/232/290/0.0023/Thrombospondin type 1 repeats/SMART/5/58/0.2/Thrombospondin type 1 repeats/SMART/59/118/0.45/Thrombospondin type 1 repeats/PANTHER/10…
CHIP-DNA_peak_2895	chr7	119552679	119553081	403	119552876	38	8.5552	Intergenic	-22206	M.coruscus_chr7_2799	Q6PAL0/2e-11/BEND3_MOUSE BEN domain-containing protein 3 OS=Mus musculus GN=Bend3 PE=1 SV=1	NA	K1PPQ0/4e-18/K1PPQ0_CRAGI BEN domain-containing protein 3 OS=Crassostrea gigas GN=CGI_10027162 PE=4 SV=1	PS51457/ProSiteProfiles/239/341/13.329/BEN domain profile./Pfam/262/337/1.8E-9/BEN domain
CHIP-DNA_peak_2954	chr8	4260179	4260509	331	4260270	38	7.15821	Intergenic	-40254	M.coruscus_chr8_0096	NA	NA	A0A0L8H8U3/1e-44/A0A0L8H8U3_OCTBM Uncharacterized protein OS=Octopus bimaculoides GN=OCBIM_22019926mg PE=4 SV=1	NA
CHIP-DNA_peak_3038	chr8	15275129	15275423	295	15275338	38	3.34022	intron	21422	M.coruscus_chr8_0352	Q8NDX2/5e-69/VGLU3_HUMAN Vesicular glutamate transporter 3 OS=Homo sapiens GN=SLC17A8 PE=1 SV=1	crg:105325829/1e-127/vesicular glutamate transporter 2.2; K12302 MFS transporter, ACS family, solute carrier family 17 (sodium-dependent inorganic phosphate cotransporter), member 6/7/8	K1PP83/5e-115/K1PP83_CRAGI Vesicular glutamate transporter 1 OS=Crassostrea gigas GN=CGI_10013879 PE=4 SV=1	SM00233/SMART/33/296/4.2E-12/Pleckstrin homology domain./PANTHER/311/675/3.1E-90/--/Pfam/309/474/2.2E-28/Major Facilitator Superfamily/ProSiteProfiles/32/294/9.17/PH domain profile./Pfam/34/87/1.2E-6/PH domain/PANTHER/311/675/3.1E-90/--
CHIP-DNA_peak_3189	chr8	104231061	104231473	413	104231136	38	2.07522	Intergenic	11971	M.coruscus_chr8_2292	O77504/1e-08/S22A1_RABIT Solute carrier family 22 member 1 OS=Oryctolagus cuniculus GN=SLC22A1 PE=1 SV=1	crg:105321537/6e-16/organic cation transporter protein; K08202 MFS transporter, OCT family, solute carrier family 22 (organic cation transporter), member 4/5	K1QJV7/8e-16/K1QJV7_CRAGI Organic cation transporter-like protein OS=Crassostrea gigas GN=CGI_10024282 PE=4 SV=1	PTHR24064/PANTHER/2/127/4.4E-18/--
CHIP-DNA_peak_3268	chr9	1098303	1098690	388	1098556	38	6.15341	Intergenic	10193	M.coruscus_chr9_0026	F1NTD6/3e-80/ASCC3_CHICK Activating signal cointegrator 1 complex subunit 3 OS=Gallus gallus GN=ascc3 PE=3 SV=2	phd:102330283/8e-81/activating signal cointegrator 1 complex subunit 3-like; K18663 activating signal cointegrator complex subunit 3 [EC:3.6.4.12]	A0A0B7A4Y7/2e-82/A0A0B7A4Y7_9EUPU Uncharacterized protein (Fragment) OS=Arion vulgaris GN=ORF97979 PE=4 SV=1	SM00490/SMART/4/85/5.9E-4/helicase superfamily c-terminal domain/Pfam/28/84/1.1E-5/Helicase conserved C-terminal domain
CHIP-DNA_peak_513	chr10	30586482	30587044	563	30586657	37	5.99563	intron	34999	M.coruscus_chr10_0726	Q54CH1/2e-08/ADCA_DICDI Arrestin domain-containing protein A OS=Dictyostelium discoideum GN=adcA PE=1 SV=1	NA	K1PAM3/6e-78/K1PAM3_CRAGI Uncharacterized protein OS=Crassostrea gigas GN=CGI_10012270 PE=4 SV=1	PTHR11188/PANTHER/1/136/9.2E-13/--/PANTHER/1/136/9.2E-13/--/Pfam/4/126/8.7E-9/Arrestin (or S-antigen), N-terminal domain
CHIP-DNA_peak_660	chr11	21600429	21600836	408	21600731	37	5.99563	Intergenic	10051	M.coruscus_chr11_0470	Q3ZCX4/1e-129/ZN568_HUMAN Zinc finger protein 568 OS=Homo sapiens GN=ZNF568 PE=2 SV=2	ccar:109070582/9e-143/gastrula zinc finger protein XlCGF57.1-like; K09228 KRAB domain-containing zinc finger protein	R7TGR8/3e-143/R7TGR8_CAPTE Uncharacterized protein OS=Capitella teleta GN=CAPTEDRAFT_204931 PE=4 SV=1	PS50157/ProSiteProfiles/286/313/14.046/Zinc finger C2H2 type domain profile./ProSiteProfiles/90/117/17.496/Zinc finger C2H2 type domain profile./ProSitePatterns/204/224/-/Zinc finger C2H2 type domain signature./ProSiteProfiles/174/201/15.978/Zinc finger C2H2 type domain profile./Pfam/34/56/2.5E-6/Zinc finger, C2H2 type/Pfam/90/112/2.4E-6/Zinc finger, C2H2 type/Pfam/174/196/1.2E-5/Zinc finger, C2H…
CHIP-DNA_peak_796	chr11	96536483	96538005	1523	96537769	37	5.89705	intron	129292	M.coruscus_chr11_2464	P16157/1e-24/ANK1_HUMAN Ankyrin-1 OS=Homo sapiens GN=ANK1 PE=1 SV=3	myi:110458736/1e-41/uncharacterized protein LOC110458736 isoform X1; K15168 mediator of RNA polymerase II transcription subunit 25	W4YMA5/5e-39/W4YMA5_STRPU Uncharacterized protein OS=Strongylocentrotus purpuratus GN=Sp-Unc44_120 PE=4 SV=1	PF16095/Pfam/634/831/7.2E-17/C-terminal of Roc, COR, domain/Pfam/30/117/1.7E-17/Ankyrin repeats (3 copies)/Pfam/129/227/9.7E-15/Ankyrin repeats (3 copies)/Pfam/1108/1173/3.0E-7/Death domain/ProSiteProfiles/58/90/12.209/Ankyrin repeat profile./Pfam/1174/1246/6.4E-9/Caspase recruitment domain/Pfam/1279/1360/7.3E-10/Caspase recruitment domain/ProSiteProfiles/124/156/11.06/Ankyrin repeat profile./Pro…
CHIP-DNA_peak_852	chr12	9637233	9637665	433	9637421	37	5.25762	downstream	48042	M.coruscus_chr12_0193	Q8CJG1/0.0/AGO1_MOUSE Protein argonaute-1 OS=Mus musculus GN=Ago1 PE=1 SV=2	pmaj:107214128/0.0/AGO4; protein argonaute-4 isoform X1; K11593 eukaryotic translation initiation factor 2C	K1QDV6/0.0/K1QDV6_CRAGI Protein argonaute OS=Crassostrea gigas GN=CGI_10020511 PE=3 SV=1	SM00950/SMART/686/1061/4.3E-131/--/Pfam/686/753/3.3E-12/Piwi domain/Pfam/825/1060/1.9E-93/Piwi domain/SMART/354/502/6.5E-4/--/Pfam/599/679/5.3E-33/Mid domain of argonaute/PANTHER/593/761/0.0/--/PANTHER/832/1067/0.0/--/PANTHER/69/161/0.0/--/Pfam/74/212/2.0E-28/N-terminal domain of argonaute/Pfam/552/589/9.7E-12/Argonaute linker 2 domain/Pfam/503/548/1.1E-16/Argonaute linker 2 domain/Pfam/358/484/1…
CHIP-DNA_peak_1424	chr2	20620184	20621566	1383	20620949	37	13.6724	Intergenic	-11499	M.coruscus_chr2_0547	NA	NA	I1FLR5/4e-21/I1FLR5_AMPQE Uncharacterized protein OS=Amphimedon queenslandica PE=4 SV=1	NA
CHIP-DNA_peak_1431	chr2	27118884	27119431	548	27119233	37	13.6724	intron	19358	M.coruscus_chr2_0700	A4IFB4/4e-37/KCTD7_BOVIN BTB/POZ domain-containing protein KCTD7 OS=Bos taurus GN=KCTD7 PE=2 SV=1	crg:105327617/5e-99/BTB/POZ domain-containing protein KCTD7 isoform X1; K21917 BTB/POZ domain-containing protein KCTD7/14	K1R8J8/9e-81/K1R8J8_CRAGI BTB/POZ domain-containing protein KCTD7 OS=Crassostrea gigas GN=CGI_10026973 PE=4 SV=1	PS00022/ProSitePatterns/355/366/-/EGF-like domain signature 1./SMART/56/154/2.5E-6/Broad-Complex, Tramtrack and Bric a brac/Pfam/58/142/2.2E-15/BTB/POZ domain/PANTHER/51/406/5.9E-50/--/PANTHER/51/406/5.9E-50/--
CHIP-DNA_peak_1469	chr2	62122770	62123055	286	62122870	37	3.02348	Intergenic	20578	M.coruscus_chr2_1452	Q7ZT98/1e-12/CRVP_OPHHA Cysteine-rich venom protein ophanin OS=Ophiophagus hannah PE=1 SV=1	myi:110452495/2e-25/serotriflin-like; K19919 cysteine-rich secretory protein	K1RAD3/3e-23/K1RAD3_CRAGI Cysteine-rich secretory protein LCCL domain-containing 2 OS=Crassostrea gigas GN=CGI_10025006 PE=4 SV=1	PF00188/Pfam/1/111/1.6E-14/Cysteine-rich secretory protein family/ProSitePatterns/72/82/-/CRISP family signature 1./PANTHER/1/116/4.6E-27/--/SMART/1/116/4.9E-10/SCP / Tpx-1 / Ag5 / PR-1 / Sc7 family of extracellular domains.
CHIP-DNA_peak_1706	chr3	6080063	6080793	731	6080081	37	2.12249	Intergenic	23253	M.coruscus_chr3_0123	NA	myi:110447434/5e-29/uncharacterized protein LOC110447434; K08815 tau tubulin kinase [EC:2.7.11.26]	A0A0B6ZP66/3e-08/A0A0B6ZP66_9EUPU Uncharacterized protein (Fragment) OS=Arion vulgaris GN=ORF73207 PE=4 SV=1	NA
CHIP-DNA_peak_1821	chr3	92089739	92093014	3276	92091769	37	3.92715	intron	1246	M.coruscus_chr3_2241	NA	crg:105328569/5e-23/cyclin-G-associated kinase; K08855 cyclin G-associated kinase [EC:2.7.11.1]	K1QL52/5e-143/K1QL52_CRAGI Uncharacterized protein OS=Crassostrea gigas GN=CGI_10002304 PE=4 SV=1	NA
CHIP-DNA_peak_1991	chr3	139846294	139846728	435	139846380	37	13.8927	Intergenic	43302	M.coruscus_chr3_3369	NA	NA	NA	NA
CHIP-DNA_peak_1998	chr4	3312527	3312967	441	3312625	37	6.97467	intron	22740	M.coruscus_chr4_0071	Q64430/0.0/ATP7A_MOUSE Copper-transporting ATPase 1 OS=Mus musculus GN=Atp7a PE=1 SV=3	myi:110461798/0.0/copper-transporting ATPase 1-like isoform X1; K17686 Cu+-exporting ATPase [EC:3.6.3.54]	K1PPD4/0.0/K1PPD4_CRAGI Copper-transporting ATPase 1 OS=Crassostrea gigas GN=CGI_10013657 PE=3 SV=1	PTHR24093:SF326/PANTHER/122/1385/0.0/--/ProSiteProfiles/453/519/21.966/Heavy-metal-associated domain profile./ProSiteProfiles/331/397/22.076/Heavy-metal-associated domain profile./ProSitePatterns/93/122/-/Heavy-metal-associated domain./Pfam/258/318/4.7E-9/Heavy-metal-associated domain/Pfam/7/66/1.6E-12/Heavy-metal-associated domain/Pfam/457/516/4.9E-11/Heavy-metal-associated domain/Pfam/91/151/6.…
CHIP-DNA_peak_2110	chr4	37464617	37465003	387	37464836	37	5.25762	intron	206268	M.coruscus_chr4_0934	O75311/8e-103/GLRA3_HUMAN Glycine receptor subunit alpha-3 OS=Homo sapiens GN=GLRA3 PE=1 SV=2	myi:110449554/1e-133/glycine receptor subunit alpha-2-like; K05194 glycine receptor alpha-2	V4B5B2/4e-118/V4B5B2_LOTGI Uncharacterized protein OS=Lottia gigantea GN=LOTGIDRAFT_180167 PE=3 SV=1	PTHR18945/PANTHER/33/228/2.6E-142/--/PANTHER/1476/1670/2.6E-142/--/Pfam/1011/1151/2.7E-30/Neurotransmitter-gated ion-channel ligand binding domain/Pfam/638/818/2.2E-38/Neurotransmitter-gated ion-channel ligand binding domain/Pfam/38/219/2.9E-43/Neurotransmitter-gated ion-channel ligand binding domain/Pfam/1288/1473/7.7E-42/Neurotransmitter-gated ion-channel ligand binding domain/Pfam/468/555/5.8E…
CHIP-DNA_peak_2327	chr5	63134718	63134950	233	63134751	37	4.68138	Intergenic	-26537	M.coruscus_chr5_1435	NA	NA	K1Q7P8/2e-29/K1Q7P8_CRAGI Uncharacterized protein OS=Crassostrea gigas GN=CGI_10001239 PE=4 SV=1	NA
CHIP-DNA_peak_2803	chr7	67185615	67185956	342	67185680	37	2.82418	Intergenic	-20463	M.coruscus_chr7_1535	NA	NA	NA	NA
CHIP-DNA_peak_2891	chr7	118407305	118407977	673	118407527	37	6.97467	exon	275	M.coruscus_chr7_2776	NA	NA	NA	NA
CHIP-DNA_peak_2988	chr8	8147905	8148380	476	8148140	37	5.25762	Intergenic	85412	M.coruscus_chr8_0185	Q9Z0Z4/0.0/HEPH_MOUSE Hephaestin OS=Mus musculus GN=Heph PE=1 SV=3	myi:110462317/0.0/hephaestin-like protein 1; K14735 hephaestin [EC:1.16.3.1]	A0A0K0YB10/0.0/A0A0K0YB10_MYTCO Hephaestin-like protein-1 OS=Mytilus coruscus PE=2 SV=1	PS00080/ProSitePatterns/1069/1080/-/Multicopper oxidases signature 2./PANTHER/1/1090/4.0E-281/--/PANTHER/1/1090/4.0E-281/--/Pfam/972/1085/3.7E-13/Multicopper oxidase/Pfam/135/243/8.9E-9/Multicopper oxidase/ProSitePatterns/1064/1084/-/Multicopper oxidases signature 1.
CHIP-DNA_peak_105	chr1	14080316	14080913	598	14080506	36	6.79112	intron	115691	M.coruscus_chr1_0347	Q91604/5e-143/STK11_XENLA Serine/threonine-protein kinase stk11 OS=Xenopus laevis GN=stk11 PE=1 SV=1	myi:110454541/5e-161/serine/threonine-protein kinase stk11-like; K07298 serine/threonine-protein kinase 11 [EC:2.7.11.1]	V4CRZ5/2e-147/V4CRZ5_LOTGI Uncharacterized protein OS=Lottia gigantea GN=LOTGIDRAFT_208293 PE=4 SV=1	PS50011/ProSiteProfiles/65/326/42.746/Protein kinase domain profile./Pfam/68/326/9.4E-55/Protein kinase domain/ProSiteProfiles/370/450/16.381/EH domain profile./ProSiteProfiles/394/429/8.125/EF-hand calcium-binding domain profile./SMART/361/449/3.9E-17/Eps15 homology domain/SMART/453/548/2.6E-12/Eps15 homology domain/ProSitePatterns/189/201/-/Serine/Threonine protein kinases active-site signature…
CHIP-DNA_peak_231	chr1	93697720	93698285	566	93697805	36	4.44966	Intergenic	70890	M.coruscus_chr1_2127	NA	NA	NA	NA
CHIP-DNA_peak_526	chr10	39802082	39802500	419	39802168	36	4.10795	intron	34569	M.coruscus_chr10_0962	Q9R1C6/1e-146/DGKE_MOUSE Diacylglycerol kinase epsilon OS=Mus musculus GN=Dgke PE=1 SV=1	myi:110461131/0.0/diacylglycerol kinase epsilon-like; K00901 diacylglycerol kinase (ATP) [EC:2.7.1.107]	K1PUT4/0.0/K1PUT4_CRAGI Diacylglycerol kinase OS=Crassostrea gigas GN=CGI_10007027 PE=3 SV=1	SM00045/SMART/364/520/1.2E-73/Diacylglycerol kinase accessory domain (presumed)/PANTHER/25/546/1.4E-215/--/ProSiteProfiles/123/173/8.543/Zinc finger phorbol-ester/DAG-type profile./Pfam/216/333/1.5E-22/Diacylglycerol kinase catalytic domain/PANTHER/25/546/1.4E-215/--/SMART/124/173/0.028/Protein kinase C conserved region 1 (C1) domains (Cysteine-rich domains)/SMART/64/112/0.29/Protein kinase C con…
CHIP-DNA_peak_935	chr12	54217133	54217406	274	54217221	36	3.16892	Intergenic	49538	M.coruscus_chr12_1201	NA	NA	NA	PS50835/ProSiteProfiles/27/157/8.466/Ig-like domain profile.
CHIP-DNA_peak_978	chr12	82239941	82240493	553	82240174	36	2.42869	Intergenic	126209	M.coruscus_chr12_1848	NA	sko:102804649/2e-43/uncharacterized LOC102804649; K18085 myotubularin-related protein 10/11/12	K1QXV2/1e-20/K1QXV2_CRAGI Uncharacterized protein OS=Crassostrea gigas GN=CGI_10027537 PE=4 SV=1	NA
CHIP-DNA_peak_1241	chr14	21218789	21219099	311	21219017	36	3.73867	promoter(3k)	-2737	M.coruscus_chr14_0447	Q8WMX5/2e-147/S15A1_CANLF Solute carrier family 15 member 1 OS=Canis lupus familiaris GN=SLC15A1 PE=2 SV=2	myi:110458133/0.0/solute carrier family 15 member 1-like isoform X1; K14206 solute carrier family 15 (oligopeptide transporter), member 1	W4YAC3/0.0/W4YAC3_STRPU Uncharacterized protein OS=Strongylocentrotus purpuratus GN=Sp-Slc15a2 PE=3 SV=1	PTHR11654:SF96/PANTHER/2/30/2.7E-222/--/PANTHER/59/137/2.7E-222/--/PANTHER/2/30/2.7E-222/--/PANTHER/59/137/2.7E-222/--/ProSitePatterns/229/241/-/PTR2 family proton/oligopeptide symporters signature 2./PANTHER/593/732/2.7E-222/--/PANTHER/154/445/2.7E-222/--/ProSitePatterns/150/174/-/PTR2 family proton/oligopeptide symporters signature 1./PANTHER/593/732/2.7E-222/--/PANTHER/154/445/2.7E-222/--/Pfam…
CHIP-DNA_peak_1607	chr2	137310200	137310437	238	137310300	36	6.07888	intron	23294	M.coruscus_chr2_3100	Q9LZA6/1e-07/SDP1_ARATH Triacylglycerol lipase SDP1 OS=Arabidopsis thaliana GN=SDP1 PE=1 SV=1	pft:JBW_02564/7e-36/Patatin; K07001 NTE family protein	K1PXW4/2e-156/K1PXW4_CRAGI Uncharacterized protein OS=Crassostrea gigas GN=CGI_10004031 PE=4 SV=1	PS50222/ProSiteProfiles/416/443/10.887/EF-hand calcium-binding domain profile./PANTHER/59/480/1.6E-110/--/Pfam/77/265/4.0E-24/Patatin-like phospholipase/ProSiteProfiles/364/399/7.958/EF-hand calcium-binding domain profile./ProSitePatterns/421/433/-/EF-hand calcium-binding domain./PANTHER/59/480/1.6E-110/--
CHIP-DNA_peak_2283	chr5	31329802	31331010	1209	31330607	36	13.3609	promoter(1k)	-814	M.coruscus_chr5_0747	NA	NA	L1I442/1e-26/L1I442_GUITH Uncharacterized protein OS=Guillardia theta CCMP2712 GN=GUITHDRAFT_149662 PE=4 SV=1	NA
CHIP-DNA_peak_2316	chr5	52584947	52585345	399	52585086	36	14.9145	intron	24067	M.coruscus_chr5_1229	NA	NA	NA	NA
CHIP-DNA_peak_2328	chr5	64138524	64138982	459	64138630	36	5.59417	intron	37978	M.coruscus_chr5_1451	NA	sko:102804649/4e-67/uncharacterized LOC102804649; K18085 myotubularin-related protein 10/11/12	Q6IMA0/1e-38/Q6IMA0_DANRE Polyprotein OS=Danio rerio PE=4 SV=1	PF13359/Pfam/349/393/3.2E-10/DDE superfamily endonuclease/PANTHER/334/392/1.2E-17/--/PANTHER/334/392/1.2E-17/--
CHIP-DNA_peak_2382	chr5	110696139	110696438	300	110696340	36	2.42869	intron	36055	M.coruscus_chr5_2561	O54921/0.0/EXOC2_RAT Exocyst complex component 2 OS=Rattus norvegicus GN=Exoc2 PE=1 SV=1	myi:110466793/0.0/exocyst complex component 2-like; K17637 exocyst complex component 2	K1QJP7/0.0/K1QJP7_CRAGI Exocyst complex component 2 OS=Crassostrea gigas GN=CGI_10016246 PE=4 SV=1	PTHR13043/PANTHER/1/908/3.2E-265/--/Pfam/7/80/2.0E-6/IPT/TIG domain/Pfam/203/374/4.8E-47/Exocyst complex component Sec5
CHIP-DNA_peak_2563	chr6	29182314	29182792	479	29182420	36	3.73867	intron	71203	M.coruscus_chr6_0663	Q5EB20/3e-65/FA65C_DANRE Protein FAM65C OS=Danio rerio GN=fam65c PE=2 SV=1	NA	K1QL90/0.0/K1QL90_CRAGI Protein FAM65C OS=Crassostrea gigas GN=CGI_10006257 PE=4 SV=1	PTHR15829:SF13/PANTHER/65/952/7.9E-173/--/Pfam/112/432/5.7E-75/Filopodia upregulated, FAM65/PANTHER/65/952/7.9E-173/--
CHIP-DNA_peak_2657	chr6	107750650	107751335	686	107750860	36	5.83785	intron	11148	M.coruscus_chr6_2418	Q9VBP3/5e-18/TNKS_DROME Tankyrase OS=Drosophila melanogaster GN=Tnks PE=1 SV=1	myi:110458736/1e-45/uncharacterized protein LOC110458736 isoform X1; K15168 mediator of RNA polymerase II transcription subunit 25	K1PNK8/3e-40/K1PNK8_CRAGI Ankyrin repeat domain-containing protein 54 OS=Crassostrea gigas GN=CGI_10010381 PE=4 SV=1	PF12796/Pfam/20/90/2.7E-12/Ankyrin repeats (3 copies)/SMART/61/90/2.3E-4/ankyrin repeats/SMART/94/125/0.0043/ankyrin repeats/SMART/28/57/7.4E-4/ankyrin repeats/ProSiteProfiles/28/134/33.235/Ankyrin repeat region circular profile./ProSiteProfiles/94/126/9.992/Ankyrin repeat profile./ProSiteProfiles/201/521/19.394/Roc domain profile./Pfam/539/738/3.5E-12/C-terminal of Roc, COR, domain/ProSiteProfil…
CHIP-DNA_peak_2756	chr7	39096749	39097134	386	39096875	36	7.80149	promoter(3k)	-2205	M.coruscus_chr7_0928	Q9Z1T6/0.0/FYV1_MOUSE 1-phosphatidylinositol 3-phosphate 5-kinase OS=Mus musculus GN=Pikfyve PE=1 SV=3	myi:110449617/0.0/1-phosphatidylinositol 3-phosphate 5-kinase-like isoform X1; K00921 1-phosphatidylinositol-3-phosphate 5-kinase [EC:2.7.1.150]	K1QRH8/0.0/K1QRH8_CRAGI 1-phosphatidylinositol-3-phosphate 5-kinase OS=Crassostrea gigas GN=CGI_10016663 PE=4 SV=1	SM00064/SMART/124/193/1.8E-14/Protein present in Fab1, YOTB, Vac1, and EEA1/Pfam/533/743/1.1E-25/TCP-1/cpn60 chaperonin family/Pfam/128/189/3.9E-16/FYVE zinc finger/SMART/291/366/2.0E-14/Domain found in Dishevelled, Egl-10, and Pleckstrin/PANTHER/125/451/0.0/--/ProSiteProfiles/132/187/11.914/Zinc finger FYVE/FYVE-related type profile./ProSiteProfiles/291/366/13.91/DEP domain profile./Pfam/2089/23…
CHIP-DNA_peak_2969	chr8	5410732	5411518	787	5410937	36	4.55819	exon	11391	M.coruscus_chr8_0119	B2RR83/0.0/YTDC2_MOUSE Probable ATP-dependent RNA helicase YTHDC2 OS=Mus musculus GN=Ythdc2 PE=1 SV=1	myi:110447947/0.0/probable ATP-dependent RNA helicase YTHDC2; K20099 ATP-dependent RNA helicase YTHDC2 [EC:3.6.4.13]	T1JES8/0.0/T1JES8_STRMM Uncharacterized protein OS=Strigamia maritima PE=4 SV=1	SM00248/SMART/1157/1186/0.016/ankyrin repeats/SMART/1190/1219/840.0/ankyrin repeats/PANTHER/21/397/0.0/--/PANTHER/1246/1657/0.0/--/Pfam/1454/1545/1.5E-20/Helicase associated domain (HA2)/ProSiteProfiles/1256/1429/14.597/Superfamilies 1 and 2 helicase C-terminal domain profile./Pfam/53/109/1.7E-10/R3H domain/SMART/32/110/1.9E-4/Putative single-stranded nucleic acids-binding domain/Pfam/1262/1388/3…
CHIP-DNA_peak_3059	chr8	19771271	19772348	1078	19771818	36	7.53134	exon	2131	M.coruscus_chr8_0440	NA	bfo:BRAFLDRAFT_87864/4e-45/hypothetical protein; K08826 homeodomain interacting protein kinase [EC:2.7.11.1]	K1QBI2/0.0/K1QBI2_CRAGI Uncharacterized protein OS=Crassostrea gigas GN=CGI_10014950 PE=4 SV=1	NA
CHIP-DNA_peak_3297	chr9	7618693	7619358	666	7619024	36	8.11647	Intergenic	19430	M.coruscus_chr9_0154	Q7KVW5/1e-47/KCNN_DROME Small conductance calcium-activated potassium channel protein OS=Drosophila melanogaster GN=SK PE=2 SV=2	tru:101074185/2e-80/kcnn3; potassium calcium-activated channel subfamily N member 3; K04944 potassium intermediate/small conductance calcium-activated channel subfamily N member 3	K1QLY9/4e-91/K1QLY9_CRAGI Small conductance calcium-activated potassium channel protein OS=Crassostrea gigas GN=CGI_10001824 PE=4 SV=1	PTHR10153/PANTHER/43/360/1.2E-88/--/Pfam/46/159/1.3E-36/Calcium-activated SK potassium channel/SMART/251/325/2.5E-14/Calmodulin binding domain/PANTHER/43/360/1.2E-88/--/Pfam/251/321/6.4E-22/Calmodulin binding domain
CHIP-DNA_peak_3425	chr9	97453135	97453412	278	97453353	36	2.74986	Intergenic	-3561	M.coruscus_chr9_2249	O95835/1e-170/LATS1_HUMAN Serine/threonine-protein kinase LATS1 OS=Homo sapiens GN=LATS1 PE=1 SV=1	crg:105334902/0.0/serine/threonine-protein kinase LATS1 isoform X1; K08791 serine/threonine-protein kinase LATS1/2 [EC:2.7.11.1]	K1RCM4/0.0/K1RCM4_CRAGI Serine/threonine-protein kinase LATS1 OS=Crassostrea gigas GN=CGI_10017521 PE=4 SV=1	PS51285/ProSiteProfiles/814/889/9.15/AGC-kinase C-terminal domain profile./ProSitePatterns/631/643/-/Serine/Threonine protein kinases active-site signature./PANTHER/491/667/8.8E-198/--/SMART/531/813/6.3E-53/Serine/Threonine protein kinases, catalytic domain/PANTHER/702/890/8.8E-198/--/PANTHER/491/667/8.8E-198/--/PANTHER/702/890/8.8E-198/--/Pfam/579/813/3.3E-44/Protein kinase domain/ProSiteProfile…
CHIP-DNA_peak_104	chr1	14078154	14078475	322	14078363	35	3.99693	intron	113548	M.coruscus_chr1_0347	Q91604/5e-143/STK11_XENLA Serine/threonine-protein kinase stk11 OS=Xenopus laevis GN=stk11 PE=1 SV=1	myi:110454541/5e-161/serine/threonine-protein kinase stk11-like; K07298 serine/threonine-protein kinase 11 [EC:2.7.11.1]	V4CRZ5/2e-147/V4CRZ5_LOTGI Uncharacterized protein OS=Lottia gigantea GN=LOTGIDRAFT_208293 PE=4 SV=1	PS50011/ProSiteProfiles/65/326/42.746/Protein kinase domain profile./Pfam/68/326/9.4E-55/Protein kinase domain/ProSiteProfiles/370/450/16.381/EH domain profile./ProSiteProfiles/394/429/8.125/EF-hand calcium-binding domain profile./SMART/361/449/3.9E-17/Eps15 homology domain/SMART/453/548/2.6E-12/Eps15 homology domain/ProSitePatterns/189/201/-/Serine/Threonine protein kinases active-site signature…
CHIP-DNA_peak_130	chr1	20966367	20967206	840	20966720	35	11.2094	promoter(3k)	-2578	M.coruscus_chr1_0514	Q96LX7/3e-08/CCD17_HUMAN Coiled-coil domain-containing protein 17 OS=Homo sapiens GN=CCDC17 PE=1 SV=2	NA	K1RAY1/5e-40/K1RAY1_CRAGI Coiled-coil domain-containing protein 17 OS=Crassostrea gigas GN=CGI_10020783 PE=4 SV=1	PTHR33820:SF2/PANTHER/1/127/3.8E-19/--/PANTHER/210/299/3.8E-19/--/PANTHER/353/538/3.8E-19/--/PANTHER/210/299/3.8E-19/--/PANTHER/353/538/3.8E-19/--/PANTHER/1/127/3.8E-19/--
CHIP-DNA_peak_415	chr10	1943429	1943968	540	1943865	35	5.68007	exon	2615	M.coruscus_chr10_0041	NA	lav:100663431/3e-10/F5; LOW QUALITY PROTEIN: coagulation factor V; K03902 coagulation factor V (labile factor)	A0A0F8B3F7/6e-12/A0A0F8B3F7_LARCR Uncharacterized protein OS=Larimichthys crocea GN=EH28_02027 PE=4 SV=1	NA
CHIP-DNA_peak_574	chr10	81359714	81359917	204	81359770	35	7.89711	intron	40865	M.coruscus_chr10_1848	Q8K2A7/1e-62/INT10_MOUSE Integrator complex subunit 10 OS=Mus musculus GN=Ints10 PE=1 SV=3	crg:105340176/2e-134/integrator complex subunit 10; K13147 integrator complex subunit 10	K1P4B9/6e-134/K1P4B9_CRAGI Integrator complex subunit 10 OS=Crassostrea gigas GN=CGI_10011978 PE=4 SV=1	PTHR16055/PANTHER/590/844/1.2E-84/--/PANTHER/2/223/1.2E-84/--/PANTHER/860/1077/1.2E-84/--
CHIP-DNA_peak_652	chr11	18807850	18808144	295	18807960	35	3.63762	intron	37483	M.coruscus_chr11_0386	NA	NA	R7UKP3/6e-06/R7UKP3_CAPTE Uncharacterized protein (Fragment) OS=Capitella teleta GN=CAPTEDRAFT_141034 PE=4 SV=1	NA
CHIP-DNA_peak_954	chr12	72289830	72290382	553	72290190	35	4.0019	Intergenic	-52089	M.coruscus_chr12_1613	Q8N3Y7/2e-105/RDHE2_HUMAN Epidermal retinol dehydrogenase 2 OS=Homo sapiens GN=SDR16C5 PE=2 SV=2	myi:110458121/2e-160/epidermal retinol dehydrogenase 2-like; K15734 all-trans-retinol dehydrogenase (NAD+) [EC:1.1.1.105]	K1RGB7/4e-156/K1RGB7_CRAGI Epidermal retinal dehydrogenase 2 OS=Crassostrea gigas GN=CGI_10010072 PE=3 SV=1	PTHR24322/PANTHER/192/226/2.5E-72/--/PANTHER/192/226/2.5E-72/--/Pfam/44/234/2.7E-50/short chain dehydrogenase/PANTHER/47/176/2.5E-72/--/PANTHER/47/176/2.5E-72/--
CHIP-DNA_peak_1380	chr2	6873468	6873765	298	6873580	35	3.99693	Intergenic	-17135	M.coruscus_chr2_0178	NA	NA	NA	NA
CHIP-DNA_peak_1468	chr2	62121528	62121809	282	62121540	35	2.01078	Intergenic	21908	M.coruscus_chr2_1452	Q7ZT98/1e-12/CRVP_OPHHA Cysteine-rich venom protein ophanin OS=Ophiophagus hannah PE=1 SV=1	myi:110452495/2e-25/serotriflin-like; K19919 cysteine-rich secretory protein	K1RAD3/3e-23/K1RAD3_CRAGI Cysteine-rich secretory protein LCCL domain-containing 2 OS=Crassostrea gigas GN=CGI_10025006 PE=4 SV=1	PF00188/Pfam/1/111/1.6E-14/Cysteine-rich secretory protein family/ProSitePatterns/72/82/-/CRISP family signature 1./PANTHER/1/116/4.6E-27/--/SMART/1/116/4.9E-10/SCP / Tpx-1 / Ag5 / PR-1 / Sc7 family of extracellular domains.
CHIP-DNA_peak_1756	chr3	27409376	27409887	512	27409505	35	4.43499	Intergenic	12792	M.coruscus_chr3_0658	NA	NA	V4AB65/6e-30/V4AB65_LOTGI Uncharacterized protein OS=Lottia gigantea GN=LOTGIDRAFT_164129 PE=4 SV=1	NA
CHIP-DNA_peak_2003	chr4	4473058	4473259	202	4473202	35	4.43499	Intergenic	-14666	M.coruscus_chr4_0112	NA	NA	NA	NA
CHIP-DNA_peak_2063	chr4	16307420	16307909	490	16307761	35	14.5114	Intergenic	12859	M.coruscus_chr4_0403	P22304/0.0/IDS_HUMAN Iduronate 2-sulfatase OS=Homo sapiens GN=IDS PE=1 SV=1	sko:100370796/0.0/iduronate 2-sulfatase-like; K01136 iduronate 2-sulfatase [EC:3.1.6.13]	T1JGG9/0.0/T1JGG9_STRMM Uncharacterized protein OS=Strigamia maritima PE=4 SV=1	PTHR10342/PANTHER/386/557/1.7E-185/--/PANTHER/39/260/1.7E-185/--/ProSitePatterns/129/140/-/Sulfatases signature 2./Pfam/40/414/1.5E-54/Sulfatase/PANTHER/286/368/1.7E-185/--/PANTHER/39/260/1.7E-185/--/PANTHER/286/368/1.7E-185/--/PANTHER/386/557/1.7E-185/--
CHIP-DNA_peak_2318	chr5	55493064	55493436	373	55493191	35	3.99693	Intergenic	15221	M.coruscus_chr5_1290	NA	NA	K1PP57/5e-15/K1PP57_CRAGI Uncharacterized protein OS=Crassostrea gigas GN=CGI_10008049 PE=4 SV=1	PF07679/Pfam/63/140/1.3E-5/Immunoglobulin I-set domain/SMART/63/150/3.1E-8/Immunoglobulin/Pfam/1/64/5.1E-9/Lectin C-type domain/ProSiteProfiles/1/91/9.37/C-type lectin domain profile./ProSiteProfiles/55/144/9.264/Ig-like domain profile.
CHIP-DNA_peak_2408	chr5	114928543	114929118	576	114928712	35	3.99693	exon	17188	M.coruscus_chr5_2662	Q8TE73/0.0/DYH5_HUMAN Dynein heavy chain 5, axonemal OS=Homo sapiens GN=DNAH5 PE=1 SV=3	sasa:106579813/0.0/dynein heavy chain 5, axonemal-like; K10408 dynein heavy chain, axonemal	W4ZLH4/0.0/W4ZLH4_STRPU Uncharacterized protein OS=Strongylocentrotus purpuratus GN=Sp-Axndhc5h PE=4 SV=1	PF03028/Pfam/4340/5028/2.2E-244/Dynein heavy chain and region D6 of dynein motor/PANTHER/1442/1464/0.0/--/PANTHER/1376/1423/0.0/--/Pfam/3608/3952/3.9E-44/Microtubule-binding stalk of dynein motor/PANTHER/469/1133/0.0/--/PANTHER/3275/5031/0.0/--/PANTHER/3275/5031/0.0/--/PANTHER/1376/1423/0.0/--/Pfam/529/1083/2.5E-168/Dynein heavy chain, N-terminal region 1/PANTHER/1224/1339/0.0/--/PANTHER/1/188/0.…
CHIP-DNA_peak_2438	chr5	121893738	121894164	427	121893868	35	9.81201	promoter(2k)	-1967	M.coruscus_chr5_2834	NA	bpec:110165918/7e-10/slc15a5; solute carrier family 15 member 5; K14639 solute carrier family 15, member 5	W5L316/1e-75/W5L316_ASTMX Uncharacterized protein OS=Astyanax mexicanus PE=4 SV=1	PTHR19277/PANTHER/20/327/9.0E-49/--/ProSiteProfiles/225/392/9.74/Integrase catalytic domain profile./PANTHER/20/327/9.0E-49/--
CHIP-DNA_peak_2499	chr6	9607403	9607940	538	9607649	35	9.81201	intron	37423	M.coruscus_chr6_0229	Q3T906/0.0/GNPTA_HUMAN N-acetylglucosamine-1-phosphotransferase subunits alpha/beta OS=Homo sapiens GN=GNPTAB PE=1 SV=1	myi:110450047/0.0/N-acetylglucosamine-1-phosphotransferase subunits alpha/beta-like isoform X1; K08239 UDP-N-acetylglucosamine-lysosomal-enzyme [EC:2.7.8.17]	V4AQQ8/0.0/V4AQQ8_LOTGI Uncharacterized protein OS=Lottia gigantea GN=LOTGIDRAFT_238796 PE=4 SV=1	PS50258/ProSiteProfiles/477/507/10.21/LNR (Lin-12/Notch) repeat profile./ProSiteProfiles/421/457/13.279/LNR (Lin-12/Notch) repeat profile./SMART/414/452/2.2E-5/Domain found in Notch and Lin-12/SMART/470/508/0.36/Domain found in Notch and Lin-12/Pfam/1058/1114/6.3E-21/Stealth protein CR4, conserved region 4/ProSiteProfiles/925/960/8.349/EF-hand calcium-binding domain profile./ProSitePatterns/938/9…
CHIP-DNA_peak_2722	chr7	20440266	20440918	653	20440749	35	3.99693	intron	25584	M.coruscus_chr7_0477	NA	tsp:Tsp_00932/2e-08/hypothetical protein; K21774 protein lin-37	R7TYY2/0.0/R7TYY2_CAPTE Uncharacterized protein OS=Capitella teleta GN=CAPTEDRAFT_170068 PE=4 SV=1	PTHR34932/PANTHER/18/430/2.3E-193/--/PANTHER/18/430/2.3E-193/--/Pfam/46/227/1.8E-18/AAA domain
CHIP-DNA_peak_2735	chr7	30260911	30261745	835	30261048	35	3.33759	downstream	4130	M.coruscus_chr7_0727	NA	nve:NEMVE_v1g214058/7e-25/hypothetical protein ; K22816 protein canopy homolog 3/4	W5NMZ3/4e-11/W5NMZ3_LEPOC Uncharacterized protein OS=Lepisosteus oculatus PE=4 SV=1	NA
CHIP-DNA_peak_2944	chr8	3495774	3496517	744	3496185	35	6.60758	Intergenic	-9439	M.coruscus_chr8_0081	C0H906/0.0/NCBP1_SALSA Nuclear cap-binding protein subunit 1 OS=Salmo salar GN=ncbp1 PE=2 SV=1	crg:105318090/0.0/nuclear cap-binding protein subunit 1; K12882 nuclear cap-binding protein subunit 1	K1Q4J3/0.0/K1Q4J3_CRAGI Nuclear cap-binding protein subunit 1 OS=Crassostrea gigas GN=CGI_10006290 PE=4 SV=1	PF09090/Pfam/426/691/7.9E-79/MIF4G like/Pfam/349/410/8.8E-16/MIF4G like/Pfam/299/346/3.5E-5/MIF4G like/PANTHER/2/729/0.0/--/SMART/1/199/1.5E-19/Middle domain of eukaryotic initiation factor 4G (eIF4G)/Pfam/3/197/2.6E-19/MIF4G domain
CHIP-DNA_peak_112	chr1	16658135	16658501	367	16658366	34	3.53658	promoter(1k)	-200	M.coruscus_chr1_0411	NA	NA	NA	NA
CHIP-DNA_peak_128	chr1	20864042	20864528	487	20864120	34	5.52229	intron	10286	M.coruscus_chr1_0511	Q9V9A7/1e-146/MCCB_DROME Probable methylcrotonoyl-CoA carboxylase beta chain, mitochondrial OS=Drosophila melanogaster GN=l(2)04524 PE=2 SV=1	crg:105337945/0.0/methylcrotonoyl-CoA carboxylase beta chain, mitochondrial; K01969 3-methylcrotonyl-CoA carboxylase beta subunit [EC:6.4.1.4]	A0A0L8FJM8/0.0/A0A0L8FJM8_OCTBM Uncharacterized protein OS=Octopus bimaculoides GN=OCBIM_22017301mg PE=4 SV=1	PS50989/ProSiteProfiles/187/460/33.288/Acetyl-coenzyme A carboxyltransferase domain C-terminal region profile./Pfam/2/455/1.3E-97/Carboxyl transferase domain/PANTHER/1/467/1.1E-251/--/PANTHER/1/467/1.1E-251/--/ProSiteProfiles/1/186/28.228/Acetyl-coenzyme A carboxyltransferase domain N-terminal region profile.
CHIP-DNA_peak_258	chr1	117111214	117111410	197	117111284	34	3.24488	promoter(2k)	-1851	M.coruscus_chr1_2681	Q9D2E1/3e-50/TSSK3_MOUSE Testis-specific serine/threonine-protein kinase 3 OS=Mus musculus GN=Tssk3 PE=2 SV=1	lcm:102359951/2e-53/TSSK3; testis specific serine kinase 3; K08811 testis-specific serine kinase [EC:2.7.11.1]	H3B9R4/2e-53/H3B9R4_LATCH Uncharacterized protein OS=Latimeria chalumnae GN=TSSK3 PE=4 SV=2	SM00220/SMART/18/245/1.3E-44/Serine/Threonine protein kinases, catalytic domain/Pfam/37/235/2.7E-50/Protein kinase domain/ProSiteProfiles/1/242/35.439/Protein kinase domain profile./PANTHER/29/233/9.5E-73/--/ProSitePatterns/112/124/-/Serine/Threonine protein kinases active-site signature.
CHIP-DNA_peak_406	chr1	167016723	167016913	191	167016836	34	3.41876	Intergenic	53057	M.coruscus_chr1_3928	Q7Z5L0/4e-41/VMO1_HUMAN Vitelline membrane outer layer protein 1 homolog OS=Homo sapiens GN=VMO1 PE=1 SV=1	fch:102054319/2e-14/proteasome subunit beta type-10-like; K02738 20S proteasome subunit beta 1 [EC:3.4.25.1]	M7BJL4/2e-48/M7BJL4_CHEMY Vitelline membrane outer layer protein 1 (Fragment) OS=Chelonia mydas GN=UY3_06923 PE=4 SV=1	PTHR18841/PANTHER/48/251/2.3E-65/--/Pfam/71/248/3.0E-50/Vitelline membrane outer layer protein I (VOMI)/PANTHER/48/251/2.3E-65/--
CHIP-DNA_peak_671	chr11	25934396	25935029	634	25934874	34	13.466	downstream	4197	M.coruscus_chr11_0603	NA	NA	NA	NA
CHIP-DNA_peak_717	chr11	58200581	58200793	213	58200752	34	2.99763	intron	15216	M.coruscus_chr11_1509	NA	lco:109141189/7e-16/uncharacterized LOC109141189; K22371 G2/M phase-specific E3 ubiquitin-protein ligase [EC:2.3.2.26]	V4AUJ3/7e-11/V4AUJ3_LOTGI Uncharacterized protein OS=Lottia gigantea GN=LOTGIDRAFT_174147 PE=4 SV=1	NA
CHIP-DNA_peak_824	chr11	100121148	100121377	230	100121284	34	3.24488	Intergenic	-7635	M.coruscus_chr11_2521	NA	fch:102058409/5e-36/arf-GAP with GTPase, ANK repeat and PH domain-containing protein 2-like; K17848 Arf-GAP with GTPase, ANK repeat and PH domain-containing protein 2	H2Y9R0/4e-49/H2Y9R0_CIOSA Uncharacterized protein OS=Ciona savignyi PE=4 SV=1	NA
CHIP-DNA_peak_1271	chr14	45093969	45094406	438	45094335	34	4.3118	intron	40775	M.coruscus_chr14_0922	Q6P9N1/2e-77/HYCCI_MOUSE Hyccin OS=Mus musculus GN=Fam126a PE=1 SV=2	myi:110442222/0.0/hyccin-like; K21844 protein FAM126	K1P9X1/2e-122/K1P9X1_CRAGI Anion exchange protein OS=Crassostrea gigas GN=CGI_10014158 PE=3 SV=1	PTHR31220:SF1/PANTHER/1/359/5.3E-122/--/Pfam/22/354/4.7E-108/Hyccin/PANTHER/1/359/5.3E-122/--
CHIP-DNA_peak_1311	chr14	67885560	67886018	459	67885658	34	4.84254	Intergenic	26968	M.coruscus_chr14_1364	P07872/0.0/ACOX1_RAT Peroxisomal acyl-coenzyme A oxidase 1 OS=Rattus norvegicus GN=Acox1 PE=1 SV=1	crg:105330585/0.0/peroxisomal acyl-coenzyme A oxidase 1; K00232 acyl-CoA oxidase [EC:1.3.3.6]	A9XLN6/0.0/A9XLN6_MYTGA Acyl-coenzyme A oxidase OS=Mytilus galloprovincialis GN=AOX1 PE=2 SV=1	PTHR10909/PANTHER/277/454/1.4E-200/--/Pfam/471/643/1.8E-55/Acyl-CoA oxidase/PANTHER/277/454/1.4E-200/--/PANTHER/6/261/1.4E-200/--/PIRSF/1/652/1.5E-200/--/Pfam/20/138/1.5E-29/Acyl-coenzyme A oxidase N-terminal/PANTHER/6/261/1.4E-200/--
CHIP-DNA_peak_1502	chr2	96308186	96308531	346	96308465	34	4.3118	intron	16500	M.coruscus_chr2_2190	P0CQ88/6e-11/PRP28_CRYNJ Pre-mRNA-splicing ATP-dependent RNA helicase PRP28 OS=Cryptococcus neoformans var. neoformans serotype D (strain JEC21 / ATCC MYA-565) GN=PRP28 PE=3 SV=1	myi:110441851/7e-22/probable ATP-dependent RNA helicase DDX23; K12858 ATP-dependent RNA helicase DDX23/PRP28 [EC:3.6.4.13]	A0A0B7AZR8/6e-26/A0A0B7AZR8_9EUPU Uncharacterized protein OS=Arion vulgaris GN=ORF148683 PE=4 SV=1	NA
CHIP-DNA_peak_1830	chr3	98396221	98396679	459	98396280	34	2.823	Intergenic	-12763	M.coruscus_chr3_2385	NA	gja:107116036/1e-07/protocadherin-15-like; K16500 protocadherin-15	W4XE34/2e-29/W4XE34_STRPU Uncharacterized protein OS=Strongylocentrotus purpuratus GN=Sp-Hypp_1340 PE=4 SV=1	PS50103/ProSiteProfiles/184/205/8.812/Zinc finger C3H1-type profile./PANTHER/1/198/2.3E-37/--
CHIP-DNA_peak_1990	chr3	138404603	138404977	375	138404661	34	3.53658	intron	65482	M.coruscus_chr3_3332	NA	plm:Plim_0588/2e-14/Prolyl oligopeptidase; K01322 prolyl oligopeptidase [EC:3.4.21.26]	V4CAN5/1e-58/V4CAN5_LOTGI Uncharacterized protein OS=Lottia gigantea GN=LOTGIDRAFT_231222 PE=4 SV=1	PTHR33361:SF6/PANTHER/303/503/5.6E-12/--/PANTHER/303/503/5.6E-12/--/Pfam/162/503/1.3E-30/Bacterial protein of unknown function (DUF885)
CHIP-DNA_peak_2299	chr5	35251824	35252038	215	35251934	34	4.84254	intron	22304	M.coruscus_chr5_0859	P22892/0.0/AP1G1_MOUSE AP-1 complex subunit gamma-1 OS=Mus musculus GN=Ap1g1 PE=1 SV=3	crg:105329663/0.0/AP-1 complex subunit gamma-1 isoform X3; K12391 AP-1 complex subunit gamma-1	K1QC11/0.0/K1QC11_CRAGI AP-1 complex subunit gamma-1 OS=Crassostrea gigas GN=CGI_10018951 PE=4 SV=1	PF01602/Pfam/496/708/3.4E-36/Adaptin N terminal region/Pfam/130/469/3.7E-97/Adaptin N terminal region/SMART/833/951/3.7E-39/Adaptin C-terminal domain/PIRSF/109/947/5.9E-110/--/PANTHER/500/956/0.0/--/PANTHER/101/469/0.0/--/ProSiteProfiles/836/951/54.33/Gamma-adaptin ear (GAE) domain profile./PANTHER/101/469/0.0/--/PANTHER/500/956/0.0/--/Pfam/839/951/5.6E-32/Adaptin C-terminal domain
CHIP-DNA_peak_2740	chr7	34072793	34073338	546	34072985	34	12.593	intron	23613	M.coruscus_chr7_0811	Q9XWZ2/5e-178/ACD11_CAEEL Acyl-CoA dehydrogenase family member 11 OS=Caenorhabditis elegans GN=acdh-11 PE=1 SV=1	bpm:BURPS1710b_2781/2e-59/acyl-CoA dehydrogenase domain protein; K00249 acyl-CoA dehydrogenase [EC:1.3.8.7]	V4AWN0/0.0/V4AWN0_LOTGI Uncharacterized protein OS=Lottia gigantea GN=LOTGIDRAFT_228445 PE=3 SV=1	PTHR10909/PANTHER/18/273/4.2E-190/--/PANTHER/18/273/4.2E-190/--/PANTHER/298/531/4.2E-190/--/Pfam/219/341/7.4E-11/Acyl-CoA dehydrogenase, middle domain/Pfam/352/508/3.6E-25/Acyl-CoA dehydrogenase, C-terminal domain/PANTHER/298/531/4.2E-190/--
CHIP-DNA_peak_2867	chr7	114136835	114137201	367	114136942	34	3.53658	intron	5034	M.coruscus_chr7_2707	Q8GWA1/4e-113/NDA1_ARATH Internal alternative NAD(P)H-ubiquinone oxidoreductase A1, mitochondrial OS=Arabidopsis thaliana GN=NDA1 PE=2 SV=1	myi:110463105/0.0/probable NADH dehydrogenase; K17871 NADH:ubiquinone reductase (non-electrogenic) [EC:1.6.5.9]	V4AJ50/0.0/V4AJ50_LOTGI Uncharacterized protein OS=Lottia gigantea GN=LOTGIDRAFT_224073 PE=4 SV=1	PTHR22912/PANTHER/192/213/1.9E-25/--/PANTHER/254/432/1.9E-25/--/Pfam/217/381/3.3E-25/Pyridine nucleotide-disulphide oxidoreductase/Pfam/34/213/9.2E-23/Pyridine nucleotide-disulphide oxidoreductase/PANTHER/192/213/1.9E-25/--/PANTHER/19/174/1.9E-25/--/PANTHER/19/174/1.9E-25/--/PANTHER/254/432/1.9E-25/--
CHIP-DNA_peak_2872	chr7	115030458	115031153	696	115030798	34	6.42403	Intergenic	64540	M.coruscus_chr7_2723	P63009/0.0/AP2B1_BOVIN AP-2 complex subunit beta OS=Bos taurus GN=AP2B1 PE=1 SV=2	myi:110462194/0.0/AP-1 complex subunit beta-1-like; K12392 AP-1 complex subunit beta-1	K1QQ16/0.0/K1QQ16_CRAGI AP complex subunit beta OS=Crassostrea gigas GN=CGI_10024342 PE=3 SV=1	PTHR11134/PANTHER/1/933/0.0/--/Pfam/15/532/7.3E-165/Adaptin N terminal region/PANTHER/1/933/0.0/--/Pfam/823/931/2.3E-33/Beta2-adaptin appendage, C-terminal sub-domain/SMART/822/932/7.7E-41/Beta2-adaptin appendage, C-terminal sub-domain/PIRSF/1/764/5.8E-304/--/Pfam/708/812/5.4E-8/Adaptin C-terminal domain/SMART/149/189/0.019/Armadillo/beta-catenin-like repeats/SMART/273/311/48.0/Armadillo/beta-cat…
CHIP-DNA_peak_3203	chr8	107125237	107126269	1033	107125491	34	12.5615	promoter(3k)	-2405	M.coruscus_chr8_2342	P10401/1e-25/POLY_DROME Retrovirus-related Pol polyprotein from transposon gypsy OS=Drosophila melanogaster GN=pol PE=3 SV=1	srx:107748937/1e-57/ephrin type-A receptor 3-like; K05106 Eph receptor A5 [EC:2.7.10.1]	E6ZFL1/1e-73/E6ZFL1_DICLA Retrovirus polyprotein OS=Dicentrarchus labrax GN=DLA_It03860 PE=4 SV=1	PTHR24559:SF190/PANTHER/424/1008/4.0E-141/--/PANTHER/328/405/4.0E-141/--/ProSiteProfiles/545/657/11.842/Integrase catalytic domain profile./PANTHER/328/405/4.0E-141/--/PANTHER/424/1008/4.0E-141/--
CHIP-DNA_peak_81	chr1	8631069	8632063	995	8631692	33	8.7357	Intergenic	-27963	M.coruscus_chr1_0203	P91119/0.0/PDE5_CAEEL Probable 3',5'-cyclic phosphodiesterase pde-5 OS=Caenorhabditis elegans GN=pde-5 PE=3 SV=3	myi:110445147/0.0/probable 3',5'-cyclic phosphodiesterase pde-5 isoform X1; K18438 cAMP and cAMP-inhibited cGMP 3',5'-cyclic phosphodiesterase 10 [EC:3.1.4.17 3.1.4.35]	R7UJM9/0.0/R7UJM9_CAPTE Uncharacterized protein OS=Capitella teleta GN=CAPTEDRAFT_155235 PE=4 SV=1	PTHR11347:SF129/PANTHER/129/746/0.0/--/PANTHER/774/899/0.0/--/Pfam/772/828/4.0E-10/3'5'-cyclic nucleotide phosphodiesterase/Pfam/571/767/4.4E-62/3'5'-cyclic nucleotide phosphodiesterase/SMART/569/735/9.2E-11/Metal dependent phosphohydrolases with conserved 'HD' motif./PANTHER/129/746/0.0/--/Pfam/151/288/2.1E-6/GAF domain/Pfam/330/468/1.2E-17/GAF domain/PANTHER/774/899/0.0/--/SMART/329/478/1.8E-30…
CHIP-DNA_peak_262	chr1	117119039	117119671	633	117119138	33	2.91198	exon	455	M.coruscus_chr1_2683	Q9D2E1/3e-50/TSSK3_MOUSE Testis-specific serine/threonine-protein kinase 3 OS=Mus musculus GN=Tssk3 PE=2 SV=1	lcm:102359951/2e-53/TSSK3; testis specific serine kinase 3; K08811 testis-specific serine kinase [EC:2.7.11.1]	H3B9R4/2e-53/H3B9R4_LATCH Uncharacterized protein OS=Latimeria chalumnae GN=TSSK3 PE=4 SV=2	SM00220/SMART/18/245/1.3E-44/Serine/Threonine protein kinases, catalytic domain/Pfam/37/235/2.7E-50/Protein kinase domain/ProSiteProfiles/1/242/35.439/Protein kinase domain profile./PANTHER/29/233/9.5E-73/--/ProSitePatterns/112/124/-/Serine/Threonine protein kinases active-site signature.
CHIP-DNA_peak_354	chr1	158468548	158468787	240	158468692	33	6.07871	intron	29293	M.coruscus_chr1_3693	Q6DF94/8e-42/SPICE_XENLA Spindle and centriole-associated protein 1 OS=Xenopus laevis GN=spice1 PE=2 SV=1	crg:105331409/0.0/spindle and centriole-associated protein 1 isoform X1; K16490 spindle and centriole-associated protein 1	K1Q9R8/2e-176/K1Q9R8_CRAGI Coiled-coil domain-containing protein 52 OS=Crassostrea gigas GN=CGI_10014649 PE=4 SV=1	PF10523/Pfam/57/111/6.5E-6/BEN domain/Pfam/145/500/2.9E-72/Centriole duplication and mitotic chromosome congression/PANTHER/114/521/5.3E-74/--
CHIP-DNA_peak_386	chr1	165022215	165022531	317	165022342	33	5.36451	intron	11647	M.coruscus_chr1_3879	Q8IPK4/2e-36/GLT25_DROME Glycosyltransferase 25 family member OS=Drosophila melanogaster GN=CG31915 PE=2 SV=1	dsi:Dsimw501_GD27319/6e-35/Dsim_GD27319; GD27319 gene product from transcript GD27319-RA; K11703 collagen beta-1,O-galactosyltransferase [EC:2.4.1.50]	H9ITP1/3e-40/H9ITP1_BOMMO Uncharacterized protein OS=Bombyx mori PE=4 SV=1	PF01755/Pfam/44/86/3.2E-7/Glycosyltransferase family 25 (LPS biosynthesis protein)/PANTHER/39/221/2.5E-39/--/PANTHER/39/221/2.5E-39/--
CHIP-DNA_peak_388	chr1	165214312	165214545	234	165214395	33	4.70419	intron	10322	M.coruscus_chr1_3880	NA	NA	K1R104/0.0/K1R104_CRAGI Uncharacterized protein OS=Crassostrea gigas GN=CGI_10025416 PE=4 SV=1	PS51186/ProSiteProfiles/157/311/10.938/Gcn5-related N-acetyltransferase (GNAT) domain profile./Pfam/210/284/2.2E-7/Acetyltransferase (GNAT) family/Pfam/496/669/2.7E-9/Poly(ADP-ribose) polymerase catalytic domain
CHIP-DNA_peak_417	chr10	2124659	2124888	230	2124755	33	4.1886	intron	5154	M.coruscus_chr10_0045	Q9D1C2/3e-36/CBY1_MOUSE Protein chibby homolog 1 OS=Mus musculus GN=Cby1 PE=1 SV=1	NA	V3ZKG3/2e-50/V3ZKG3_LOTGI Uncharacterized protein OS=Lottia gigantea GN=LOTGIDRAFT_236125 PE=4 SV=1	PTHR21533:SF20/PANTHER/1/121/2.4E-38/--/Pfam/5/117/2.4E-40/Chibby family/PANTHER/1/121/2.4E-38/--
CHIP-DNA_peak_621	chr11	132940	133160	221	133011	33	2.70581	Intergenic	-49064	M.coruscus_chr11_0001	Q63HN8/4e-33/RN213_HUMAN E3 ubiquitin-protein ligase RNF213 OS=Homo sapiens GN=RNF213 PE=1 SV=3	myi:110456924/3e-64/E3 ubiquitin-protein ligase rnf213-alpha-like isoform X1; K22754 E3 ubiquitin-protein ligase RNF213 [EC:2.3.2.27]	K1Q935/1e-63/K1Q935_CRAGI Uncharacterized protein OS=Crassostrea gigas GN=CGI_10022372 PE=4 SV=1	PTHR22605:SF5/PANTHER/12/181/2.2E-39/--/PANTHER/12/181/2.2E-39/--
CHIP-DNA_peak_835	chr12	833315	833551	237	833333	33	2.23177	Intergenic	11694	M.coruscus_chr12_0009	NA	NA	NA	NA
CHIP-DNA_peak_1069	chr13	3741709	3741987	279	3741922	33	2.10863	intron	14991	M.coruscus_chr13_0085	NA	NA	A0A0F8BIC5/1e-22/A0A0F8BIC5_LARCR Uncharacterized protein OS=Larimichthys crocea GN=EH28_00173 PE=4 SV=1	NA
CHIP-DNA_peak_1226	chr14	9741543	9741989	447	9741683	33	5.36451	downstream	7769	M.coruscus_chr14_0232	NA	NA	NA	NA
CHIP-DNA_peak_1260	chr14	40166991	40167205	215	40167132	33	4.1886	Intergenic	-8990	M.coruscus_chr14_0820	NA	NA	K1PYR3/2e-16/K1PYR3_CRAGI Uncharacterized protein OS=Crassostrea gigas GN=CGI_10005923 PE=4 SV=1	NA
CHIP-DNA_peak_1274	chr14	45179117	45179463	347	45179174	33	3.15217	intron	11641	M.coruscus_chr14_0923	P02710/2e-48/ACHA_TORCA Acetylcholine receptor subunit alpha OS=Torpedo californica GN=CHRNA1 PE=1 SV=1	crg:105332996/2e-106/acetylcholine receptor subunit beta; K04804 nicotinic acetylcholine receptor alpha-2	K1PU49/6e-96/K1PU49_CRAGI Neuronal acetylcholine receptor subunit alpha-3 OS=Crassostrea gigas GN=CGI_10014866 PE=4 SV=1	PF02931/Pfam/37/231/1.5E-41/Neurotransmitter-gated ion-channel ligand binding domain/Pfam/239/333/1.3E-18/Neurotransmitter-gated ion-channel transmembrane region/PANTHER/26/331/1.5E-70/--
CHIP-DNA_peak_1314	chr14	67943931	67944579	649	67944548	33	2.70581	intron	92421	M.coruscus_chr14_1365	P29465/6e-18/CHS3_YEAST Chitin synthase 3 OS=Saccharomyces cerevisiae (strain ATCC 204508 / S288c) GN=CHS3 PE=1 SV=3	myi:110458442/0.0/uncharacterized protein LOC110458442 isoform X1; K00698 chitin synthase [EC:2.4.1.16]	V3ZEJ5/0.0/V3ZEJ5_LOTGI Uncharacterized protein (Fragment) OS=Lottia gigantea GN=LOTGIDRAFT_91642 PE=4 SV=1	PTHR22914/PANTHER/157/639/0.0/--/PANTHER/1199/1517/0.0/--/PANTHER/1199/1517/0.0/--/PANTHER/157/639/0.0/--/Pfam/812/1065/1.4E-26/Chitin synthase/PANTHER/663/1163/0.0/--/PANTHER/663/1163/0.0/--
CHIP-DNA_peak_1329	chr14	78050490	78051073	584	78050822	33	3.43553	Intergenic	-20468	M.coruscus_chr14_1593	NA	NA	NA	NA
CHIP-DNA_peak_1437	chr2	30954808	30955266	459	30954912	33	4.70419	Intergenic	21910	M.coruscus_chr2_0775	Q7PWV1/4e-39/AQP_ANOGA Aquaporin AQPAn.G OS=Anopheles gambiae GN=AGAP008842 PE=3 SV=4	myi:110452708/9e-71/lens fiber major intrinsic protein-like; K09866 aquaporin-4	K1QV92/2e-64/K1QV92_CRAGI Aquaporin-2 OS=Crassostrea gigas GN=CGI_10024447 PE=3 SV=1	PTHR19139/PANTHER/11/222/4.3E-65/--/ProSitePatterns/84/92/-/MIP family signature./Pfam/21/220/1.3E-52/Major intrinsic protein
CHIP-DNA_peak_1454	chr2	49858001	49858950	950	49858153	33	4.1886	intron	25747	M.coruscus_chr2_1185	NA	bfo:BRAFLDRAFT_87609/4e-18/hypothetical protein; K00654 serine palmitoyltransferase [EC:2.3.1.50]	K1QAD8/6e-161/K1QAD8_CRAGI Uncharacterized protein OS=Crassostrea gigas GN=CGI_10012359 PE=4 SV=1	NA
CHIP-DNA_peak_1498	chr2	96255408	96255862	455	96255641	33	7.45838	intron	37651	M.coruscus_chr2_2189	Q5RC67/0.0/DDX23_PONAB Probable ATP-dependent RNA helicase DDX23 OS=Pongo abelii GN=DDX23 PE=2 SV=1	myi:110441851/0.0/probable ATP-dependent RNA helicase DDX23; K12858 ATP-dependent RNA helicase DDX23/PRP28 [EC:3.6.4.13]	T1EE41/0.0/T1EE41_HELRO Uncharacterized protein OS=Helobdella robusta PE=3 SV=1	PF00270/Pfam/515/639/1.7E-32/DEAD/DEAH box helicase/ProSiteProfiles/522/664/20.173/Superfamilies 1 and 2 helicase ATP-binding type-1 domain profile./SMART/510/679/9.2E-35/DEAD-like helicases superfamily/PANTHER/429/855/1.8E-194/--/PANTHER/51/84/1.8E-194/--/ProSiteProfiles/688/836/22.634/Superfamilies 1 and 2 helicase C-terminal domain profile./SMART/715/796/1.8E-34/helicase superfamily c-terminal…
CHIP-DNA_peak_1710	chr3	7685540	7687025	1486	7686798	33	12.6667	intron	20677	M.coruscus_chr3_0165	A0JMY4/5e-125/BBOF1_XENLA Basal body-orientation factor 1 OS=Xenopus laevis GN=ccdc176 PE=2 SV=1	myi:110461877/3e-67/ectonucleoside triphosphate diphosphohydrolase 5-like; K01511 ectonucleoside triphosphate diphosphohydrolase 5/6 [EC:3.6.1.6]	K1QSB4/0.0/K1QSB4_CRAGI Uncharacterized protein C14orf45-like protein OS=Crassostrea gigas GN=CGI_10024694 PE=4 SV=1	PTHR14845/PANTHER/1/506/6.4E-210/--/Pfam/506/646/1.0E-19/GDA1/CD39 (nucleoside phosphatase) family/Pfam/702/752/1.4E-7/GDA1/CD39 (nucleoside phosphatase) family/Pfam/81/268/9.6E-19/Domain of unknown function (DUF4515)/PANTHER/1/506/6.4E-210/--
CHIP-DNA_peak_1822	chr3	92093368	92093789	422	92093652	33	7.87515	Intergenic	3129	M.coruscus_chr3_2241	NA	crg:105328569/5e-23/cyclin-G-associated kinase; K08855 cyclin G-associated kinase [EC:2.7.11.1]	K1QL52/5e-143/K1QL52_CRAGI Uncharacterized protein OS=Crassostrea gigas GN=CGI_10002304 PE=4 SV=1	NA
CHIP-DNA_peak_1886	chr3	121470436	121471056	621	121470687	33	4.70419	intron	81940	M.coruscus_chr3_2946	Q6AXS4/6e-29/RENR_RAT Renin receptor OS=Rattus norvegicus GN=Atp6ap2 PE=2 SV=1	myi:110452106/4e-124/renin receptor-like isoform X1; K19514 renin receptor	K1QL17/0.0/K1QL17_CRAGI Tripartite motif-containing protein 45 OS=Crassostrea gigas GN=CGI_10021087 PE=4 SV=1	PS50188/ProSiteProfiles/1011/1220/9.938/B30.2/SPRY domain profile./PANTHER/498/822/4.5E-54/--/SMART/647/695/0.0031/B-Box-type zinc finger/SMART/588/635/2.9E-7/B-Box-type zinc finger/SMART/513/555/1.9E-5/Ring finger/ProSiteProfiles/588/635/9.812/Zinc finger B-box type profile./PANTHER/498/822/4.5E-54/--/ProSiteProfiles/890/966/9.486/Filamin/ABP280 repeat profile./ProSiteProfiles/513/556/11.058/Zin…
CHIP-DNA_peak_1982	chr3	136554201	136554879	679	136554825	33	4.1886	intron	18526	M.coruscus_chr3_3296	O00410/0.0/IPO5_HUMAN Importin-5 OS=Homo sapiens GN=IPO5 PE=1 SV=4	crg:105346647/0.0/importin-5; K20222 importin-5	A0A0A9W6Y6/0.0/A0A0A9W6Y6_LYGHE Importin-5 (Fragment) OS=Lygus hesperus GN=IPO5 PE=4 SV=1	PF13513/Pfam/452/506/3.9E-10/HEAT-like repeat/PANTHER/467/1159/0.0/--/PANTHER/238/391/0.0/--/PANTHER/2/182/0.0/--/PANTHER/2/182/0.0/--/PANTHER/467/1159/0.0/--/PANTHER/238/391/0.0/--
CHIP-DNA_peak_1984	chr3	136556114	136557354	1241	136557259	33	8.33495	intron	20960	M.coruscus_chr3_3296	O00410/0.0/IPO5_HUMAN Importin-5 OS=Homo sapiens GN=IPO5 PE=1 SV=4	crg:105346647/0.0/importin-5; K20222 importin-5	A0A0A9W6Y6/0.0/A0A0A9W6Y6_LYGHE Importin-5 (Fragment) OS=Lygus hesperus GN=IPO5 PE=4 SV=1	PF13513/Pfam/452/506/3.9E-10/HEAT-like repeat/PANTHER/467/1159/0.0/--/PANTHER/238/391/0.0/--/PANTHER/2/182/0.0/--/PANTHER/2/182/0.0/--/PANTHER/467/1159/0.0/--/PANTHER/238/391/0.0/--
CHIP-DNA_peak_2222	chr5	14316535	14316843	309	14316768	33	3.15217	intron	196077	M.coruscus_chr5_0348	Q6GNG3/1e-42/TMX3_XENLA Protein disulfide-isomerase TMX3 OS=Xenopus laevis GN=tmx3 PE=2 SV=1	myi:110447628/2e-96/protein disulfide-isomerase TMX3-like; K09585 thioredoxin domain-containing protein 10 [EC:5.3.4.1]	A0A087TBY4/7e-76/A0A087TBY4_9ARAC Retrovirus-related Pol polyprotein from transposon 412 (Fragment) OS=Stegodyphus mimosarum GN=X975_15522 PE=4 SV=1	PTHR24559/PANTHER/272/535/6.1E-105/--/ProSiteProfiles/259/447/8.609/Reverse transcriptase (RT) catalytic domain profile./ProSiteProfiles/1/122/11.581/Reverse transcriptase (RT) catalytic domain profile./PANTHER/272/535/6.1E-105/--/Pfam/278/428/1.3E-20/Reverse transcriptase (RNA-dependent DNA polymerase)/Pfam/542/731/2.4E-12/Thioredoxin-like domain
CHIP-DNA_peak_2260	chr5	28761397	28761959	563	28761847	33	4.70419	exon	7682	M.coruscus_chr5_0678	Q39565/8e-150/DYHB_CHLRE Dynein beta chain, flagellar outer arm OS=Chlamydomonas reinhardtii GN=ODA4 PE=3 SV=1	myi:110461766/0.0/dynein beta chain, flagellar outer arm-like isoform X1; K10408 dynein heavy chain, axonemal	K1Q6S0/0.0/K1Q6S0_CRAGI Dynein beta chain, flagellar outer arm OS=Crassostrea gigas GN=CGI_10007803 PE=4 SV=1	PF08393/Pfam/1415/1564/3.6E-25/Dynein heavy chain, N-terminal region 2/Pfam/1707/1947/6.8E-66/Dynein heavy chain, N-terminal region 2/Pfam/4488/4688/4.0E-32/ATP-binding dynein motor region D5/Pfam/3173/3465/3.4E-32/P-loop containing dynein motor region D3/Pfam/3923/4259/5.4E-28/Microtubule-binding stalk of dynein motor/Pfam/4959/5803/3.3E-93/Dynein heavy chain and region D6 of dynein motor/Pfam/3…
CHIP-DNA_peak_2457	chr5	125061485	125061684	200	125061565	33	4.1886	intron	11581	M.coruscus_chr5_2905	NA	NA	A0A0L8G7U4/8e-28/A0A0L8G7U4_OCTBM Uncharacterized protein OS=Octopus bimaculoides GN=OCBIM_22039198mg PE=4 SV=1	PTHR14309:SF11/PANTHER/74/314/5.0E-19/--/PANTHER/74/314/5.0E-19/--
CHIP-DNA_peak_2955	chr8	4407182	4407521	340	4407246	33	3.77487	Intergenic	-26766	M.coruscus_chr8_0099	NA	NA	V3ZYZ3/1e-84/V3ZYZ3_LOTGI Uncharacterized protein OS=Lottia gigantea GN=LOTGIDRAFT_164924 PE=4 SV=1	NA
CHIP-DNA_peak_2977	chr8	6207107	6207345	239	6207292	33	3.15217	Intergenic	85091	M.coruscus_chr8_0144	NA	NA	T1IJR0/3e-69/T1IJR0_STRMM Uncharacterized protein OS=Strigamia maritima PE=4 SV=1	PTHR13627:SF28/PANTHER/148/514/5.3E-45/--/PANTHER/148/514/5.3E-45/--
CHIP-DNA_peak_2998	chr8	8925077	8925483	407	8925170	33	4.1886	Intergenic	-13151	M.coruscus_chr8_0197	Q92546/2e-118/RGP1_HUMAN RAB6A-GEF complex partner protein 2 OS=Homo sapiens GN=RGP1 PE=1 SV=1	myi:110445660/0.0/RAB6A-GEF complex partner protein 2-like; K20477 RAB6A-GEF complex partner protein 2	V4BBA2/0.0/V4BBA2_LOTGI Uncharacterized protein OS=Lottia gigantea GN=LOTGIDRAFT_199337 PE=4 SV=1	PTHR12507/PANTHER/1/371/2.1E-105/--/Pfam/194/323/3.2E-24/Rgp1/Pfam/84/158/1.1E-19/Rgp1
CHIP-DNA_peak_3253	chr8	121095998	121096251	254	121096161	33	3.15217	Intergenic	27543	M.coruscus_chr8_2647	NA	NA	NA	PS51257/ProSiteProfiles/1/15/5.0/Prokaryotic membrane lipoprotein lipid attachment site profile.
CHIP-DNA_peak_3333	chr9	18844415	18844824	410	18844701	33	7.45838	intron	34392	M.coruscus_chr9_0441	Q9P2F6/1e-97/RHG20_HUMAN Rho GTPase-activating protein 20 OS=Homo sapiens GN=ARHGAP20 PE=1 SV=2	crg:105330957/0.0/uncharacterized protein LOC105330957 isoform X1; K20641 Rho GTPase-activating protein 20	K1QJL3/2e-171/K1QJL3_CRAGI Rho GTPase-activating protein 20 OS=Crassostrea gigas GN=CGI_10021039 PE=4 SV=1	PTHR23179:SF3/PANTHER/1471/1504/1.7E-174/--/PANTHER/1251/1443/1.7E-174/--/PANTHER/258/876/1.7E-174/--/PANTHER/1471/1504/1.7E-174/--/PANTHER/258/876/1.7E-174/--/PANTHER/1251/1443/1.7E-174/--/ProSiteProfiles/71/250/25.776/Dbl homology (DH) domain profile./SMART/613/784/6.3E-36/GTPase-activator protein for Rho-like GTPases/Pfam/616/762/3.0E-34/RhoGAP domain/ProSiteProfiles/604/787/30.863/Rho GTPase-…
CHIP-DNA_peak_355	chr1	158478129	158478390	262	158478250	32	11.8734	intron	19735	M.coruscus_chr1_3693	Q6DF94/8e-42/SPICE_XENLA Spindle and centriole-associated protein 1 OS=Xenopus laevis GN=spice1 PE=2 SV=1	crg:105331409/0.0/spindle and centriole-associated protein 1 isoform X1; K16490 spindle and centriole-associated protein 1	K1Q9R8/2e-176/K1Q9R8_CRAGI Coiled-coil domain-containing protein 52 OS=Crassostrea gigas GN=CGI_10014649 PE=4 SV=1	PF10523/Pfam/57/111/6.5E-6/BEN domain/Pfam/145/500/2.9E-72/Centriole duplication and mitotic chromosome congression/PANTHER/114/521/5.3E-74/--
CHIP-DNA_peak_362	chr1	159350459	159350901	443	159350574	32	3.05945	intron	21374	M.coruscus_chr1_3727	Q9D6Z0/3e-34/ALKB7_MOUSE Alpha-ketoglutarate-dependent dioxygenase alkB homolog 7, mitochondrial OS=Mus musculus GN=Alkbh7 PE=1 SV=1	dwi:Dwil_GK13660/1e-44/uncharacterized protein; K10769 alkylated DNA repair protein alkB homolog 7 [EC:1.14.11.-]	E2QUX1/7e-56/E2QUX1_CANLF Uncharacterized protein OS=Canis lupus familiaris GN=ALKBH7 PE=4 SV=2	PTHR21052/PANTHER/185/267/8.4E-72/--/PANTHER/1/106/8.4E-72/--/Pfam/173/261/3.7E-8/2OG-Fe(II) oxygenase superfamily
CHIP-DNA_peak_363	chr1	159352685	159352892	208	159352826	32	3.66385	intron	19122	M.coruscus_chr1_3727	Q9D6Z0/3e-34/ALKB7_MOUSE Alpha-ketoglutarate-dependent dioxygenase alkB homolog 7, mitochondrial OS=Mus musculus GN=Alkbh7 PE=1 SV=1	dwi:Dwil_GK13660/1e-44/uncharacterized protein; K10769 alkylated DNA repair protein alkB homolog 7 [EC:1.14.11.-]	E2QUX1/7e-56/E2QUX1_CANLF Uncharacterized protein OS=Canis lupus familiaris GN=ALKBH7 PE=4 SV=2	PTHR21052/PANTHER/185/267/8.4E-72/--/PANTHER/1/106/8.4E-72/--/Pfam/173/261/3.7E-8/2OG-Fe(II) oxygenase superfamily
CHIP-DNA_peak_381	chr1	163392354	163392701	348	163392580	32	4.56583	intron	620	M.coruscus_chr1_3833	NA	srx:107732940/4e-20/uncharacterized protein LOC107732940 isoform X1; K05769 Rho guanine nucleotide exchange factor 4/29	W4YWQ2/2e-16/W4YWQ2_STRPU Uncharacterized protein OS=Strongylocentrotus purpuratus GN=Sp-Ttc39b PE=4 SV=1	PTHR23243/PANTHER/5/179/2.6E-20/--/PANTHER/5/179/2.6E-20/--
CHIP-DNA_peak_517	chr10	32351250	32351790	541	32351666	32	2.82634	intron	3366	M.coruscus_chr10_0770	Q14AM7/2e-33/CP072_MOUSE UPF0472 protein C16orf72 homolog OS=Mus musculus PE=2 SV=1	NA	K1QCP4/1e-68/K1QCP4_CRAGI UPF0472 protein C16orf72-like protein OS=Crassostrea gigas GN=CGI_10008891 PE=4 SV=1	PTHR31624/PANTHER/20/187/8.0E-47/--/PANTHER/20/187/8.0E-47/--/Pfam/20/185/4.5E-48/Domain of unknown function (DUF4588)
CHIP-DNA_peak_643	chr11	15782878	15783104	227	15783019	32	3.47146	Intergenic	-20406	M.coruscus_chr11_0309	E2RYF6/6e-13/MUC22_HUMAN Mucin-22 OS=Homo sapiens GN=MUC22 PE=1 SV=2	myi:110461242/3e-09/uncharacterized protein LOC110461242; K03006 DNA-directed RNA polymerase II subunit RPB1 [EC:2.7.7.6]	V4CNY8/4e-22/V4CNY8_LOTGI Uncharacterized protein OS=Lottia gigantea GN=LOTGIDRAFT_136730 PE=4 SV=1	NA
CHIP-DNA_peak_670	chr11	25582076	25582386	311	25582313	32	5.20673	intron	175041	M.coruscus_chr11_0596	P15684/0.0/AMPN_RAT Aminopeptidase N OS=Rattus norvegicus GN=Anpep PE=1 SV=2	crg:105325301/0.0/aminopeptidase Ey isoform X1; K11140 aminopeptidase N [EC:3.4.11.2]	K1RF69/0.0/K1RF69_CRAGI Aminopeptidase N OS=Crassostrea gigas GN=CGI_10006430 PE=4 SV=1	PF11838/Pfam/2538/2846/1.4E-45/ERAP1-like C-terminal domain/Pfam/1741/1989/3.8E-55/ERAP1-like C-terminal domain/Pfam/749/1068/2.5E-69/ERAP1-like C-terminal domain/Pfam/324/595/2.1E-105/Peptidase family M1/Pfam/2065/2187/2.7E-15/Peptidase family M1/Pfam/2258/2438/6.1E-57/Peptidase family M1/Pfam/1194/1587/1.7E-135/Peptidase family M1/PANTHER/377/1092/0.0/--/PANTHER/124/324/0.0/--/PANTHER/377/1092/…
CHIP-DNA_peak_724	chr11	62988124	62988495	372	62988400	32	5.20673	intron	6422	M.coruscus_chr11_1643	NA	NA	NA	NA
CHIP-DNA_peak_736	chr11	75929479	75930029	551	75929720	32	13.3022	intron	33550	M.coruscus_chr11_2002	Q9Y490/0.0/TLN1_HUMAN Talin-1 OS=Homo sapiens GN=TLN1 PE=1 SV=3	myi:110452383/0.0/talin-1-like isoform X1; K06271 talin	V4BLR4/0.0/V4BLR4_LOTGI Uncharacterized protein OS=Lottia gigantea GN=LOTGIDRAFT_218488 PE=4 SV=1	PS50945/ProSiteProfiles/2408/2650/54.976/I/LWEQ domain profile./Pfam/94/188/1.7E-14/FERM N-terminal domain/PANTHER/2/805/0.0/--/Pfam/507/664/6.0E-51/Talin, middle domain/SMART/86/319/3.8E-56/Band 4.1 homologues/Pfam/333/403/9.5E-5/PTB domain (IRS-1 type)/SMART/2451/2650/1.3E-80/I/LWEQ domain/PANTHER/854/1022/0.0/--/PANTHER/1069/2658/0.0/--/PANTHER/854/1022/0.0/--/PANTHER/1069/2658/0.0/--/PANTHER/…
CHIP-DNA_peak_763	chr11	83934374	83934728	355	83934475	32	2.82634	intron	5632	M.coruscus_chr11_2182	Q24K15/2e-21/ANGP4_BOVIN Angiopoietin-4 OS=Bos taurus GN=ANGPT4 PE=2 SV=1	adf:107346386/5e-20/hemicentin-2-like; K06252 tenascin	W4XS83/1e-22/W4XS83_STRPU Uncharacterized protein OS=Strongylocentrotus purpuratus GN=Sp-Srp9 PE=4 SV=1	PS50923/ProSiteProfiles/145/204/8.676/Sushi/CCP/SCR domain profile./Pfam/301/387/2.8E-28/Fibrinogen beta and gamma chains, C-terminal globular domain/PANTHER/301/386/7.1E-40/--/SMART/280/450/1.4E-11/Fibrinogen-related domains (FReDs)/Pfam/168/199/1.7E-5/Sushi repeat (SCR repeat)/ProSiteProfiles/252/386/19.056/Fibrinogen C-terminal domain profile.
CHIP-DNA_peak_769	chr11	85314843	85315255	413	85314914	32	3.29458	intron	182513	M.coruscus_chr11_2225	Q07008/1e-50/NOTC1_RAT Neurogenic locus notch homolog protein 1 OS=Rattus norvegicus GN=Notch1 PE=1 SV=3	cfa:480676/1e-58/NOTCH1; neurogenic locus notch homolog protein 1; K02599 Notch 1	G3VR38/2e-59/G3VR38_SARHA Uncharacterized protein OS=Sarcophilus harrisii GN=NOTCH1 PE=4 SV=1	SM00408/SMART/270/333/0.031/Immunoglobulin C-2 Type/SMART/737/791/0.0024/Immunoglobulin C-2 Type/SMART/1010/1072/1.4E-8/Immunoglobulin C-2 Type/SMART/641/703/9.2E-8/Immunoglobulin C-2 Type/SMART/1098/1163/0.37/Immunoglobulin C-2 Type/SMART/58/125/0.0014/Immunoglobulin C-2 Type/SMART/368/422/1.1E-11/Immunoglobulin C-2 Type/ProSitePatterns/162/173/-/EGF-like domain signature 2./ProSitePatterns/533/…
CHIP-DNA_peak_1256	chr14	35494675	35495798	1124	35494958	32	5.20673	intron	7461	M.coruscus_chr14_0712	Q14517/3e-11/FAT1_HUMAN Protocadherin Fat 1 OS=Homo sapiens GN=FAT1 PE=1 SV=2	fab:101806425/4e-13/FAT4; FAT atypical cadherin 4; K16669 protocadherin Fat 4	U3K0F6/5e-13/U3K0F6_FICAL Uncharacterized protein OS=Ficedula albicollis GN=FAT4 PE=4 SV=1	PS01186/ProSitePatterns/267/278/-/EGF-like domain signature 2./SMART/246/279/0.073/Calcium-binding EGF-like domain/SMART/212/244/0.062/Calcium-binding EGF-like domain/ProSitePatterns/258/269/-/Aspartic acid and asparagine hydroxylation site./PANTHER/212/278/1.5E-12/--/ProSitePatterns/267/278/-/EGF-like domain signature 1./ProSiteProfiles/208/244/14.615/EGF-like domain profile./ProSiteProfiles/245…
CHIP-DNA_peak_1265	chr14	40990159	40990653	495	40990313	32	4.9894	Intergenic	-10513	M.coruscus_chr14_0836	NA	NA	K1QIU7/3e-12/K1QIU7_CRAGI Myosin-M heavy chain OS=Crassostrea gigas GN=CGI_10024930 PE=4 SV=1	NA
CHIP-DNA_peak_1581	chr2	130716030	130716511	482	130716387	32	7.49584	intron	15826	M.coruscus_chr2_2945	Q6P4K6/7e-56/S11IP_XENTR Serine/threonine-protein kinase 11-interacting protein OS=Xenopus tropicalis GN=stk11ip PE=2 SV=1	oaa:100087390/1e-08/geranylgeranyl transferase type-2 subunit alpha-like; K14050 geranylgeranyl transferase type-2 subunit alpha [EC:2.5.1.60]	K1QWS0/3e-137/K1QWS0_CRAGI Serine/threonine kinase 11-interacting protein OS=Crassostrea gigas GN=CGI_10014504 PE=4 SV=1	PS51450/ProSiteProfiles/160/181/6.418/Leucine-rich repeat profile./PANTHER/7/788/5.4E-129/--/ProSiteProfiles/183/205/6.488/Leucine-rich repeat profile./PANTHER/1200/1521/5.4E-129/--/PANTHER/813/953/5.4E-129/--/Pfam/208/261/1.5E-6/Leucine rich repeat/PANTHER/813/953/5.4E-129/--/ProSiteProfiles/206/227/5.771/Leucine-rich repeat profile./PANTHER/1200/1521/5.4E-129/--/PANTHER/7/788/5.4E-129/--/ProSit…
CHIP-DNA_peak_1635	chr2	145289436	145289983	548	145289664	32	6.05695	intron	47239	M.coruscus_chr2_3266	P07207/3e-145/NOTCH_DROME Neurogenic locus Notch protein OS=Drosophila melanogaster GN=N PE=1 SV=3	crg:105338536/0.0/fibrillin-2; K02599 Notch 1	A0A0L8H7P4/3e-177/A0A0L8H7P4_OCTBM Uncharacterized protein OS=Octopus bimaculoides GN=OCBIM_22020578mg PE=4 SV=1	PS00010/ProSitePatterns/1206/1217/-/Aspartic acid and asparagine hydroxylation site./ProSiteProfiles/1080/1116/21.014/EGF-like domain profile./ProSiteProfiles/1191/1227/17.885/EGF-like domain profile./ProSitePatterns/783/794/-/EGF-like domain signature 1./ProSiteProfiles/720/756/13.843/EGF-like domain profile./ProSiteProfiles/461/497/18.908/EGF-like domain profile./ProSitePatterns/698/709/-/Aspar…
CHIP-DNA_peak_1697	chr3	4932467	4932662	196	4932578	32	4.06541	Intergenic	40865	M.coruscus_chr3_0104	NA	xla:108712385/2e-06/mybpc1.S; myosin binding protein C, slow type S homeolog; K12557 myosin-binding protein C, slow-type	K1RBL9/4e-23/K1RBL9_CRAGI Uncharacterized protein OS=Crassostrea gigas GN=CGI_10022334 PE=4 SV=1	PF13873/Pfam/7/83/7.3E-19/Myb/SANT-like DNA-binding domain/PANTHER/1/96/7.0E-18/--
CHIP-DNA_peak_1758	chr3	27416443	27416988	546	27416613	32	3.05945	Intergenic	19900	M.coruscus_chr3_0658	NA	NA	V4AB65/6e-30/V4AB65_LOTGI Uncharacterized protein OS=Lottia gigantea GN=LOTGIDRAFT_164129 PE=4 SV=1	NA
CHIP-DNA_peak_1841	chr3	105285736	105286212	477	105286083	32	6.28207	Intergenic	-19318	M.coruscus_chr3_2568	NA	NA	K1QH57/2e-26/K1QH57_CRAGI Uncharacterized protein OS=Crassostrea gigas GN=CGI_10016531 PE=4 SV=1	NA
CHIP-DNA_peak_1856	chr3	111220887	111221522	636	111221361	32	7.23901	intron	16293	M.coruscus_chr3_2733	P51115/8e-147/FXR1A_XENLA Fragile X mental retardation syndrome-related protein 1 homolog A OS=Xenopus laevis GN=fxr1-a PE=1 SV=2	myi:110455806/0.0/fragile X mental retardation syndrome-related protein 1-like isoform X1; K15516 fragile X mental retardation protein	A0A0L8HVF8/0.0/A0A0L8HVF8_OCTBM Uncharacterized protein OS=Octopus bimaculoides GN=OCBIM_22004947mg PE=4 SV=1	PS50084/ProSiteProfiles/219/280/11.552/Type-1 KH domain profile./Pfam/285/351/2.1E-10/KH domain/Pfam/222/280/9.2E-6/KH domain/SMART/285/357/0.0015/K homology RNA-binding domain/SMART/218/284/0.7/K homology RNA-binding domain/Pfam/64/120/2.4E-5/Agenet domain/Pfam/356/434/1.3E-15/Fragile X-related 1 protein core C terminal/ProSiteProfiles/282/352/13.418/Type-1 KH domain profile./ProSiteProfiles/4/5…
CHIP-DNA_peak_1970	chr3	135874050	135874388	339	135874256	32	7.23901	Intergenic	97804	M.coruscus_chr3_3280	NA	NA	K1QZY2/1e-65/K1QZY2_CRAGI Uncharacterized protein OS=Crassostrea gigas GN=CGI_10025780 PE=4 SV=1	PTHR22227:SF6/PANTHER/501/680/4.6E-32/--/PANTHER/501/680/4.6E-32/--
CHIP-DNA_peak_2171	chr4	112526220	112526469	250	112526406	32	2.16613	exon	87407	M.coruscus_chr4_2608	Q12816/1e-06/TROP_HUMAN Trophinin OS=Homo sapiens GN=TRO PE=1 SV=3	fch:102058409/1e-17/arf-GAP with GTPase, ANK repeat and PH domain-containing protein 2-like; K17848 Arf-GAP with GTPase, ANK repeat and PH domain-containing protein 2	A0A087U790/1e-09/A0A087U790_9ARAC Hydroxyacid oxidase 1 (Fragment) OS=Stegodyphus mimosarum GN=X975_16715 PE=4 SV=1	NA
CHIP-DNA_peak_2312	chr5	49400444	49401140	697	49400595	32	8.86632	Intergenic	37336	M.coruscus_chr5_1161	NA	NA	NA	SM00248/SMART/12/42/6.2E-4/ankyrin repeats/ProSiteProfiles/12/36/10.553/Ankyrin repeat profile./Pfam/12/40/2.3E-6/Ankyrin repeat/ProSiteProfiles/12/36/10.524/Ankyrin repeat region circular profile.
CHIP-DNA_peak_2374	chr5	104883469	104883935	467	104883532	32	3.33449	Intergenic	4506	M.coruscus_chr5_2397	NA	NA	NA	NA
CHIP-DNA_peak_2480	chr6	3525959	3526751	793	3526406	32	13.3022	intron	32407	M.coruscus_chr6_0072	Q8IWQ3/0.0/BRSK2_HUMAN Serine/threonine-protein kinase BRSK2 OS=Homo sapiens GN=BRSK2 PE=1 SV=3	myi:110445108/0.0/serine/threonine-protein kinase BRSK2-like isoform X1; K08796 BR serine/threonine kinase [EC:2.7.11.1]	K1PNP2/0.0/K1PNP2_CRAGI BR serine/threonine-protein kinase 2 OS=Crassostrea gigas GN=CGI_10010977 PE=4 SV=1	PS50011/ProSiteProfiles/19/270/51.269/Protein kinase domain profile./PANTHER/1/587/1.7E-303/--/Pfam/19/270/6.5E-73/Protein kinase domain/ProSitePatterns/137/149/-/Serine/Threonine protein kinases active-site signature./SMART/19/270/6.0E-104/Serine/Threonine protein kinases, catalytic domain/ProSitePatterns/25/48/-/Protein kinases ATP-binding region signature./PANTHER/1/587/1.7E-303/--
CHIP-DNA_peak_2508	chr6	12947504	12947775	272	12947762	32	2.16613	Intergenic	-21550	M.coruscus_chr6_0301	NA	sasa:106593746/5e-09/fibrinogen alpha-1 chain-like; K17924 sorting nexin-10/11	R7VUN8/4e-19/R7VUN8_COLLI Collagen alpha-2(I) chain (Fragment) OS=Columba livia GN=A306_02299 PE=4 SV=1	PF01581/Pfam/142/150/210.0/FMRFamide related peptide family
CHIP-DNA_peak_2594	chr6	47232541	47233038	498	47232636	32	11.8734	intron	6846	M.coruscus_chr6_1067	Q9UAS2/2e-08/FABP1_FASGI Fatty acid-binding protein 1 OS=Fasciola gigantica GN=FABP-1 PE=2 SV=3	NA	K1QM68/5e-13/K1QM68_CRAGI Cytochrome P450 3A29 OS=Crassostrea gigas GN=CGI_10022185 PE=4 SV=1	PF14651/Pfam/7/63/3.9E-6/Lipocalin / cytosolic fatty-acid binding protein family
CHIP-DNA_peak_2725	chr7	21581495	21582286	792	21581966	32	11.8734	intron	5765	M.coruscus_chr7_0500	Q708S4/5e-38/ASI4A_DANRE Acid-sensing ion channel 4 OS=Danio rerio GN=asic4 PE=2 SV=1	myi:110446893/8e-81/amiloride-sensitive sodium channel subunit gamma-like; K04828 acid-sensing ion channel 2	V4B582/1e-49/V4B582_LOTGI Uncharacterized protein OS=Lottia gigantea GN=LOTGIDRAFT_152541 PE=3 SV=1	PTHR11690:SF158/PANTHER/9/475/2.6E-83/--/PANTHER/9/475/2.6E-83/--/Pfam/12/464/5.8E-74/Amiloride-sensitive sodium channel
CHIP-DNA_peak_2941	chr8	2801162	2801702	541	2801399	32	5.20673	Intergenic	-18832	M.coruscus_chr8_0068	P46597/2e-34/ASMT_HUMAN Acetylserotonin O-methyltransferase OS=Homo sapiens GN=ASMT PE=1 SV=1	sanh:107697797/9e-39/asmt; acetylserotonin O-methyltransferase; K00543 acetylserotonin O-methyltransferase [EC:2.1.1.4]	K1R7K4/1e-144/K1R7K4_CRAGI N-acetylserotonin O-methyltransferase-like protein OS=Crassostrea gigas GN=CGI_10021633 PE=4 SV=1	PF00891/Pfam/263/429/6.9E-44/O-methyltransferase/Pfam/20/107/2.1E-9/Dimerisation domain/ProSiteProfiles/21/444/37.545/SAM-dependent O-methyltransferase class II-type profile./PANTHER/234/434/5.3E-49/--/PANTHER/1/141/5.3E-49/--
CHIP-DNA_peak_2975	chr8	6005464	6005654	191	6005554	32	2.62623	Intergenic	-5755	M.coruscus_chr8_0141	NA	NA	NA	NA
CHIP-DNA_peak_3031	chr8	14352151	14352789	639	14352724	32	4.06541	Intergenic	-73595	M.coruscus_chr8_0322	NA	NA	NA	NA
CHIP-DNA_peak_3261	chr8	122777798	122778555	758	122777967	32	8.99434	intron	57636	M.coruscus_chr8_2693	Q8IWK6/2e-79/AGRA3_HUMAN Adhesion G protein-coupled receptor A3 OS=Homo sapiens GN=ADGRA3 PE=1 SV=2	myi:110460484/5e-153/adhesion G protein-coupled receptor A3-like; K08462 G protein-coupled receptor 125	K1Q644/0.0/K1Q644_CRAGI Uncharacterized protein OS=Crassostrea gigas GN=CGI_10028288 PE=4 SV=1	PS51450/ProSiteProfiles/994/1015/4.501/Leucine-rich repeat profile./ProSiteProfiles/920/941/7.111/Leucine-rich repeat profile./ProSiteProfiles/872/893/7.62/Leucine-rich repeat profile./ProSiteProfiles/337/364/13.505/Zinc finger C2H2 type domain profile./PANTHER/1474/1821/5.2E-76/--/ProSiteProfiles/393/422/9.536/Zinc finger C2H2 type domain profile./Pfam/1593/1634/1.6E-5/GPCR proteolysis site, GPS…
CHIP-DNA_peak_35	chr1	4247039	4247498	460	4247258	31	12.5583	intron	19690	M.coruscus_chr1_0088	NA	crg:105342068/2e-64/trichohyalin isoform X8; K18626 trichohyalin	K1RJA7/9e-60/K1RJA7_CRAGI Uncharacterized protein OS=Crassostrea gigas GN=CGI_10023442 PE=4 SV=1	NA
CHIP-DNA_peak_140	chr1	23786612	23786878	267	23786766	31	3.55282	Intergenic	9567	M.coruscus_chr1_0594	NA	adf:107334742/4e-15/codanin-1-like; K19531 codanin-1	R7UVL8/3e-26/R7UVL8_CAPTE Uncharacterized protein OS=Capitella teleta GN=CAPTEDRAFT_216620 PE=4 SV=1	PTHR11514:SF28/PANTHER/7/50/1.9E-30/--/PANTHER/72/224/1.9E-30/--/PANTHER/7/50/1.9E-30/--/PANTHER/72/224/1.9E-30/--
CHIP-DNA_peak_335	chr1	153344148	153344934	787	153344352	31	5.04895	Intergenic	-6238	M.coruscus_chr1_3579	O75897/4e-42/ST1C4_HUMAN Sulfotransferase 1C4 OS=Homo sapiens GN=SULT1C4 PE=1 SV=2	myi:110466565/3e-55/sulfotransferase 1C2-like; K01025 sulfotransferase [EC:2.8.2.-]	K1P8Y3/2e-53/K1P8Y3_CRAGI Sulfotransferase 1C4 OS=Crassostrea gigas GN=CGI_10006564 PE=4 SV=1	PTHR11783/PANTHER/55/312/4.4E-59/--/PANTHER/55/312/4.4E-59/--/Pfam/65/303/1.8E-47/Sulfotransferase domain
CHIP-DNA_peak_379	chr1	162995844	162996227	384	162995919	31	2.54664	intron	16103	M.coruscus_chr1_3821	Q52I78/0.0/NAMPT_PIG Nicotinamide phosphoribosyltransferase OS=Sus scrofa GN=NAMPT PE=2 SV=2	lak:106177084/0.0/nicotinamide phosphoribosyltransferase; K03462 nicotinamide phosphoribosyltransferase [EC:2.4.2.12]	R7T4K2/0.0/R7T4K2_CAPTE Uncharacterized protein OS=Capitella teleta GN=CAPTEDRAFT_162451 PE=4 SV=1	PF04095/Pfam/178/449/1.5E-69/Nicotinate phosphoribosyltransferase (NAPRTase) family/PIRSF/4/474/2.3E-199/--/PANTHER/9/468/8.3E-270/--/PANTHER/9/468/8.3E-270/--
CHIP-DNA_peak_537	chr10	43222859	43223109	251	43222973	31	11.5136	Intergenic	-20412	M.coruscus_chr10_1054	NA	NA	L7MI56/5e-10/L7MI56_9ACAR Uncharacterized protein (Fragment) OS=Rhipicephalus pulchellus PE=2 SV=1	NA
CHIP-DNA_peak_623	chr11	176497	176749	253	176629	31	4.42747	Intergenic	-5446	M.coruscus_chr11_0001	Q63HN8/4e-33/RN213_HUMAN E3 ubiquitin-protein ligase RNF213 OS=Homo sapiens GN=RNF213 PE=1 SV=3	myi:110456924/3e-64/E3 ubiquitin-protein ligase rnf213-alpha-like isoform X1; K22754 E3 ubiquitin-protein ligase RNF213 [EC:2.3.2.27]	K1Q935/1e-63/K1Q935_CRAGI Uncharacterized protein OS=Crassostrea gigas GN=CGI_10022372 PE=4 SV=1	PTHR22605:SF5/PANTHER/12/181/2.2E-39/--/PANTHER/12/181/2.2E-39/--
CHIP-DNA_peak_624	chr11	432560	432844	285	432763	31	3.94222	intron	20232	M.coruscus_chr11_0008	Q8WZ42/3e-76/TITIN_HUMAN Titin OS=Homo sapiens GN=TTN PE=1 SV=4	myi:110449963/0.0/hemicentin-1-like; K17341 hemicentin	K1QUM5/0.0/K1QUM5_CRAGI Titin OS=Crassostrea gigas GN=CGI_10019011 PE=4 SV=1	PS50835/ProSiteProfiles/792/896/12.64/Ig-like domain profile./ProSiteProfiles/2736/2840/12.64/Ig-like domain profile./ProSiteProfiles/1008/1112/12.64/Ig-like domain profile./ProSiteProfiles/468/572/12.64/Ig-like domain profile./ProSiteProfiles/2304/2408/12.64/Ig-like domain profile./ProSiteProfiles/1548/1652/12.64/Ig-like domain profile./ProSiteProfiles/576/680/12.64/Ig-like domain profile./ProSi…
CHIP-DNA_peak_634	chr11	13422591	13422896	306	13422783	31	2.96674	Intergenic	-22232	M.coruscus_chr11_0251	Q9Z120/3e-99/TRMB_MOUSE tRNA (guanine-N(7)-)-methyltransferase OS=Mus musculus GN=Mettl1 PE=1 SV=1	myi:110441747/1e-109/tRNA (guanine-N(7)-)-methyltransferase-like; K03439 tRNA (guanine-N7-)-methyltransferase [EC:2.1.1.33]	A0A026WGF8/7e-107/A0A026WGF8_CERBI tRNA (guanine-N(7)-)-methyltransferase OS=Cerapachys biroi GN=X777_05994 PE=3 SV=1	PS51625/ProSiteProfiles/81/314/52.977/SAM-dependent methyltransferase TRMB-type domain profile./PANTHER/109/321/9.5E-130/--/PANTHER/109/321/9.5E-130/--/Pfam/136/308/9.1E-57/Putative methyltransferase
CHIP-DNA_peak_761	chr11	83930896	83931456	561	83931105	31	3.94222	intron	9002	M.coruscus_chr11_2182	Q24K15/2e-21/ANGP4_BOVIN Angiopoietin-4 OS=Bos taurus GN=ANGPT4 PE=2 SV=1	adf:107346386/5e-20/hemicentin-2-like; K06252 tenascin	W4XS83/1e-22/W4XS83_STRPU Uncharacterized protein OS=Strongylocentrotus purpuratus GN=Sp-Srp9 PE=4 SV=1	PS50923/ProSiteProfiles/145/204/8.676/Sushi/CCP/SCR domain profile./Pfam/301/387/2.8E-28/Fibrinogen beta and gamma chains, C-terminal globular domain/PANTHER/301/386/7.1E-40/--/SMART/280/450/1.4E-11/Fibrinogen-related domains (FReDs)/Pfam/168/199/1.7E-5/Sushi repeat (SCR repeat)/ProSiteProfiles/252/386/19.056/Fibrinogen C-terminal domain profile.
CHIP-DNA_peak_766	chr11	84634874	84635258	385	84635129	31	5.8734	intron	15371	M.coruscus_chr11_2206	NA	NA	NA	NA
CHIP-DNA_peak_823	chr11	100118490	100118763	274	100118584	31	3.55282	Intergenic	-10335	M.coruscus_chr11_2521	NA	fch:102058409/5e-36/arf-GAP with GTPase, ANK repeat and PH domain-containing protein 2-like; K17848 Arf-GAP with GTPase, ANK repeat and PH domain-containing protein 2	H2Y9R0/4e-49/H2Y9R0_CIOSA Uncharacterized protein OS=Ciona savignyi PE=4 SV=1	NA
CHIP-DNA_peak_1018	chr12	88264246	88264478	233	88264386	31	3.55282	intron	12033	M.coruscus_chr12_1984	NA	NA	NA	NA
CHIP-DNA_peak_1296	chr14	61694452	61694866	415	61694611	31	3.55282	intron	12761	M.coruscus_chr14_1252	P56962/3e-53/STX17_HUMAN Syntaxin-17 OS=Homo sapiens GN=STX17 PE=1 SV=2	myi:110459315/7e-83/syntaxin-17-like isoform X1; K08491 syntaxin 17	H3AAQ1/5e-57/H3AAQ1_LATCH Uncharacterized protein OS=Latimeria chalumnae GN=STX17 PE=4 SV=1	SM00397/SMART/185/252/1.7E-4/Helical region found in SNAREs/PANTHER/44/286/2.6E-63/--/ProSiteProfiles/190/252/12.482/t-SNARE coiled-coil homology domain profile./PANTHER/44/286/2.6E-63/--
CHIP-DNA_peak_1305	chr14	65009149	65009757	609	65009414	31	3.94222	Intergenic	41923	M.coruscus_chr14_1327	Q1ENI8/4e-43/PXDN_CAEEL Peroxidasin homolog OS=Caenorhabditis elegans GN=pxn-1 PE=1 SV=1	crg:105319077/3e-61/peroxidase-like; K19511 peroxidase [EC:1.11.1.7]	K1RK81/4e-58/K1RK81_CRAGI Chorion peroxidase OS=Crassostrea gigas GN=CGI_10023199 PE=4 SV=1	PF03098/Pfam/2/281/1.9E-73/Animal haem peroxidase/PANTHER/49/281/1.8E-80/--/ProSiteProfiles/1/310/58.644/Animal heme peroxidase superfamily profile./PANTHER/2/33/1.8E-80/--/PANTHER/49/281/1.8E-80/--/PANTHER/2/33/1.8E-80/--
CHIP-DNA_peak_1699	chr3	4946648	4946883	236	4946836	31	2.74069	Intergenic	55123	M.coruscus_chr3_0104	NA	xla:108712385/2e-06/mybpc1.S; myosin binding protein C, slow type S homeolog; K12557 myosin-binding protein C, slow-type	K1RBL9/4e-23/K1RBL9_CRAGI Uncharacterized protein OS=Crassostrea gigas GN=CGI_10022334 PE=4 SV=1	PF13873/Pfam/7/83/7.3E-19/Myb/SANT-like DNA-binding domain/PANTHER/1/96/7.0E-18/--
CHIP-DNA_peak_1741	chr3	19195739	19195934	196	19195817	31	3.55282	Intergenic	-36387	M.coruscus_chr3_0460	NA	NA	V3ZSV0/6e-16/V3ZSV0_LOTGI Uncharacterized protein OS=Lottia gigantea GN=LOTGIDRAFT_166572 PE=4 SV=1	NA
CHIP-DNA_peak_1912	chr3	124893728	124893998	271	124893863	31	7.56087	exon	2176	M.coruscus_chr3_3034	NA	bfo:BRAFLDRAFT_87864/4e-43/hypothetical protein; K08826 homeodomain interacting protein kinase [EC:2.7.11.1]	K1QBI2/1e-159/K1QBI2_CRAGI Uncharacterized protein OS=Crassostrea gigas GN=CGI_10014950 PE=4 SV=1	NA
CHIP-DNA_peak_2291	chr5	32150045	32150558	514	32150391	31	9.96393	intron	50274	M.coruscus_chr5_0768	O14522/1e-76/PTPRT_HUMAN Receptor-type tyrosine-protein phosphatase T OS=Homo sapiens GN=PTPRT PE=1 SV=6	crg:105322541/6e-138/receptor-type tyrosine-protein phosphatase mu; K05693 receptor-type tyrosine-protein phosphatase mu [EC:3.1.3.48]	K1QKN8/1e-113/K1QKN8_CRAGI Receptor-type tyrosine-protein phosphatase mu OS=Crassostrea gigas GN=CGI_10025753 PE=4 SV=1	PS50923/ProSiteProfiles/429/488/9.918/Sushi/CCP/SCR domain profile./ProSiteProfiles/370/428/9.494/Sushi/CCP/SCR domain profile./ProSiteProfiles/828/1085/36.926/PTP type protein phosphatase family profile./SMART/252/307/1.8E-13/Domain abundant in complement control proteins; SUSHI repeat; short complement-like repeat (SCR)/SMART/312/367/8.8E-13/Domain abundant in complement control proteins; SUSHI…
CHIP-DNA_peak_2351	chr5	92260076	92260623	548	92260181	31	5.8734	Intergenic	-7789	M.coruscus_chr5_2109	P41154/8e-92/HSF_XENLA Heat shock factor protein OS=Xenopus laevis GN=hsf1 PE=2 SV=1	myi:110442707/7e-123/heat shock factor protein-like isoform X1; K09414 heat shock transcription factor 1	F8WKQ5/4e-108/F8WKQ5_CRAGI Heat shock transcription factor 1f OS=Crassostrea gigas GN=HSF1f PE=2 SV=1	PTHR10015/PANTHER/14/343/5.1E-95/--/PANTHER/387/419/5.1E-95/--/SMART/17/119/2.2E-56/heat shock factor/Pfam/21/119/1.8E-33/HSF-type DNA-binding/PANTHER/14/343/5.1E-95/--/PANTHER/387/419/5.1E-95/--/Pfam/363/481/1.8E-5/Vertebrate heat shock transcription factor/ProSitePatterns/60/84/-/HSF-type DNA-binding domain signature.
CHIP-DNA_peak_2393	chr5	113446241	113446777	537	113446675	31	5.8734	intron	11883	M.coruscus_chr5_2626	Q5R9W5/2e-163/WWOX_PONAB WW domain-containing oxidoreductase OS=Pongo abelii GN=WWOX PE=2 SV=1	myi:110466830/0.0/WW domain-containing oxidoreductase-like; K19329 WW domain-containing oxidoreductase	K1RNM4/0.0/K1RNM4_CRAGI WW domain-containing oxidoreductase OS=Crassostrea gigas GN=CGI_10008714 PE=4 SV=1	PS01159/ProSitePatterns/18/43/-/WW/rsp5/WWP domain signature./ProSitePatterns/59/84/-/WW/rsp5/WWP domain signature./Pfam/14/43/2.5E-7/WW domain/ProSiteProfiles/53/86/12.413/WW/rsp5/WWP domain profile./PANTHER/102/401/1.2E-122/--/PANTHER/102/401/1.2E-122/--/SMART/13/45/4.3E-5/Domain with 2 conserved Trp (W) residues/SMART/54/86/1.4E-6/Domain with 2 conserved Trp (W) residues/Pfam/121/263/1.4E-24/s…
CHIP-DNA_peak_2540	chr6	27192851	27193081	231	27192952	31	6.29558	Intergenic	-35988	M.coruscus_chr6_0614	P41340/0.0/ACT3_LIMPO Actin-3 OS=Limulus polyphemus PE=1 SV=1	crg:105340468/0.0/actin-2; K05692 actin beta/gamma 1	A0A0A7RVV1/0.0/A0A0A7RVV1_LITLI Actin OS=Littorina littorea GN=Act1 PE=2 SV=1	PS00432/ProSitePatterns/357/365/-/Actins signature 2./PANTHER/1/376/0.0/--/PANTHER/1/376/0.0/--/Pfam/4/376/6.6E-150/Actin/ProSitePatterns/54/64/-/Actins signature 1./SMART/6/376/2.2E-239/Actin/ProSitePatterns/105/117/-/Actins and actin-related proteins signature.
CHIP-DNA_peak_2637	chr6	84085961	84086453	493	84086128	31	3.23344	Intergenic	12736	M.coruscus_chr6_1903	Q5RJ80/2e-10/CAPR2_DANRE Caprin-2 OS=Danio rerio GN=caprin2 PE=1 SV=1	sanh:107694696/1e-09/caprin-2-like isoform X1; K18744 caprin-2	K1P5N7/1e-38/K1P5N7_CRAGI Caprin-2 OS=Crassostrea gigas GN=CGI_10010229 PE=4 SV=1	SM00110/SMART/149/285/8.2E-8/Complement component C1q domain./Pfam/157/284/7.6E-21/C1q domain/ProSiteProfiles/151/287/22.237/C1q domain profile.
CHIP-DNA_peak_2752	chr7	37864958	37865306	349	37865174	31	8.22184	downstream	11929	M.coruscus_chr7_0904	B5DE73/6e-46/ASPH2_XENTR Aspartate beta-hydroxylase domain-containing protein 2 OS=Xenopus tropicalis GN=asphd2 PE=2 SV=1	acan:ACA1_372610/1e-24/betahydroxylase; K00476 aspartate beta-hydroxylase [EC:1.14.11.16]	R7V415/3e-51/R7V415_CAPTE Uncharacterized protein (Fragment) OS=Capitella teleta GN=CAPTEDRAFT_44878 PE=4 SV=1	PF05118/Pfam/121/273/2.4E-35/Aspartyl/Asparaginyl beta-hydroxylase/ProSiteProfiles/312/327/8.878/Zinc finger CCHC-type profile./PANTHER/90/272/7.1E-52/--
CHIP-DNA_peak_2769	chr7	39767921	39768378	458	39768142	31	6.74723	Intergenic	4804	M.coruscus_chr7_0945	NA	crg:105332707/6e-06/organic solute transporter subunit alpha-like; K14360 organic solute transporter subunit alpha	K1Q494/6e-18/K1Q494_CRAGI Uncharacterized protein OS=Crassostrea gigas GN=CGI_10007984 PE=4 SV=1	NA
CHIP-DNA_peak_3128	chr8	69945831	69946301	471	69945867	31	3.55282	Intergenic	-21102	M.coruscus_chr8_1530	NA	lak:106175122/1e-07/probable endochitinase; K01183 chitinase [EC:3.2.1.14]	K1R690/8e-17/K1R690_CRAGI Uncharacterized protein OS=Crassostrea gigas GN=CGI_10021533 PE=4 SV=1	PF03067/Pfam/6/76/1.4E-10/Chitin binding domain/PANTHER/5/76/5.0E-14/--
CHIP-DNA_peak_3208	chr8	108401590	108401999	410	108401697	31	4.8382	promoter(2k)	-1209	M.coruscus_chr8_2371	Q9HAR2/3e-56/AGRL3_HUMAN Adhesion G protein-coupled receptor L3 OS=Homo sapiens GN=ADGRL3 PE=1 SV=2	crg:105341376/6e-102/adhesion G-protein coupled receptor D1-like; K08465 G protein-coupled receptor 133	V4A2E9/1e-79/V4A2E9_LOTGI Uncharacterized protein (Fragment) OS=Lottia gigantea GN=LOTGIDRAFT_122649 PE=4 SV=1	PS50041/ProSiteProfiles/266/380/15.924/C-type lectin domain profile./ProSiteProfiles/1/101/20.367/Ankyrin repeat region circular profile./ProSiteProfiles/579/806/33.989/G-protein coupled receptors family 2 profile 2./PANTHER/569/806/7.2E-92/--/Pfam/3/65/2.4E-7/Ankyrin repeats (3 copies)/ProSiteProfiles/109/247/14.938/C-type lectin domain profile./Pfam/578/806/4.0E-60/7 transmembrane receptor (Sec…
CHIP-DNA_peak_3281	chr9	4006519	4007193	675	4007055	31	2.54609	Intergenic	-110092	M.coruscus_chr9_0081	NA	NA	NA	NA
CHIP-DNA_peak_3355	chr9	28704573	28705012	440	28704815	31	5.8734	Intergenic	38936	M.coruscus_chr9_0684	H2A0L0/5e-45/TYRO1_PINMG Tyrosinase-like protein 1 OS=Pinctada margaritifera PE=1 SV=1	myi:110452398/1e-67/tyrosinase-like protein 2; K00505 tyrosinase [EC:1.14.18.1]	A0A0M3M730/2e-66/A0A0M3M730_MIZYE Tyrosinase OS=Mizuhopecten yessoensis GN=TYR PE=2 SV=1	PF00264/Pfam/278/325/1.8E-16/Common central domain of tyrosinase/Pfam/154/239/6.3E-13/Common central domain of tyrosinase/ProSitePatterns/172/189/-/Tyrosinase CuA-binding region signature./ProSitePatterns/306/317/-/Tyrosinase and hemocyanins CuB-binding region signature./PANTHER/119/327/6.8E-38/--
CHIP-DNA_peak_1	chr1	1067090	1067289	200	1067159	30	6.80029	Intergenic	-10507	M.coruscus_chr1_0022	NA	NA	K1Q021/7e-63/K1Q021_CRAGI Uncharacterized protein OS=Crassostrea gigas GN=CGI_10007797 PE=4 SV=1	NA
CHIP-DNA_peak_63	chr1	6692936	6693649	714	6693567	30	4.89117	Intergenic	-10005	M.coruscus_chr1_0145	NA	NA	NA	NA
CHIP-DNA_peak_185	chr1	45558908	45559464	557	45559113	30	3.1324	intron	28746	M.coruscus_chr1_1119	B1AY13/0.0/UBP24_MOUSE Ubiquitin carboxyl-terminal hydrolase 24 OS=Mus musculus GN=Usp24 PE=1 SV=1	myi:110441515/0.0/ubiquitin carboxyl-terminal hydrolase 24-like; K11840 ubiquitin carboxyl-terminal hydrolase 9/24 [EC:3.4.19.12]	V4ABU0/0.0/V4ABU0_LOTGI Uncharacterized protein OS=Lottia gigantea GN=LOTGIDRAFT_120659 PE=4 SV=1	PS00973/ProSitePatterns/1921/1938/-/Ubiquitin specific protease (USP) domain signature 2./PANTHER/158/172/6.3E-241/--/PANTHER/1913/2022/6.3E-241/--/PANTHER/1313/1533/6.3E-241/--/PANTHER/1561/1660/6.3E-241/--/Pfam/1617/2012/1.3E-48/Ubiquitin carboxyl-terminal hydrolase/ProSitePatterns/1619/1634/-/Ubiquitin specific protease (USP) domain signature 1./ProSiteProfiles/1618/2015/45.825/Ubiquitin speci…
CHIP-DNA_peak_420	chr10	2601545	2601855	311	2601656	30	3.81902	Intergenic	7263	M.coruscus_chr10_0057	P48048/4e-63/KCNJ1_HUMAN ATP-sensitive inward rectifier potassium channel 1 OS=Homo sapiens GN=KCNJ1 PE=1 SV=1	myi:110453947/5e-152/ATP-sensitive inward rectifier potassium channel 1-like; K05330 potassium inwardly-rectifying channel subfamily J, other	K1PDP6/5e-147/K1PDP6_CRAGI ATP-sensitive inward rectifier potassium channel 11 OS=Crassostrea gigas GN=CGI_10008036 PE=3 SV=1	PF01007/Pfam/18/327/1.8E-92/Inward rectifier potassium channel/PANTHER/15/323/1.8E-102/--/PANTHER/15/323/1.8E-102/--
CHIP-DNA_peak_429	chr10	3251405	3251891	487	3251493	30	8.44923	intron	8462	M.coruscus_chr10_0079	Q60754/4e-26/MARCO_MOUSE Macrophage receptor MARCO OS=Mus musculus GN=Marco PE=1 SV=1	crg:105338916/1e-36/collagen alpha-1(I) chain; K19719 collagen, type II, alpha	K1RSS9/2e-36/K1RSS9_CRAGI Collagen alpha-5(VI) chain OS=Crassostrea gigas GN=CGI_10022103 PE=4 SV=1	PF01391/Pfam/75/130/5.3E-9/Collagen triple helix repeat (20 copies)/Pfam/204/259/6.7E-8/Collagen triple helix repeat (20 copies)/PANTHER/75/259/7.7E-37/--
CHIP-DNA_peak_515	chr10	30602829	30603173	345	30602901	30	4.89117	intron	18755	M.coruscus_chr10_0726	Q54CH1/2e-08/ADCA_DICDI Arrestin domain-containing protein A OS=Dictyostelium discoideum GN=adcA PE=1 SV=1	NA	K1PAM3/6e-78/K1PAM3_CRAGI Uncharacterized protein OS=Crassostrea gigas GN=CGI_10012270 PE=4 SV=1	PTHR11188/PANTHER/1/136/9.2E-13/--/PANTHER/1/136/9.2E-13/--/Pfam/4/126/8.7E-9/Arrestin (or S-antigen), N-terminal domain
CHIP-DNA_peak_792	chr11	94309568	94310466	899	94310046	30	10.7328	promoter(3k)	-2781	M.coruscus_chr11_2397	NA	NA	NA	NA
CHIP-DNA_peak_812	chr11	98595132	98595745	614	98595270	30	8.32896	Intergenic	13676	M.coruscus_chr11_2487	Q9NBX4/3e-29/RTXE_DROME Probable RNA-directed DNA polymerase from transposon X-element OS=Drosophila melanogaster GN=X-element\ORF2 PE=3 SV=1	aqu:100633263/3e-39/uncharacterized protein LOC100633263; K00306 sarcosine oxidase / L-pipecolate oxidase [EC:1.5.3.1 1.5.3.7]	T2M7Y8/7e-72/T2M7Y8_HYDVU Protein RFT1 homolog OS=Hydra vulgaris GN=RFT1 PE=2 SV=1	PTHR19446/PANTHER/64/484/4.6E-107/--/ProSiteProfiles/283/520/13.406/Reverse transcriptase (RT) catalytic domain profile./Pfam/307/476/4.2E-30/Reverse transcriptase (RNA-dependent DNA polymerase)/PANTHER/64/484/4.6E-107/--
CHIP-DNA_peak_867	chr12	16764706	16765277	572	16764968	30	3.4418	Intergenic	-6224	M.coruscus_chr12_0379	NA	NA	K1QJ41/3e-29/K1QJ41_CRAGI Mitochondrial fission factor-like protein B OS=Crassostrea gigas GN=CGI_10003608 PE=4 SV=1	NA
CHIP-DNA_peak_901	chr12	32896016	32896370	355	32896206	30	3.81902	Intergenic	44482	M.coruscus_chr12_0735	NA	NA	NA	NA
CHIP-DNA_peak_972	chr12	79797698	79798009	312	79797790	30	3.1324	promoter(3k)	-2012	M.coruscus_chr12_1801	Q02357/3e-26/ANK1_MOUSE Ankyrin-1 OS=Mus musculus GN=Ank1 PE=1 SV=2	myi:110458736/6e-55/uncharacterized protein LOC110458736 isoform X1; K15168 mediator of RNA polymerase II transcription subunit 25	Q16FI9/2e-36/Q16FI9_AEDAE AAEL014742-PA (Fragment) OS=Aedes aegypti GN=AAEL014742 PE=4 SV=1	PTHR24198/PANTHER/10/200/3.9E-60/--/SMART/42/71/1.1E-4/ankyrin repeats/SMART/141/171/6.2E-5/ankyrin repeats/SMART/75/104/7.3E-4/ankyrin repeats/SMART/108/137/8.3E-5/ankyrin repeats/SMART/175/210/2500.0/ankyrin repeats/SMART/9/38/9.1E-5/ankyrin repeats/Pfam/113/200/2.5E-11/Ankyrin repeats (3 copies)/Pfam/14/105/8.2E-21/Ankyrin repeats (3 copies)/ProSiteProfiles/272/598/20.866/Roc domain profile./P…
CHIP-DNA_peak_977	chr12	82146873	82147217	345	82147079	30	5.68986	Intergenic	-148508	M.coruscus_chr12_1847	NA	sko:102804649/1e-43/uncharacterized LOC102804649; K18085 myotubularin-related protein 10/11/12	K1QXV2/1e-20/K1QXV2_CRAGI Uncharacterized protein OS=Crassostrea gigas GN=CGI_10027537 PE=4 SV=1	NA
CHIP-DNA_peak_1007	chr12	87813892	87814463	572	87814322	30	3.72809	intron	8425	M.coruscus_chr12_1968	Q6XHB2/2e-13/ROCO4_DICDI Probable serine/threonine-protein kinase roco4 OS=Dictyostelium discoideum GN=roco4 PE=1 SV=1	myi:110458736/2e-47/uncharacterized protein LOC110458736 isoform X1; K15168 mediator of RNA polymerase II transcription subunit 25	K1PNK8/7e-38/K1PNK8_CRAGI Ankyrin repeat domain-containing protein 54 OS=Crassostrea gigas GN=CGI_10010381 PE=4 SV=1	PS50017/ProSiteProfiles/806/879/12.319/Death domain profile./Pfam/154/212/1.2E-6/Ras of Complex, Roc, domain of DAPkinase/Pfam/354/546/1.1E-10/C-terminal of Roc, COR, domain/PANTHER/429/458/1.1E-15/--/PANTHER/178/405/1.1E-15/--/ProSiteProfiles/9/329/19.775/Roc domain profile./PANTHER/429/458/1.1E-15/--/PANTHER/178/405/1.1E-15/--/Pfam/808/879/8.6E-7/Death domain
CHIP-DNA_peak_1150	chr13	38859940	38860343	404	38859997	30	2.87403	Intergenic	-4749	M.coruscus_chr13_0877	NA	cjo:107306990/4e-21/uncharacterized threonine-rich GPI-anchored glycoprotein PJ4664.02-like; K22016 mucin-3/17	A0A0L7KJ50/4e-30/A0A0L7KJ50_9NEOP Uncharacterized protein (Fragment) OS=Operophtera brumata GN=OBRU01_25011 PE=4 SV=1	NA
CHIP-DNA_peak_1625	chr2	140377724	140377914	191	140377824	30	5.68986	intron	55277	M.coruscus_chr2_3163	Q9NRG9/9e-163/AAAS_HUMAN Aladin OS=Homo sapiens GN=AAAS PE=1 SV=1	myi:110465136/0.0/aladin-like; K14320 aladin	V4AYJ4/3e-176/V4AYJ4_LOTGI Uncharacterized protein OS=Lottia gigantea GN=LOTGIDRAFT_173406 PE=4 SV=1	PS00678/ProSitePatterns/256/270/-/Trp-Asp (WD) repeats signature./SMART/228/269/0.0021/WD40 repeats/SMART/138/175/120.0/WD40 repeats/SMART/274/311/0.91/WD40 repeats/SMART/177/217/13.0/WD40 repeats/SMART/313/351/410.0/WD40 repeats/PANTHER/38/483/4.9E-154/--/ProSiteProfiles/185/320/10.733/Trp-Asp (WD) repeats circular profile.
CHIP-DNA_peak_1799	chr3	70491209	70491694	486	70491472	30	3.72809	intron	160898	M.coruscus_chr3_1735	P63100/1e-94/CANB1_RAT Calcineurin subunit B type 1 OS=Rattus norvegicus GN=Ppp3r1 PE=1 SV=2	myi:110457762/3e-118/acetylcholine receptor subunit beta-like; K04812 nicotinic acetylcholine receptor beta-1	K1Q5X2/5e-142/K1Q5X2_CRAGI Neuronal acetylcholine receptor subunit alpha-6 OS=Crassostrea gigas GN=CGI_10008537 PE=4 SV=1	PS50222/ProSiteProfiles/50/85/12.84/EF-hand calcium-binding domain profile./ProSitePatterns/31/43/-/EF-hand calcium-binding domain./Pfam/325/531/5.7E-39/Neurotransmitter-gated ion-channel ligand binding domain/Pfam/1431/1616/1.4E-39/Neurotransmitter-gated ion-channel ligand binding domain/Pfam/739/917/3.7E-37/Neurotransmitter-gated ion-channel ligand binding domain/Pfam/1037/1243/5.2E-38/Neurotra…
CHIP-DNA_peak_1855	chr3	111220177	111220385	209	111220290	30	5.68986	intron	15222	M.coruscus_chr3_2733	P51115/8e-147/FXR1A_XENLA Fragile X mental retardation syndrome-related protein 1 homolog A OS=Xenopus laevis GN=fxr1-a PE=1 SV=2	myi:110455806/0.0/fragile X mental retardation syndrome-related protein 1-like isoform X1; K15516 fragile X mental retardation protein	A0A0L8HVF8/0.0/A0A0L8HVF8_OCTBM Uncharacterized protein OS=Octopus bimaculoides GN=OCBIM_22004947mg PE=4 SV=1	PS50084/ProSiteProfiles/219/280/11.552/Type-1 KH domain profile./Pfam/285/351/2.1E-10/KH domain/Pfam/222/280/9.2E-6/KH domain/SMART/285/357/0.0015/K homology RNA-binding domain/SMART/218/284/0.7/K homology RNA-binding domain/Pfam/64/120/2.4E-5/Agenet domain/Pfam/356/434/1.3E-15/Fragile X-related 1 protein core C terminal/ProSiteProfiles/282/352/13.418/Type-1 KH domain profile./ProSiteProfiles/4/5…
CHIP-DNA_peak_1892	chr3	122319401	122319618	218	122319487	30	12.496	Intergenic	-20410	M.coruscus_chr3_2964	NA	lak:106170633/5e-20/CD109 antigen-like; K06530 CD109 antigen	I3KZD6/3e-15/I3KZD6_ORENI Uncharacterized protein OS=Oreochromis niloticus PE=4 SV=1	NA
CHIP-DNA_peak_1958	chr3	134508724	134509594	871	134508843	30	4.89117	intron	72796	M.coruscus_chr3_3241	O70546/0.0/KDM6A_MOUSE Lysine-specific demethylase 6A OS=Mus musculus GN=Kdm6a PE=1 SV=2	crg:105317220/0.0/lysine-specific demethylase 6A-like isoform X1; K11447 histone demethylase [EC:1.14.11.-]	K1PIL5/0.0/K1PIL5_CRAGI Lysine-specific demethylase 6A OS=Crassostrea gigas GN=CGI_10020202 PE=4 SV=1	PS50005/ProSiteProfiles/138/171/5.487/TPR repeat profile./ProSiteProfiles/26/59/10.768/TPR repeat profile./Pfam/376/408/6.6E-6/Tetratricopeptide repeat/Pfam/27/51/0.0024/Tetratricopeptide repeat/Pfam/1033/1141/1.7E-30/JmjC domain, hydroxylase/ProSiteProfiles/100/133/5.399/TPR repeat profile./ProSiteProfiles/376/409/8.732/TPR repeat profile./PANTHER/21/221/0.0/--/PANTHER/347/505/0.0/--/PANTHER/560…
CHIP-DNA_peak_1973	chr3	135991426	135991917	492	135991641	30	5.54235	Intergenic	-19581	M.coruscus_chr3_3280	NA	NA	K1QZY2/1e-65/K1QZY2_CRAGI Uncharacterized protein OS=Crassostrea gigas GN=CGI_10025780 PE=4 SV=1	PTHR22227:SF6/PANTHER/501/680/4.6E-32/--/PANTHER/501/680/4.6E-32/--
CHIP-DNA_peak_2219	chr5	14175310	14176103	794	14175623	30	2.65504	intron	52385	M.coruscus_chr5_0346	P78417/1e-55/GSTO1_HUMAN Glutathione S-transferase omega-1 OS=Homo sapiens GN=GSTO1 PE=1 SV=2	pret:103476786/5e-111/uncharacterized protein LOC103476786; K00799 glutathione S-transferase [EC:2.5.1.18]	I6LKU5/2e-107/I6LKU5_9BIVA Omega class glutathione-s-transferase OS=Azumapecten farreri PE=2 SV=1	PF13417/Pfam/23/92/4.3E-23/Glutathione S-transferase, N-terminal domain/Pfam/237/308/2.0E-23/Glutathione S-transferase, N-terminal domain/Pfam/140/203/3.6E-8/Glutathione S-transferase, C-terminal domain/Pfam/349/416/5.5E-10/Glutathione S-transferase, C-terminal domain/ProSiteProfiles/102/227/15.775/Soluble glutathione S-transferase C-terminal domain profile./ProSiteProfiles/316/449/17.999/Soluble…
CHIP-DNA_peak_2227	chr5	16037920	16038114	195	16038047	30	4.28911	intron	26627	M.coruscus_chr5_0388	NA	tut:107366223/5e-28/uncharacterized protein LOC107366223; K01809 mannose-6-phosphate isomerase [EC:5.3.1.8]	A0A087UMB5/2e-43/A0A087UMB5_9ARAC Uncharacterized protein (Fragment) OS=Stegodyphus mimosarum GN=X975_10684 PE=4 SV=1	PF04389/Pfam/143/358/1.7E-13/Peptidase family M28/Pfam/472/598/9.5E-18/Peptidase family M28/PANTHER/399/624/4.0E-36/--/PANTHER/675/781/4.0E-36/--
CHIP-DNA_peak_2424	chr5	119536968	119537590	623	119537359	30	12.496	Intergenic	-6867	M.coruscus_chr5_2781	Q9VY77/8e-133/AJUBA_DROME LIM domain-containing protein jub OS=Drosophila melanogaster GN=jub PE=1 SV=3	myi:110450811/0.0/Wilms tumor protein 1-interacting protein homolog; K16682 LIM domain-containing protein	K1Q762/0.0/K1Q762_CRAGI Wilms tumor protein 1-interacting-like protein OS=Crassostrea gigas GN=CGI_10014920 PE=4 SV=1	PTHR24219/PANTHER/390/661/8.9E-187/--/SMART/465/518/6.9E-14/Zinc-binding domain present in Lin-11, Isl-1, Mec-3./SMART/590/651/4.2E-14/Zinc-binding domain present in Lin-11, Isl-1, Mec-3./SMART/530/582/6.8E-15/Zinc-binding domain present in Lin-11, Isl-1, Mec-3./Pfam/531/586/2.4E-9/LIM domain/Pfam/591/655/2.0E-8/LIM domain/Pfam/466/520/7.9E-12/LIM domain/ProSiteProfiles/464/525/12.761/LIM domain …
CHIP-DNA_peak_2443	chr5	124185130	124185378	249	124185232	30	3.1324	exon	9249	M.coruscus_chr5_2882	P31512/1e-27/FMO4_HUMAN Dimethylaniline monooxygenase [N-oxide-forming] 4 OS=Homo sapiens GN=FMO4 PE=1 SV=3	shr:100918029/6e-29/dimethylaniline monooxygenase [N-oxide-forming] 4; K00485 dimethylaniline monooxygenase (N-oxide forming) [EC:1.14.13.8]	K1QEX3/9e-48/K1QEX3_CRAGI Flavin-containing monooxygenase OS=Crassostrea gigas GN=CGI_10026021 PE=3 SV=1	PTHR23023:SF124/PANTHER/1/146/4.5E-59/--/PANTHER/1/146/4.5E-59/--/Pfam/1/147/1.2E-36/Flavin-binding monooxygenase-like
CHIP-DNA_peak_2593	chr6	46933160	46933636	477	46933258	30	5.68986	Intergenic	-9815	M.coruscus_chr6_1061	H2A0L0/4e-45/TYRO1_PINMG Tyrosinase-like protein 1 OS=Pinctada margaritifera PE=1 SV=1	crg:105324826/5e-74/tyrosinase-like protein 1; K00505 tyrosinase [EC:1.14.18.1]	K1QS65/3e-71/K1QS65_CRAGI Histone-lysine N-methyltransferase MLL3 OS=Crassostrea gigas GN=CGI_10016397 PE=4 SV=1	PTHR11474/PANTHER/103/310/3.3E-33/--/ProSitePatterns/289/300/-/Tyrosinase and hemocyanins CuB-binding region signature./Pfam/138/225/1.2E-10/Common central domain of tyrosinase/Pfam/259/308/1.7E-14/Common central domain of tyrosinase
CHIP-DNA_peak_2670	chr6	117550768	117551652	885	117551536	30	6.80029	Intergenic	-24367	M.coruscus_chr6_2627	A4QN56/1e-35/NAGT1_DANRE Sodium-dependent glucose transporter 1 OS=Danio rerio GN=naglt1 PE=2 SV=1	myi:110450271/4e-84/sodium-dependent glucose transporter 1-like; K08175 MFS transporter, FHS family, Na+ dependent glucose transporter 1	K1QPV4/0.0/K1QPV4_CRAGI Sodium-dependent glucose transporter 1 OS=Crassostrea gigas GN=CGI_10016019 PE=4 SV=1	PF07690/Pfam/490/656/6.2E-11/Major Facilitator Superfamily/Pfam/36/175/1.8E-10/Major Facilitator Superfamily/PANTHER/421/665/9.0E-134/--/PANTHER/32/227/9.0E-134/--/PANTHER/421/665/9.0E-134/--/PANTHER/32/227/9.0E-134/--
CHIP-DNA_peak_2889	chr7	117842401	117842705	305	117842526	30	3.81902	exon	26579	M.coruscus_chr7_2765	Q8VHS2/2e-06/CRUM1_MOUSE Protein crumbs homolog 1 OS=Mus musculus GN=Crb1 PE=1 SV=3	crg:109619970/1e-08/fibropellin-1-like; K02599 Notch 1	A0A0L8GB38/0.0/A0A0L8GB38_OCTBM Uncharacterized protein (Fragment) OS=Octopus bimaculoides GN=OCBIM_22036837mg PE=4 SV=1	PS50948/ProSiteProfiles/2409/2489/7.519/PAN/Apple domain profile./SMART/4714/4800/9.0/Fibronectin type 3 domain/SMART/3856/3954/100.0/Fibronectin type 3 domain/SMART/4095/4193/18.0/Fibronectin type 3 domain/SMART/3077/3178/130.0/Fibronectin type 3 domain/ProSiteProfiles/21/1019/7.53/Vitellogenin domain profile./PANTHER/893/1389/0.0/--/PANTHER/2425/2784/0.0/--/PANTHER/2021/2388/0.0/--/PANTHER/2844…
CHIP-DNA_peak_3001	chr8	9298394	9299229	836	9298451	30	3.81902	intron	77985	M.coruscus_chr8_0206	Q6NXT6/3e-173/TAPT1_HUMAN Transmembrane anterior posterior transformation protein 1 homolog OS=Homo sapiens GN=TAPT1 PE=1 SV=1	myi:110466458/2e-87/E3 ubiquitin-protein ligase RNF103-like; K15695 E3 ubiquitin-protein ligase RNF103 [EC:2.3.2.27]	K1RDF0/0.0/K1RDF0_CRAGI Transmembrane anterior posterior transformation protein 1-like protein OS=Crassostrea gigas GN=CGI_10025201 PE=4 SV=1	PF05346/Pfam/355/655/1.6E-105/Eukaryotic membrane protein family/PANTHER/266/660/7.5E-194/--
CHIP-DNA_peak_3014	chr8	12295624	12295976	353	12295796	30	8.44923	Intergenic	69017	M.coruscus_chr8_0285	Q07263/4e-111/ACHA3_BOVIN Neuronal acetylcholine receptor subunit alpha-3 OS=Bos taurus GN=CHRNA3 PE=2 SV=1	crg:105330460/0.0/neuronal acetylcholine receptor subunit alpha-10 isoform X1; K05312 nicotinic acetylcholine receptor, invertebrate	V4CSD7/0.0/V4CSD7_LOTGI Uncharacterized protein (Fragment) OS=Lottia gigantea GN=LOTGIDRAFT_102597 PE=3 SV=1	PF02932/Pfam/238/467/2.4E-46/Neurotransmitter-gated ion-channel transmembrane region/Pfam/30/231/1.6E-66/Neurotransmitter-gated ion-channel ligand binding domain/PANTHER/28/474/4.4E-175/--/ProSitePatterns/154/168/-/Neurotransmitter-gated ion-channels signature./PANTHER/28/474/4.4E-175/--
CHIP-DNA_peak_3053	chr8	17480692	17481227	536	17481022	30	3.81902	intron	21806	M.coruscus_chr8_0390	P15389/0.0/SCN5A_RAT Sodium channel protein type 5 subunit alpha OS=Rattus norvegicus GN=Scn5a PE=1 SV=1	myi:110454982/0.0/sodium channel protein 1 brain-like isoform X1; K21862 voltage-gated cation channel	K1PYF7/0.0/K1PYF7_CRAGI Sodium channel protein OS=Crassostrea gigas GN=CGI_10003777 PE=3 SV=1	PTHR10037:SF198/PANTHER/101/628/0.0/--/PANTHER/671/1781/0.0/--/PANTHER/671/1781/0.0/--/PANTHER/101/628/0.0/--/Pfam/705/929/2.6E-52/Ion transport protein/Pfam/1467/1727/2.7E-53/Ion transport protein/Pfam/174/467/5.0E-68/Ion transport protein/Pfam/1146/1414/2.6E-64/Ion transport protein
CHIP-DNA_peak_3169	chr8	97778475	97778962	488	97778742	30	3.81902	Intergenic	90455	M.coruscus_chr8_2140	Q26474/1e-07/LACH_SCHAM Lachesin OS=Schistocerca americana GN=LAC PE=1 SV=1	myi:110461561/2e-11/hemicentin-2-like; K17341 hemicentin	A0A0B6ZWH3/8e-39/A0A0B6ZWH3_9EUPU Uncharacterized protein OS=Arion vulgaris GN=ORF83631 PE=4 SV=1	PTHR23279/PANTHER/63/263/1.4E-35/--/SMART/178/255/0.27/Immunoglobulin C-2 Type/SMART/72/150/0.0024/Immunoglobulin C-2 Type/ProSiteProfiles/60/156/9.627/Ig-like domain profile./PANTHER/63/263/1.4E-35/--/ProSiteProfiles/165/259/10.226/Ig-like domain profile./SMART/66/160/1.0E-10/Immunoglobulin/SMART/172/267/5.5E-7/Immunoglobulin/Pfam/66/151/3.9E-9/Immunoglobulin domain/Pfam/174/259/8.9E-9/Immunoglo…
CHIP-DNA_peak_3291	chr9	5378996	5379422	427	5379287	30	8.44923	intron	19869	M.coruscus_chr9_0110	Q9JJ80/2e-140/RPF2_MOUSE Ribosome production factor 2 homolog OS=Mus musculus GN=Rpf2 PE=2 SV=2	myi:110448374/3e-162/ribosome production factor 2 homolog; K14847 ribosome production factor 2	K1R2N7/7e-153/K1R2N7_CRAGI Brix domain-containing protein 1 OS=Crassostrea gigas GN=CGI_10017635 PE=4 SV=1	SM00879/SMART/67/261/2.3E-50/--/PANTHER/34/320/1.3E-175/--/Pfam/70/260/1.3E-37/Brix domain/ProSiteProfiles/64/267/30.391/Brix domain profile.
CHIP-DNA_peak_3310	chr9	9900835	9901160	326	9901035	30	8.44923	intron	2022	M.coruscus_chr9_0194	Q32PJ3/4e-104/ORC3_BOVIN Origin recognition complex subunit 3 OS=Bos taurus GN=ORC3 PE=2 SV=1	crg:105318250/4e-158/origin recognition complex subunit 3; K02605 origin recognition complex subunit 3	V9KT00/7e-128/V9KT00_CALMI Origin recognition complex subunit 3 (Fragment) OS=Callorhinchus milii PE=2 SV=1	PTHR12748/PANTHER/74/455/1.6E-118/--
CHIP-DNA_peak_147	chr1	26738456	26738714	259	26738685	29	3.33077	intron	18134	M.coruscus_chr1_0671	Q9BXS5/0.0/AP1M1_HUMAN AP-1 complex subunit mu-1 OS=Homo sapiens GN=AP1M1 PE=1 SV=3	crg:105318616/0.0/AP-1 complex subunit mu-1; K12393 AP-1 complex subunit mu	A0A0L8FWV0/0.0/A0A0L8FWV0_OCTBM Uncharacterized protein OS=Octopus bimaculoides GN=OCBIM_22006369mg PE=4 SV=1	PS51072/ProSiteProfiles/595/848/46.567/Mu homology domain (MHD) profile./ProSiteProfiles/122/351/57.617/Ankyrin repeat region circular profile./ProSitePatterns/680/694/-/Clathrin adaptor complexes medium chain signature 2./Pfam/142/193/1.3E-8/Ankyrin repeats (many copies)/ProSiteProfiles/296/329/9.217/Ankyrin repeat profile./Pfam/315/351/4.0E-5/Ankyrin repeats (many copies)/PANTHER/330/849/0.0/--…
CHIP-DNA_peak_170	chr1	37488505	37488951	447	37488819	29	4.73339	intron	9220	M.coruscus_chr1_0930	Q05209/6e-82/PTN12_HUMAN Tyrosine-protein phosphatase non-receptor type 12 OS=Homo sapiens GN=PTPN12 PE=1 SV=3	myi:110448824/1e-131/tyrosine-protein phosphatase non-receptor type 12-like isoform X1; K18024 tyrosine-protein phosphatase non-receptor type 12/18/22 [EC:3.1.3.48]	K1QU94/5e-112/K1QU94_CRAGI Tyrosine-protein phosphatase non-receptor type 22 OS=Crassostrea gigas GN=CGI_10007013 PE=4 SV=1	PTHR19134/PANTHER/4/302/8.0E-115/--/SMART/192/298/3.8E-39/Protein tyrosine phosphatase, catalytic domain motif/SMART/32/301/9.7E-110/Protein tyrosine phosphatase, catalytic domain/ProSiteProfiles/33/299/48.395/PTP type protein phosphatase family profile./Pfam/61/297/9.8E-76/Protein-tyrosine phosphatase/ProSitePatterns/235/245/-/Tyrosine specific protein phosphatases active site./ProSiteProfiles/2…
CHIP-DNA_peak_189	chr1	53544062	53544469	408	53544081	29	2.38748	Intergenic	6907	M.coruscus_chr1_1305	Q8N0N9/9e-144/ODH_HALDH Opine dehydrogenase OS=Haliotis discus hannai GN=tadh PE=2 SV=1	fpe:Ferpe_0740/3e-22/glycerol-3-phosphate dehydrogenase; K04940 opine dehydrogenase [EC:1.5.1.28]	M1FHV2/0.0/M1FHV2_MYTED D-octopine dehydrogenase (Fragment) OS=Mytilus edulis GN=OcDH PE=4 SV=1	PF02317/Pfam/201/364/4.1E-38/NAD/NADP octopine/nopaline dehydrogenase, alpha-helical domain/PANTHER/1/401/1.0E-119/--
CHIP-DNA_peak_277	chr1	118176351	118176618	268	118176461	29	6.10649	intron	46808	M.coruscus_chr1_2718	O15050/0.0/TRNK1_HUMAN TPR and ankyrin repeat-containing protein 1 OS=Homo sapiens GN=TRANK1 PE=2 SV=4	adu:107473838/1e-53/LOW QUALITY PROTEIN: uncharacterized protein LOC107473838; K10706 senataxin [EC:3.6.4.-]	K1PIT9/0.0/K1PIT9_CRAGI Lupus brain antigen 1-like protein OS=Crassostrea gigas GN=CGI_10009892 PE=4 SV=1	PS50297/ProSiteProfiles/1007/1099/10.206/Ankyrin repeat region circular profile./SMART/1670/1706/3.9/ankyrin repeats/SMART/1036/1072/220.0/ankyrin repeats/SMART/2022/2055/2500.0/ankyrin repeats/SMART/1974/2010/3800.0/ankyrin repeats/ProSiteProfiles/3137/3170/5.664/TPR repeat profile./PANTHER/3343/3384/5.2E-301/--/PANTHER/1966/3318/5.2E-301/--/ProSiteProfiles/1150/1183/8.201/TPR repeat profile./Pr…
CHIP-DNA_peak_278	chr1	121277619	121277922	304	121277802	29	6.58092	intron	4257	M.coruscus_chr1_2785	Q9UBJ2/0.0/ABCD2_HUMAN ATP-binding cassette sub-family D member 2 OS=Homo sapiens GN=ABCD2 PE=1 SV=1	crg:105335983/0.0/ATP-binding cassette sub-family D member 2; K05676 ATP-binding cassette, subfamily D (ALD), member 2	K1RD08/0.0/K1RD08_CRAGI ATP-binding cassette sub-family D member 2 OS=Crassostrea gigas GN=CGI_10008541 PE=3 SV=1	PS00211/ProSitePatterns/484/498/-/ABC transporters family signature./ProSiteProfiles/353/579/13.852/ATP-binding cassette, ABC transporter-type domain profile./SMART/378/553/9.2E-5/ATPases associated with a variety of cellular activities/Pfam/2/240/1.2E-84/ABC transporter transmembrane region 2/ProSiteProfiles/1/223/11.773/ABC transporter integral membrane type-1 fused domain profile./Pfam/371/512…
CHIP-DNA_peak_289	chr1	131314719	131314947	229	131314871	29	3.33077	intron	23290	M.coruscus_chr1_3048	Q6AXX4/6e-82/SAS10_RAT Something about silencing protein 10 OS=Rattus norvegicus GN=Utp3 PE=1 SV=1	myi:110463306/1e-167/something about silencing protein 10-like; K14767 U3 small nucleolar RNA-associated protein 3	K1PNZ4/2e-157/K1PNZ4_CRAGI Something about silencing protein 10 OS=Crassostrea gigas GN=CGI_10014573 PE=4 SV=1	PTHR13237:SF8/PANTHER/115/623/1.6E-118/--/Pfam/336/413/1.2E-15/Sas10/Utp3/C1D family/Pfam/3/78/1.2E-7/Eukaryotic family of unknown function (DUF1754)/Pfam/549/621/1.2E-22/Sas10 C-terminal domain/PANTHER/115/623/1.6E-118/--
CHIP-DNA_peak_538	chr10	43407973	43408740	768	43408421	29	6.94866	intron	1055	M.coruscus_chr10_1059	Q01888/8e-109/GDC_BOVIN Graves disease carrier protein OS=Bos taurus GN=SLC25A16 PE=2 SV=1	obi:106873362/1e-125/graves disease carrier protein homolog; K15084 solute carrier family 25 (mitochondrial carrier protein), member 16	A0A0L8H1N6/2e-125/A0A0L8H1N6_OCTBM Uncharacterized protein OS=Octopus bimaculoides GN=OCBIM_22024309mg PE=3 SV=1	PF00153/Pfam/123/209/8.5E-20/Mitochondrial carrier protein/Pfam/30/114/3.8E-21/Mitochondrial carrier protein/Pfam/231/321/5.4E-20/Mitochondrial carrier protein/ProSiteProfiles/229/320/15.841/Solute carrier (Solcar) repeat profile./PANTHER/11/321/8.4E-119/--/ProSiteProfiles/120/207/23.457/Solute carrier (Solcar) repeat profile./ProSiteProfiles/26/112/17.171/Solute carrier (Solcar) repeat profile./…
CHIP-DNA_peak_540	chr10	46687542	46687738	197	46687610	29	3.33077	intron	9173	M.coruscus_chr10_1144	Q1JQD2/0.0/GRWD1_BOVIN Glutamate-rich WD repeat-containing protein 1 OS=Bos taurus GN=GRWD1 PE=2 SV=1	myi:110453944/0.0/glutamate-rich WD repeat-containing protein 1-like; K14848 ribosome assembly protein RRB1	K1QL27/0.0/K1QL27_CRAGI Glutamate-rich WD repeat-containing protein 1 OS=Crassostrea gigas GN=CGI_10018107 PE=4 SV=1	PS50082/ProSiteProfiles/359/394/12.747/Trp-Asp (WD) repeats profile./ProSiteProfiles/314/348/13.917/Trp-Asp (WD) repeats profile./SMART/150/190/0.28/WD40 repeats/SMART/352/392/2.0E-7/WD40 repeats/SMART/259/300/7.0E-7/WD40 repeats/SMART/306/346/1.5E-6/WD40 repeats/SMART/408/446/480.0/WD40 repeats/SMART/213/253/0.0098/WD40 repeats/PANTHER/1/193/1.6E-127/--/ProSitePatterns/333/347/-/Trp-Asp (WD) rep…
CHIP-DNA_peak_748	chr11	81873162	81873647	486	81873609	29	2.78132	Intergenic	-22002	M.coruscus_chr11_2138	NA	crg:105328365/8e-17/uncharacterized protein LOC105328365 isoform X1; K21754 BTB/POZ domain-containing protein KCTD1/15	W4YFE1/5e-25/W4YFE1_STRPU Uncharacterized protein OS=Strongylocentrotus purpuratus GN=Sp-Kctd1L_4 PE=4 SV=1	PTHR21446:SF3/PANTHER/120/212/5.1E-24/--/PANTHER/120/212/5.1E-24/--
CHIP-DNA_peak_959	chr12	75286724	75287025	302	75286744	29	2.09134	Intergenic	-7961	M.coruscus_chr12_1680	NA	NA	R7U7B1/3e-86/R7U7B1_CAPTE Uncharacterized protein OS=Capitella teleta GN=CAPTEDRAFT_197639 PE=4 SV=1	PF04665/Pfam/381/548/9.0E-8/Poxvirus A32 protein
CHIP-DNA_peak_1091	chr13	7335692	7335921	230	7335866	29	3.69583	intron	13335	M.coruscus_chr13_0161	Q5U367/0.0/PLOD3_RAT Procollagen-lysine,2-oxoglutarate 5-dioxygenase 3 OS=Rattus norvegicus GN=Plod3 PE=2 SV=1	myi:110462775/0.0/procollagen-lysine,2-oxoglutarate 5-dioxygenase 1-like isoform X1; K13647 procollagen-lysine,2-oxoglutarate 5-dioxygenase, invertebrate [EC:1.14.11.4]	K1Q4W6/0.0/K1Q4W6_CRAGI Procollagen-lysine,2-oxoglutarate 5-dioxygenase 3 OS=Crassostrea gigas GN=CGI_10025850 PE=4 SV=1	PTHR10730/PANTHER/42/739/0.0/--/PANTHER/42/739/0.0/--/SMART/564/738/2.7E-19/Prolyl 4-hydroxylase alpha subunit homologues./Pfam/653/738/3.9E-5/2OG-Fe(II) oxygenase superfamily/ProSiteProfiles/646/739/11.153/Fe(2+) 2-oxoglutarate dioxygenase domain profile./ProSitePatterns/667/674/-/Lysyl hydroxylase signature.
CHIP-DNA_peak_1104	chr13	12689845	12690310	466	12690174	29	8.17667	Intergenic	-7535	M.coruscus_chr13_0295	NA	NA	Q6WNG6/4e-13/Q6WNG6_BRABE Ependymin-related protein OS=Branchiostoma belcheri tsingtauense PE=2 SV=1	PF00811/Pfam/312/389/1.9E-10/Ependymin/Pfam/75/191/6.2E-16/Ependymin/PANTHER/1/205/2.2E-21/--/PANTHER/1/205/2.2E-21/--
CHIP-DNA_peak_1145	chr13	37347284	37347614	331	37347511	29	2.78132	intron	9178	M.coruscus_chr13_0843	Q7RTX9/1e-37/MOT14_HUMAN Monocarboxylate transporter 14 OS=Homo sapiens GN=SLC16A14 PE=2 SV=1	crg:105332430/5e-51/monocarboxylate transporter 12-B-like; K11810 MFS transporter, MCP family, solute carrier family 16 (monocarboxylic acid transporters), member 12	K1P2L7/5e-103/K1P2L7_CRAGI Monocarboxylate transporter 12 OS=Crassostrea gigas GN=CGI_10016167 PE=4 SV=1	PF13359/Pfam/516/594/1.8E-16/DDE superfamily endonuclease/Pfam/58/232/5.2E-15/Major Facilitator Superfamily/PANTHER/42/308/5.8E-95/--/PANTHER/347/502/5.8E-95/--
CHIP-DNA_peak_1225	chr14	9739571	9739800	230	9739636	29	3.04682	Intergenic	9816	M.coruscus_chr14_0232	NA	NA	NA	NA
CHIP-DNA_peak_1282	chr14	53866845	53867523	679	53867051	29	10.794	Intergenic	-21042	M.coruscus_chr14_1104	NA	NA	K1RA91/4e-134/K1RA91_CRAGI Uncharacterized protein OS=Crassostrea gigas GN=CGI_10019766 PE=4 SV=1	NA
CHIP-DNA_peak_1312	chr14	67886900	67887953	1054	67887633	29	3.33077	Intergenic	28943	M.coruscus_chr14_1364	P07872/0.0/ACOX1_RAT Peroxisomal acyl-coenzyme A oxidase 1 OS=Rattus norvegicus GN=Acox1 PE=1 SV=1	crg:105330585/0.0/peroxisomal acyl-coenzyme A oxidase 1; K00232 acyl-CoA oxidase [EC:1.3.3.6]	A9XLN6/0.0/A9XLN6_MYTGA Acyl-coenzyme A oxidase OS=Mytilus galloprovincialis GN=AOX1 PE=2 SV=1	PTHR10909/PANTHER/277/454/1.4E-200/--/Pfam/471/643/1.8E-55/Acyl-CoA oxidase/PANTHER/277/454/1.4E-200/--/PANTHER/6/261/1.4E-200/--/PIRSF/1/652/1.5E-200/--/Pfam/20/138/1.5E-29/Acyl-coenzyme A oxidase N-terminal/PANTHER/6/261/1.4E-200/--
CHIP-DNA_peak_1530	chr2	107927737	107928108	372	107927806	29	5.50632	intron	11074	M.coruscus_chr2_2450	P40692/7e-30/MLH1_HUMAN DNA mismatch repair protein Mlh1 OS=Homo sapiens GN=MLH1 PE=1 SV=1	crg:105328687/8e-33/DNA mismatch repair protein Mlh1; K08734 DNA mismatch repair protein MLH1	R7UVD5/2e-33/R7UVD5_CAPTE Uncharacterized protein OS=Capitella teleta GN=CAPTEDRAFT_140667 PE=4 SV=1	PTHR10073:SF40/PANTHER/11/72/4.9E-38/--/Pfam/32/74/1.0E-7/Histidine kinase-, DNA gyrase B-, and HSP90-like ATPase/PANTHER/11/72/4.9E-38/--
CHIP-DNA_peak_1611	chr2	137325841	137326071	231	137326037	29	2.5694	intron	39031	M.coruscus_chr2_3100	Q9LZA6/1e-07/SDP1_ARATH Triacylglycerol lipase SDP1 OS=Arabidopsis thaliana GN=SDP1 PE=1 SV=1	pft:JBW_02564/7e-36/Patatin; K07001 NTE family protein	K1PXW4/2e-156/K1PXW4_CRAGI Uncharacterized protein OS=Crassostrea gigas GN=CGI_10004031 PE=4 SV=1	PS50222/ProSiteProfiles/416/443/10.887/EF-hand calcium-binding domain profile./PANTHER/59/480/1.6E-110/--/Pfam/77/265/4.0E-24/Patatin-like phospholipase/ProSiteProfiles/364/399/7.958/EF-hand calcium-binding domain profile./ProSitePatterns/421/433/-/EF-hand calcium-binding domain./PANTHER/59/480/1.6E-110/--
CHIP-DNA_peak_1703	chr3	4963316	4963507	192	4963463	29	2.74345	Intergenic	-65498	M.coruscus_chr3_0105	NA	epa:110253007/4e-06/adhesion G-protein coupled receptor F1-like; K04596 brain-specific angiogenesis inhibitor 1	NA	PF02793/Pfam/78/131/4.0E-8/Hormone receptor domain/SMART/75/138/0.0075/Domain present in hormone receptors/ProSiteProfiles/63/133/11.662/G-protein coupled receptors family 2 profile 1./ProSitePatterns/53/64/-/EGF-like domain signature 1./ProSiteProfiles/28/65/13.474/EGF-like domain profile.
CHIP-DNA_peak_1971	chr3	135984154	135985809	1656	135985576	29	9.34118	Intergenic	-13516	M.coruscus_chr3_3280	NA	NA	K1QZY2/1e-65/K1QZY2_CRAGI Uncharacterized protein OS=Crassostrea gigas GN=CGI_10025780 PE=4 SV=1	PTHR22227:SF6/PANTHER/501/680/4.6E-32/--/PANTHER/501/680/4.6E-32/--
CHIP-DNA_peak_2204	chr5	8563998	8564375	378	8564069	29	4.73339	intron	109774	M.coruscus_chr5_0222	Q920B9/0.0/SP16H_MOUSE FACT complex subunit SPT16 OS=Mus musculus GN=Supt16h PE=1 SV=2	aam:106498857/0.0/CHD8; chromodomain helicase DNA binding protein 8; K04494 chromodomain helicase DNA binding protein 8 [EC:3.6.4.12]	K1Q6W5/0.0/K1Q6W5_CRAGI FACT complex subunit spt16 OS=Crassostrea gigas GN=CGI_10026025 PE=4 SV=1	PF08644/Pfam/525/685/2.7E-58/FACT complex subunit (SPT16/CDC68)/Pfam/804/890/3.4E-18/Histone chaperone Rttp106-like/PANTHER/1/1037/0.0/--/Pfam/6/167/3.0E-48/FACT complex subunit SPT16 N-terminal lobe domain/Pfam/183/403/5.7E-28/Metallopeptidase family M24
CHIP-DNA_peak_2242	chr5	24528123	24528449	327	24528307	29	8.17667	Intergenic	-6819	M.coruscus_chr5_0577	NA	fab:101812001/3e-14/SELENBP1; selenium binding protein 1; K17285 selenium-binding protein 1	V4A4N0/3e-30/V4A4N0_LOTGI Uncharacterized protein (Fragment) OS=Lottia gigantea GN=LOTGIDRAFT_176866 PE=4 SV=1	NA
CHIP-DNA_peak_2268	chr5	29769713	29770101	389	29769964	29	4.01895	intron	55952	M.coruscus_chr5_0705	Q08BT5/0.0/K1468_XENTR LisH domain and HEAT repeat-containing protein KIAA1468 homolog OS=Xenopus tropicalis PE=2 SV=1	NA	K1PHE9/0.0/K1PHE9_CRAGI Uncharacterized protein OS=Crassostrea gigas GN=CGI_10019620 PE=4 SV=1	PS50077/ProSiteProfiles/1027/1065/9.112/HEAT repeat profile./PANTHER/3/925/0.0/--/PANTHER/1001/1234/0.0/--/ProSiteProfiles/172/204/9.783/LIS1 homology (LisH) motif profile./SMART/172/204/4.3E-4/Lissencephaly type-1-like homology motif
CHIP-DNA_peak_2276	chr5	30664012	30664886	875	30664148	29	9.34118	exon	9473	M.coruscus_chr5_0732	NA	NA	NA	NA
CHIP-DNA_peak_2519	chr6	19694462	19695447	986	19695122	29	2.78132	Intergenic	-37368	M.coruscus_chr6_0444	Q91175/3e-18/ADA1A_ORYLA Alpha-1A adrenergic receptor OS=Oryzias latipes GN=adra1a PE=3 SV=1	obi:106882543/3e-85/isotocin receptor-like; K04194 cholecystokinin A receptor	A0A0L8FLN9/5e-85/A0A0L8FLN9_OCTBM Uncharacterized protein OS=Octopus bimaculoides GN=OCBIM_22014935mg PE=3 SV=1	PS00237/ProSitePatterns/125/141/-/G-protein coupled receptors family 1 signature./PANTHER/214/295/3.8E-45/--/PANTHER/312/406/3.8E-45/--/PANTHER/17/195/3.8E-45/--/Pfam/59/349/7.1E-27/7 transmembrane receptor (rhodopsin family)/ProSiteProfiles/59/373/25.166/G-protein coupled receptors family 1 profile.
CHIP-DNA_peak_2801	chr7	67184012	67184227	216	67184130	29	2.38748	Intergenic	-18913	M.coruscus_chr7_1535	NA	NA	NA	NA
CHIP-DNA_peak_2903	chr7	121022535	121023291	757	121023016	29	5.50632	Intergenic	-10272	M.coruscus_chr7_2834	NA	NA	L8B677/2e-18/L8B677_PINFU Nacre protein OS=Pinctada fucata GN=N19 PE=2 SV=1	NA
CHIP-DNA_peak_2917	chr7	123487577	123488024	448	123487696	29	12.0929	intron	36274	M.coruscus_chr7_2887	Q9Y6U7/6e-40/RN215_HUMAN RING finger protein 215 OS=Homo sapiens GN=RNF215 PE=3 SV=2	gga:416919/1e-20/ZNRF3; E3 ubiquitin-protein ligase ZNRF3 isoform X1; K16273 E3 ubiquitin-protein ligase ZNRF3 [EC:2.3.2.27]	K1PGL5/2e-129/K1PGL5_CRAGI Uncharacterized protein OS=Crassostrea gigas GN=CGI_10016779 PE=4 SV=1	SM00184/SMART/671/711/5.2E-9/Ring finger/PANTHER/494/551/4.4E-51/--/PANTHER/584/839/4.4E-51/--/Pfam/670/712/3.6E-13/Ring finger domain/Pfam/154/231/1.6E-7/Mucin-like/ProSiteProfiles/671/712/13.153/Zinc finger RING-type profile./PANTHER/494/551/4.4E-51/--/PANTHER/584/839/4.4E-51/--
CHIP-DNA_peak_2972	chr8	5590915	5591105	191	5590995	29	6.58092	intron	118	M.coruscus_chr8_0128	NA	fch:102051459/5e-13/GK; glycerol kinase; K00864 glycerol kinase [EC:2.7.1.30]	W4XHC9/2e-54/W4XHC9_STRPU Uncharacterized protein OS=Strongylocentrotus purpuratus PE=4 SV=1	PTHR33332/PANTHER/156/365/5.6E-26/--
CHIP-DNA_peak_3028	chr8	14247080	14247530	451	14247208	29	5.50632	Intergenic	18515	M.coruscus_chr8_0320	NA	NA	K1R5V6/5e-32/K1R5V6_CRAGI Protein YNG1 OS=Crassostrea gigas GN=CGI_10007622 PE=4 SV=1	NA
CHIP-DNA_peak_3160	chr8	95050434	95050797	364	95050760	29	3.69583	intron	8599	M.coruscus_chr8_2075	Q6IR75/0.0/CSN2_XENLA COP9 signalosome complex subunit 2 (Fragment) OS=Xenopus laevis GN=csn2 PE=2 SV=1	crg:105342589/0.0/COP9 signalosome complex subunit 2 isoform X1; K12176 COP9 signalosome complex subunit 2	K1Q5I4/0.0/K1Q5I4_CRAGI COP9 signalosome complex subunit 2 OS=Crassostrea gigas GN=CGI_10009055 PE=4 SV=1	PF01399/Pfam/309/410/8.9E-26/PCI domain/SMART/344/425/2.1E-21/motif in proteasome subunits, Int-6, Nip-1 and TRIP-15/PANTHER/1/441/4.2E-269/--/SMART/168/342/1.3E-64/PCI/PINT associated module
CHIP-DNA_peak_3337	chr9	21704615	21705514	900	21705409	29	5.50632	exon	18558	M.coruscus_chr9_0506	Q91WS7/6e-55/DEPD7_MOUSE DEP domain-containing protein 7 OS=Mus musculus GN=Depdc7 PE=2 SV=1	NA	K1PKE5/0.0/K1PKE5_CRAGI DEP domain-containing protein 7 OS=Crassostrea gigas GN=CGI_10008687 PE=4 SV=1	SM00049/SMART/46/134/4.0E-18/Domain found in Dishevelled, Egl-10, and Pleckstrin/PANTHER/14/569/2.4E-93/--/ProSiteProfiles/46/134/12.209/DEP domain profile./PANTHER/14/569/2.4E-93/--/Pfam/50/132/5.6E-18/Domain found in Dishevelled, Egl-10, and Pleckstrin (DEP)
CHIP-DNA_peak_213	chr1	75138648	75139156	509	75138770	28	7.90412	Intergenic	-24557	M.coruscus_chr1_1732	A4D0V7/1e-94/CPED1_HUMAN Cadherin-like and PC-esterase domain-containing protein 1 OS=Homo sapiens GN=CPED1 PE=2 SV=1	NA	V4A3Q3/7e-157/V4A3Q3_LOTGI Uncharacterized protein OS=Lottia gigantea GN=LOTGIDRAFT_174209 PE=4 SV=1	PTHR14776/PANTHER/294/965/3.3E-157/--/Pfam/738/850/4.1E-10/GDSL/SGNH-like Acyl-Esterase family found in Pmr5 and Cas1p/ProSiteProfiles/1/22/5.0/Prokaryotic membrane lipoprotein lipid attachment site profile./Pfam/554/637/5.1E-5/Cadherin-like beta sandwich domain
CHIP-DNA_peak_306	chr1	139188075	139188414	340	139188233	28	10.4342	intron	26069	M.coruscus_chr1_3231	Q92485/3e-98/ASM3B_HUMAN Acid sphingomyelinase-like phosphodiesterase 3b OS=Homo sapiens GN=SMPDL3B PE=2 SV=2	myi:110465452/1e-179/acid sphingomyelinase-like phosphodiesterase 3b; K01128 sphingomyelin phosphodiesterase acid-like 3 [EC:3.1.4.-]	K1QWV6/0.0/K1QWV6_CRAGI Protein neuralized OS=Crassostrea gigas GN=CGI_10020315 PE=4 SV=1	SM00588/SMART/1/120/6.0E-17/--/ProSiteProfiles/1/155/31.411/Neuralized homology repeat (NHR) domain profile./PANTHER/1179/1596/7.7E-149/--/ProSiteProfiles/876/942/13.89/Death domain profile./Pfam/867/938/8.7E-5/Death domain/Pfam/1184/1439/1.6E-12/Calcineurin-like phosphoesterase/Pfam/373/446/1.4E-10/Ras of Complex, Roc, domain of DAPkinase/Pfam/952/1034/4.3E-14/TIR domain/ProSiteProfiles/180/534/…
CHIP-DNA_peak_445	chr10	6718056	6718920	865	6718568	28	11.6898	intron	14595	M.coruscus_chr10_0168	D3ZUK3/1e-09/DLK2_RAT Protein delta homolog 2 OS=Rattus norvegicus GN=Dlk2 PE=3 SV=1	lak:106170683/5e-11/fibropellin-3-like isoform X1; K02599 Notch 1	K1RJE3/0.0/K1RJE3_CRAGI Protein jagged-2 OS=Crassostrea gigas GN=CGI_10017672 PE=4 SV=1	SM00179/SMART/3257/3295/8.1E-4/Calcium-binding EGF-like domain/ProSitePatterns/3272/3283/-/Aspartic acid and asparagine hydroxylation site./Pfam/479/522/1.3E-5/PAN domain/PANTHER/1472/2644/0.0/--/PANTHER/203/1367/0.0/--/PANTHER/1472/2644/0.0/--/PANTHER/2683/3315/0.0/--/ProSiteProfiles/1357/1462/6.525/Fibronectin type-III domain profile./ProSitePatterns/3257/3281/-/Calcium-binding EGF-like domain …
CHIP-DNA_peak_642	chr11	15780476	15781122	647	15780761	28	2.68861	Intergenic	-22664	M.coruscus_chr11_0309	E2RYF6/6e-13/MUC22_HUMAN Mucin-22 OS=Homo sapiens GN=MUC22 PE=1 SV=2	myi:110461242/3e-09/uncharacterized protein LOC110461242; K03006 DNA-directed RNA polymerase II subunit RPB1 [EC:2.7.7.6]	V4CNY8/4e-22/V4CNY8_LOTGI Uncharacterized protein OS=Lottia gigantea GN=LOTGIDRAFT_136730 PE=4 SV=1	NA
CHIP-DNA_peak_678	chr11	29587018	29587363	346	29587148	28	5.32277	downstream	107948	M.coruscus_chr11_0686	Q297V5/3e-14/SETD8_DROPS Histone-lysine N-methyltransferase pr-set7 OS=Drosophila pseudoobscura pseudoobscura GN=pr-set7 PE=3 SV=2	crg:105346501/1e-32/N-lysine methyltransferase KMT5A-like; K11428 histone-lysine N-methyltransferase SETD8 [EC:2.1.1.43]	W4Z9U1/9e-112/W4Z9U1_STRPU Uncharacterized protein OS=Strongylocentrotus purpuratus GN=Sp-Hypp_1130 PE=4 SV=1	PS50280/ProSiteProfiles/84/207/14.541/SET domain profile./Pfam/656/778/5.5E-10/Ulp1 protease family, C-terminal catalytic domain/Pfam/478/507/3.9E-9/WW domain/SMART/84/213/4.9E-16/SET (Su(var)3-9, Enhancer-of-zeste, Trithorax) domain/PANTHER/1544/1564/4.7E-71/--/ProSiteProfiles/476/509/13.575/WW/rsp5/WWP domain profile./Pfam/96/207/3.5E-8/SET domain/ProSiteProfiles/596/760/10.297/Ubiquitin-like p…
CHIP-DNA_peak_937	chr12	55941298	55941600	303	55941390	28	2.68861	Intergenic	-6664	M.coruscus_chr12_1236	Q6AYL5/5e-142/SF3B4_RAT Splicing factor 3B subunit 4 OS=Rattus norvegicus GN=Sf3b4 PE=2 SV=1	myi:110458836/1e-153/splicing factor 3B subunit 4-like; K12831 splicing factor 3B subunit 4	V4AQK2/5e-152/V4AQK2_LOTGI Uncharacterized protein OS=Lottia gigantea GN=LOTGIDRAFT_201929 PE=4 SV=1	PTHR24012/PANTHER/329/383/2.8E-134/--/PANTHER/415/434/2.8E-134/--/PANTHER/8/183/2.8E-134/--/Pfam/15/85/3.6E-16/RNA recognition motif. (a.k.a. RRM, RBD, or RNP domain)/Pfam/102/172/3.2E-19/RNA recognition motif. (a.k.a. RRM, RBD, or RNP domain)/PANTHER/329/383/2.8E-134/--/PANTHER/257/296/2.8E-134/--/PANTHER/415/434/2.8E-134/--/PANTHER/8/183/2.8E-134/--/PANTHER/257/296/2.8E-134/--/ProSiteProfiles/1…
CHIP-DNA_peak_986	chr12	85221683	85222240	558	85221780	28	2.68861	Intergenic	11827	M.coruscus_chr12_1896	Q071E0/5e-09/SET8A_DANRE N-lysine methyltransferase SETD8-A OS=Danio rerio GN=setd8a PE=2 SV=1	sanh:107657332/1e-19/N-lysine methyltransferase KMT5A-A-like; K11428 histone-lysine N-methyltransferase SETD8 [EC:2.1.1.43]	I3KHN3/5e-20/I3KHN3_ORENI Uncharacterized protein OS=Oreochromis niloticus PE=4 SV=1	PS50280/ProSiteProfiles/1/85/8.628/SET domain profile./Pfam/24/84/2.8E-6/SET domain
CHIP-DNA_peak_1080	chr13	4871169	4871850	682	4871431	28	4.57561	downstream	40470	M.coruscus_chr13_0108	A7Y3K2/6e-15/TI214_IPOPU Protein TIC 214 OS=Ipomoea purpurea GN=TIC214 PE=3 SV=1	xma:102238411/3e-14/epsin-1-like isoform X3; K12471 epsin	A0A0N5BJW3/1e-10/A0A0N5BJW3_STREA Uncharacterized protein OS=Strongyloides papillosus PE=4 SV=1	NA
CHIP-DNA_peak_1085	chr13	5489211	5489789	579	5489570	28	6.36156	intron	6611	M.coruscus_chr13_0118	B3EWZ3/4e-90/CADN_ACRMI Coadhesin (Fragment) OS=Acropora millepora PE=1 SV=1	rss:109450596/2e-77/HMCN1; hemicentin-1 isoform X1; K17341 hemicentin	K1QUP4/2e-128/K1QUP4_CRAGI Hemicentin-1 OS=Crassostrea gigas GN=CGI_10023608 PE=4 SV=1	PS50092/ProSiteProfiles/914/969/12.187/Thrombospondin type-1 (TSP1) repeat profile./SMART/193/245/2.2E-9/Chitin-binding domain type 2/SMART/122/180/0.022/Chitin-binding domain type 2/PANTHER/891/1010/4.6E-83/--/PANTHER/541/851/4.6E-83/--/ProSiteProfiles/88/139/9.38/Sushi/CCP/SCR domain profile./Pfam/470/493/8.2E-5/EGF-like domain/Pfam/32/62/1.8E-9/EGF-like domain/ProSiteProfiles/711/760/9.31/Thro…
CHIP-DNA_peak_1545	chr2	117063480	117063680	201	117063609	28	3.3439	Intergenic	-9679	M.coruscus_chr2_2644	NA	NA	NA	NA
CHIP-DNA_peak_1555	chr2	118283464	118283701	238	118283591	28	2.93031	intron	86003	M.coruscus_chr2_2684	Q0IH72/4e-117/EXOG_XENLA Nuclease EXOG, mitochondrial OS=Xenopus laevis GN=exog PE=2 SV=1	myi:110448496/1e-146/nuclease EXOG, mitochondrial-like; K15050 nuclease EXOG, mitochondrial	W5LPY7/3e-122/W5LPY7_ASTMX Uncharacterized protein OS=Astyanax mexicanus GN=EXOG PE=4 SV=1	SM00477/SMART/52/260/6.4E-89/DNA/RNA non-specific endonuclease/PANTHER/37/301/9.7E-105/--/SMART/51/260/3.0E-64/DNA/RNA non-specific endonuclease/Pfam/35/258/9.9E-56/DNA/RNA non-specific endonuclease
CHIP-DNA_peak_1966	chr3	135578783	135579414	632	135579243	28	11.6898	intron	24610	M.coruscus_chr3_3273	Q23356/0.0/MIG15_CAEEL Serine/threonine-protein kinase mig-15 OS=Caenorhabditis elegans GN=mig-15 PE=2 SV=3	myi:110457309/0.0/misshapen-like kinase 1 isoform X1; K08840 TRAF2 and NCK interacting kinase [EC:2.7.11.1]	A0A0B7AHG7/0.0/A0A0B7AHG7_9EUPU Uncharacterized protein (Fragment) OS=Arion vulgaris GN=ORF115653 PE=4 SV=1	PS50219/ProSiteProfiles/743/1048/22.106/Citron homology (CNH) domain profile./PANTHER/357/422/9.5E-240/--/SMART/23/287/1.4E-92/Serine/Threonine protein kinases, catalytic domain/PANTHER/1/339/9.5E-240/--/Pfam/25/287/4.4E-63/Protein kinase domain/SMART/738/1054/1.6E-96/Domain found in NIK1-like kinases, mouse citron and yeast ROM1, ROM2/ProSitePatterns/147/159/-/Serine/Threonine protein kinases ac…
CHIP-DNA_peak_2062	chr4	16306588	16306902	315	16306683	28	4.01239	Intergenic	11781	M.coruscus_chr4_0403	P22304/0.0/IDS_HUMAN Iduronate 2-sulfatase OS=Homo sapiens GN=IDS PE=1 SV=1	sko:100370796/0.0/iduronate 2-sulfatase-like; K01136 iduronate 2-sulfatase [EC:3.1.6.13]	T1JGG9/0.0/T1JGG9_STRMM Uncharacterized protein OS=Strigamia maritima PE=4 SV=1	PTHR10342/PANTHER/386/557/1.7E-185/--/PANTHER/39/260/1.7E-185/--/ProSitePatterns/129/140/-/Sulfatases signature 2./Pfam/40/414/1.5E-54/Sulfatase/PANTHER/286/368/1.7E-185/--/PANTHER/39/260/1.7E-185/--/PANTHER/286/368/1.7E-185/--/PANTHER/386/557/1.7E-185/--
CHIP-DNA_peak_2088	chr4	25553919	25554173	255	25554029	28	6.36156	intron	46348	M.coruscus_chr4_0649	Q4R628/0.0/KIF3A_MACFA Kinesin-like protein KIF3A OS=Macaca fascicularis GN=KIF3A PE=2 SV=1	myi:110447188/0.0/kinesin-like protein KIF3A isoform X1; K10394 kinesin family member 3A	R7TH40/0.0/R7TH40_CAPTE Kinesin-like protein OS=Capitella teleta GN=CAPTEDRAFT_154669 PE=3 SV=1	PF00225/Pfam/724/1050/2.0E-118/Kinesin motor domain/ProSiteProfiles/718/1050/129.174/Kinesin motor domain profile./Pfam/462/568/6.1E-20/Integrase core domain/PANTHER/719/1341/0.0/--/ProSitePatterns/949/960/-/Kinesin motor domain signature./SMART/716/1058/1.1E-184/Kinesin motor, catalytic domain. ATPase./PANTHER/719/1341/0.0/--/ProSiteProfiles/453/612/22.385/Integrase catalytic domain profile.
CHIP-DNA_peak_2100	chr4	31869780	31870305	526	31870199	28	11.6898	intron	19580	M.coruscus_chr4_0794	Q5W041/0.0/ARMC3_HUMAN Armadillo repeat-containing protein 3 OS=Homo sapiens GN=ARMC3 PE=2 SV=2	aly:ARALYDRAFT_909157/7e-12/kinase family protein; K04424 sterile alpha motif and leucine zipper containing kinase AZK [EC:2.7.11.25]	K1PNC6/0.0/K1PNC6_CRAGI Armadillo repeat-containing protein 3 OS=Crassostrea gigas GN=CGI_10015552 PE=4 SV=1	PTHR23315/PANTHER/382/928/0.0/--/PANTHER/39/330/0.0/--/ProSiteProfiles/447/479/11.742/Armadillo/plakoglobin ARM repeat profile./SMART/220/260/18.0/Armadillo/beta-catenin-like repeats/SMART/560/600/0.3/Armadillo/beta-catenin-like repeats/SMART/136/178/41.0/Armadillo/beta-catenin-like repeats/SMART/179/219/0.02/Armadillo/beta-catenin-like repeats/SMART/261/302/20.0/Armadillo/beta-catenin-like repea…
CHIP-DNA_peak_2140	chr4	62083915	62084139	225	62084077	28	3.57263	intron	14308	M.coruscus_chr4_1511	Q925R7/2e-160/GLT10_RAT Polypeptide N-acetylgalactosaminyltransferase 10 OS=Rattus norvegicus GN=Galnt10 PE=2 SV=1	tca:663798/0.0/polypeptide GalNAc transferase 6-like; K00710 polypeptide N-acetylgalactosaminyltransferase [EC:2.4.1.41]	K1PQC0/0.0/K1PQC0_CRAGI Polypeptide N-acetylgalactosaminyltransferase OS=Crassostrea gigas GN=CGI_10011801 PE=3 SV=1	PS50231/ProSiteProfiles/507/610/10.8/Lectin domain of ricin B chain profile./PANTHER/505/597/2.4E-303/--/SMART/508/611/0.0075/Ricin-type beta-trefoil/PANTHER/22/391/2.4E-303/--/PANTHER/22/391/2.4E-303/--/Pfam/508/595/3.3E-15/Ricin-type beta-trefoil lectin domain/Pfam/83/270/3.5E-31/Glycosyl transferase family 2/PANTHER/505/597/2.4E-303/--
CHIP-DNA_peak_2238	chr5	24255279	24255496	218	24255356	28	4.57561	intron	55084	M.coruscus_chr5_0570	NA	myi:110455636/4e-23/tetraspanin-6-like; K17353 tetraspanin-18	K1PNL1/6e-08/K1PNL1_CRAGI Uncharacterized protein OS=Crassostrea gigas GN=CGI_10010386 PE=4 SV=1	NA
CHIP-DNA_peak_2345	chr5	80606047	80607207	1161	80606366	28	6.85204	intron	47842	M.coruscus_chr5_1855	Q5ZLG9/0.0/WDR59_CHICK WD repeat-containing protein 59 OS=Gallus gallus GN=WDR59 PE=2 SV=1	myi:110453592/0.0/WD repeat-containing protein 59-like isoform X1; K20409 WD repeat-containing protein 59	V3ZPS8/0.0/V3ZPS8_LOTGI Uncharacterized protein OS=Lottia gigantea GN=LOTGIDRAFT_184651 PE=4 SV=1	PS00498/ProSitePatterns/1537/1548/-/Tyrosinase and hemocyanins CuB-binding region signature./ProSitePatterns/387/401/-/Trp-Asp (WD) repeats signature./ProSiteProfiles/367/591/22.913/Trp-Asp (WD) repeats circular profile./ProSiteProfiles/647/746/10.835/RWD domain profile./Pfam/1207/1251/2.4E-10/Zinc-ribbon, C4HC2 type/Pfam/1380/1473/5.4E-16/Common central domain of tyrosinase/Pfam/1512/1556/6.3E-1…
CHIP-DNA_peak_2392	chr5	113207126	113207989	864	113207532	28	11.6898	intron	19297	M.coruscus_chr5_2621	P62284/1e-19/ASPM_ATEGE Abnormal spindle-like microcephaly-associated protein homolog (Fragment) OS=Ateles geoffroyi GN=ASPM PE=3 SV=1	egz:104133980/1e-25/abnormal spindle-like microcephaly-associated protein homolog; K16743 abnormal spindle-like microcephaly-associated protein	K1PZL4/8e-135/K1PZL4_CRAGI Sperm surface protein Sp17 OS=Crassostrea gigas GN=CGI_10005609 PE=4 SV=1	PTHR10699/PANTHER/400/542/2.0E-45/--/PANTHER/567/772/2.0E-45/--/PANTHER/215/255/2.0E-45/--/PANTHER/174/196/2.0E-45/--/PANTHER/400/542/2.0E-45/--/ProSiteProfiles/681/708/9.194/IQ motif profile./ProSiteProfiles/208/237/7.602/IQ motif profile./ProSiteProfiles/602/631/9.981/IQ motif profile./ProSiteProfiles/402/430/10.292/IQ motif profile./ProSiteProfiles/233/262/10.146/IQ motif profile./Pfam/14/45/2…
CHIP-DNA_peak_2685	chr6	118738345	118738560	216	118738485	28	3.21975	Intergenic	34491	M.coruscus_chr6_2651	NA	NA	NA	NA
CHIP-DNA_peak_2723	chr7	20523963	20524222	260	20524127	28	4.57561	Intergenic	-16788	M.coruscus_chr7_0478	NA	xla:108718538/1e-05/1,25-dihydroxyvitamin D(3) 24-hydroxylase, mitochondrial-like; K07436 vitamin D3 24-hydroxylase [EC:1.14.15.16]	I1EFY1/2e-18/I1EFY1_AMPQE Uncharacterized protein OS=Amphimedon queenslandica PE=4 SV=1	NA
CHIP-DNA_peak_2727	chr7	24189575	24189851	277	24189672	28	4.57561	intron	7000	M.coruscus_chr7_0569	Q5R8V1/2e-99/CASP_PONAB Protein CASP OS=Pongo abelii GN=CUTL1 PE=2 SV=1	myi:110464065/4e-129/homeobox protein cut-like 1 isoform X1; K09313 homeobox protein cut-like	A0A0B6Z514/1e-125/A0A0B6Z514_9EUPU Uncharacterized protein (Fragment) OS=Arion vulgaris GN=ORF48950 PE=4 SV=1	PTHR14043:SF4/PANTHER/1/244/7.2E-109/--/PANTHER/1/244/7.2E-109/--
CHIP-DNA_peak_2763	chr7	39675434	39676459	1026	39675658	28	3.21975	intron	26020	M.coruscus_chr7_0943	Q6DFS0/3e-72/TMX2_XENTR Thioredoxin-related transmembrane protein 2 OS=Xenopus tropicalis GN=tmx2 PE=2 SV=1	apla:101799873/7e-35/ZDHHC5; zinc finger DHHC-type containing 5; K20030 palmitoyltransferase ZDHHC5/8 [EC:2.3.1.225]	V3ZUL8/2e-102/V3ZUL8_LOTGI Uncharacterized protein OS=Lottia gigantea GN=LOTGIDRAFT_204701 PE=4 SV=1	PF00085/Pfam/136/216/5.4E-10/Thioredoxin/PANTHER/11/263/3.3E-84/--/ProSiteProfiles/119/252/8.862/Thioredoxin domain profile.
CHIP-DNA_peak_2766	chr7	39758593	39759055	463	39758711	28	6.22635	Intergenic	14235	M.coruscus_chr7_0945	NA	crg:105332707/6e-06/organic solute transporter subunit alpha-like; K14360 organic solute transporter subunit alpha	K1Q494/6e-18/K1Q494_CRAGI Uncharacterized protein OS=Crassostrea gigas GN=CGI_10007984 PE=4 SV=1	NA
CHIP-DNA_peak_2847	chr7	107278162	107278814	653	107278247	28	3.57263	intron	6803	M.coruscus_chr7_2523	Q14BV6/1e-67/YDJC_MOUSE Carbohydrate deacetylase OS=Mus musculus GN=Ydjc PE=2 SV=2	avr:B565_2907/4e-28/Possible cellobiose phosphotransferase system protein; K03478 chitin disaccharide deacetylase [EC:3.5.1.105]	H9H417/5e-67/H9H417_MACMU Uncharacterized protein OS=Macaca mulatta GN=YDJC PE=4 SV=1	PF04794/Pfam/3/272/1.2E-54/YdjC-like protein/PANTHER/1/284/2.3E-93/--
CHIP-DNA_peak_2934	chr8	1345416	1345745	330	1345534	28	2.93031	intron	22677	M.coruscus_chr8_0032	B1H1Z8/0.0/SCC4_XENTR MAU2 chromatid cohesion factor homolog OS=Xenopus tropicalis GN=mau2 PE=2 SV=1	myi:110454979/0.0/MAU2 chromatid cohesion factor homolog; K11266 MAternally affected uncoordination	A0A0L8GX50/0.0/A0A0L8GX50_OCTBM Uncharacterized protein OS=Octopus bimaculoides GN=OCBIM_22026495mg PE=4 SV=1	PTHR21394/PANTHER/5/175/2.1E-236/--/PANTHER/203/610/2.1E-236/--/SMART/509/542/370.0/Tetratricopeptide repeats/SMART/127/160/270.0/Tetratricopeptide repeats/SMART/392/425/16.0/Tetratricopeptide repeats/SMART/469/502/110.0/Tetratricopeptide repeats/SMART/89/122/29.0/Tetratricopeptide repeats/Pfam/12/179/2.2E-26/Cohesin loading factor/Pfam/206/579/4.5E-69/Cohesin loading factor
CHIP-DNA_peak_2985	chr8	8144008	8144643	636	8144279	28	7.75616	Intergenic	88137	M.coruscus_chr8_0184	NA	crg:105345645/5e-24/coatomer subunit beta'; K17302 coatomer subunit beta'	V4BH50/3e-33/V4BH50_LOTGI Uncharacterized protein OS=Lottia gigantea GN=LOTGIDRAFT_152106 PE=4 SV=1	NA
CHIP-DNA_peak_3003	chr8	9305766	9306567	802	9306505	28	3.21975	intron	69931	M.coruscus_chr8_0206	Q6NXT6/3e-173/TAPT1_HUMAN Transmembrane anterior posterior transformation protein 1 homolog OS=Homo sapiens GN=TAPT1 PE=1 SV=1	myi:110466458/2e-87/E3 ubiquitin-protein ligase RNF103-like; K15695 E3 ubiquitin-protein ligase RNF103 [EC:2.3.2.27]	K1RDF0/0.0/K1RDF0_CRAGI Transmembrane anterior posterior transformation protein 1-like protein OS=Crassostrea gigas GN=CGI_10025201 PE=4 SV=1	PF05346/Pfam/355/655/1.6E-105/Eukaryotic membrane protein family/PANTHER/266/660/7.5E-194/--
CHIP-DNA_peak_3063	chr8	22483927	22484332	406	22484270	28	3.21975	intron	1171	M.coruscus_chr8_0509	O76094/9e-171/SRP72_HUMAN Signal recognition particle subunit SRP72 OS=Homo sapiens GN=SRP72 PE=1 SV=3	crg:105336377/0.0/signal recognition particle subunit SRP72; K03108 signal recognition particle subunit SRP72	K1R0W4/0.0/K1R0W4_CRAGI Signal recognition particle subunit SRP72 OS=Crassostrea gigas GN=CGI_10023573 PE=3 SV=1	PIRSF038922/PIRSF/1/630/8.5E-196/--/PANTHER/1/629/1.7E-213/--/Pfam/498/550/5.5E-16/SRP72 RNA-binding domain/Pfam/13/116/6.7E-22/Putative TPR-like repeat
CHIP-DNA_peak_3188	chr8	103990267	103991899	1633	103991447	28	11.6898	intron	2680	M.coruscus_chr8_2284	Q8CDT7/3e-34/CJ107_MOUSE Uncharacterized protein C10orf107 homolog OS=Mus musculus PE=2 SV=2	epa:110236204/9e-44/LOW QUALITY PROTEIN: uncharacterized protein LOC110236204; K21841 TBC1 domain family member 24	K1R6W4/2e-124/K1R6W4_CRAGI Uncharacterized protein OS=Crassostrea gigas GN=CGI_10023087 PE=4 SV=1	PTHR28457:SF3/PANTHER/41/298/1.1E-64/--/PANTHER/41/298/1.1E-64/--/Pfam/88/186/4.5E-25/Flagellar C1a complex subunit C1a-32
CHIP-DNA_peak_3223	chr8	112487094	112487472	379	112487168	28	6.36156	Intergenic	-14819	M.coruscus_chr8_2478	Q99PA3/9e-12/BASI_CRIGR Basigin (Fragment) OS=Cricetulus griseus GN=BSG PE=2 SV=1	cmk:103189093/5e-15/nptn; neuroplastin; K22653 neuroplastin	A0A0B6ZKD4/1e-15/A0A0B6ZKD4_9EUPU Uncharacterized protein OS=Arion vulgaris GN=ORF68322 PE=4 SV=1	SM00408/SMART/156/227/1.6E-7/Immunoglobulin C-2 Type/ProSiteProfiles/57/133/7.214/Ig-like domain profile./PANTHER/38/269/4.0E-30/--/SMART/50/137/1.3/Immunoglobulin/SMART/150/238/4.1E-8/Immunoglobulin/ProSiteProfiles/157/222/9.755/Ig-like domain profile./PANTHER/38/269/4.0E-30/--/Pfam/155/235/2.1E-7/Immunoglobulin I-set domain
CHIP-DNA_peak_3255	chr8	121797692	121798054	363	121797749	28	4.57561	intron	58250	M.coruscus_chr8_2662	Q27963/5e-22/VMAT2_BOVIN Synaptic vesicular amine transporter OS=Bos taurus GN=SLC18A2 PE=1 SV=1	myi:110463001/2e-85/C-type mannose receptor 2-like; K06560 mannose receptor, C type	H9M3L7/1e-170/H9M3L7_ARGIR CTL-9 OS=Argopecten irradians PE=2 SV=1	PS50041/ProSiteProfiles/403/485/9.972/C-type lectin domain profile./ProSiteProfiles/807/937/18.381/C-type lectin domain profile./ProSiteProfiles/517/646/15.924/C-type lectin domain profile./ProSiteProfiles/666/785/21.095/C-type lectin domain profile./Pfam/678/786/2.0E-15/Lectin C-type domain/Pfam/820/938/2.8E-10/Lectin C-type domain/Pfam/534/647/1.3E-11/Lectin C-type domain/SMART/796/937/5.0E-11/…
CHIP-DNA_peak_3307	chr9	7913138	7913606	469	7913237	28	4.62241	exon	21874	M.coruscus_chr9_0160	Q8N0X4/9e-63/CLYBL_HUMAN Citrate lyase subunit beta-like protein, mitochondrial OS=Homo sapiens GN=CLYBL PE=1 SV=2	crg:105320500/8e-83/citrate lyase subunit beta-like protein, mitochondrial; K11390 citrate lyase subunit beta-like protein [EC:4.1.-.-]	K1Q0S7/1e-82/K1Q0S7_CRAGI Citrate lyase subunit beta-like protein, mitochondrial OS=Crassostrea gigas GN=CGI_10013789 PE=4 SV=1	PTHR32308/PANTHER/24/260/1.8E-82/--/PANTHER/24/260/1.8E-82/--/Pfam/56/260/2.6E-44/HpcH/HpaI aldolase/citrate lyase family
CHIP-DNA_peak_3352	chr9	28507607	28508017	411	28507836	28	11.6898	Intergenic	28725	M.coruscus_chr9_0680	P79800/6e-103/RASK_MELGA GTPase KRas OS=Meleagris gallopavo GN=KRAS PE=2 SV=1	crg:105342014/5e-111/GTPase HRas; K07827 GTPase KRas	Q4VRV0/1e-132/Q4VRV0_MYTED Ras OS=Mytilus edulis PE=2 SV=1	PF00071/Pfam/5/164/4.1E-57/Ras family/PANTHER/1/170/2.2E-134/--/PANTHER/1/170/2.2E-134/--/SMART/1/166/4.0E-118/Ras subfamily of RAS small GTPases/SMART/4/166/3.4E-30/Rab subfamily of small GTPases/SMART/6/166/2.9E-12/Rho (Ras homology) subfamily of Ras-like small GTPases/ProSiteProfiles/1/183/47.078/small GTPase Ras family profile./SMART/9/182/0.0074/Ran (Ras-related nuclear proteins) /TC4 subfam…
CHIP-DNA_peak_3366	chr9	33255256	33255667	412	33255456	28	6.36156	Intergenic	-4566	M.coruscus_chr9_0782	Q6PQD5/2e-122/ATM_PIG Serine-protein kinase ATM OS=Sus scrofa GN=ATM PE=3 SV=2	crg:105318690/4e-143/serine-protein kinase ATM; K04728 ataxia telangiectasia mutated family protein [EC:2.7.11.1]	K1PGM3/3e-142/K1PGM3_CRAGI Serine-protein kinase ATM OS=Crassostrea gigas GN=CGI_10016785 PE=4 SV=1	PS00916/ProSitePatterns/98/118/-/Phosphatidylinositol 3- and 4-kinases signature 2./ProSiteProfiles/271/303/14.649/FATC domain profile./Pfam/26/203/1.6E-37/Phosphatidylinositol 3- and 4-kinase/Pfam/273/303/2.6E-14/FATC domain/PANTHER/2/303/4.1E-149/--/SMART/1/267/1.2E-36/Phosphoinositide 3-kinase, catalytic domain/PANTHER/2/303/4.1E-149/--/ProSiteProfiles/70/303/33.112/Phosphatidylinositol 3- and…
CHIP-DNA_peak_3387	chr9	46144953	46145244	292	46145102	28	4.57561	Intergenic	2942	M.coruscus_chr9_1081	NA	NA	NA	NA
CHIP-DNA_peak_71	chr1	7869593	7870300	708	7869725	27	6.14219	Intergenic	-3572	M.coruscus_chr1_0176	NA	NA	NA	NA
CHIP-DNA_peak_156	chr1	33369201	33369538	338	33369501	27	2.22831	Intergenic	-21279	M.coruscus_chr1_0837	NA	NA	NA	SM00384/SMART/695/707/21.0/DNA binding domain with preference for A/T rich regions/SMART/80/92/470.0/DNA binding domain with preference for A/T rich regions/SMART/1016/1028/0.7/DNA binding domain with preference for A/T rich regions/SMART/1126/1138/6.2/DNA binding domain with preference for A/T rich regions/SMART/735/747/130.0/DNA binding domain with preference for A/T rich regions/SMART/1206/121…
CHIP-DNA_peak_364	chr1	159357061	159357588	528	159357182	27	4.34519	intron	14766	M.coruscus_chr1_3727	Q9D6Z0/3e-34/ALKB7_MOUSE Alpha-ketoglutarate-dependent dioxygenase alkB homolog 7, mitochondrial OS=Mus musculus GN=Alkbh7 PE=1 SV=1	dwi:Dwil_GK13660/1e-44/uncharacterized protein; K10769 alkylated DNA repair protein alkB homolog 7 [EC:1.14.11.-]	E2QUX1/7e-56/E2QUX1_CANLF Uncharacterized protein OS=Canis lupus familiaris GN=ALKBH7 PE=4 SV=2	PTHR21052/PANTHER/185/267/8.4E-72/--/PANTHER/1/106/8.4E-72/--/Pfam/173/261/3.7E-8/2OG-Fe(II) oxygenase superfamily
CHIP-DNA_peak_368	chr1	160747847	160748145	299	160747994	27	3.87404	promoter(2k)	-1219	M.coruscus_chr1_3777	NA	NA	W4YPF0/1e-21/W4YPF0_STRPU Uncharacterized protein OS=Strongylocentrotus purpuratus GN=Sp-PolypL_950 PE=4 SV=1	NA
CHIP-DNA_peak_387	chr1	165028647	165028951	305	165028828	27	10.0744	intron	18133	M.coruscus_chr1_3879	Q8IPK4/2e-36/GLT25_DROME Glycosyltransferase 25 family member OS=Drosophila melanogaster GN=CG31915 PE=2 SV=1	dsi:Dsimw501_GD27319/6e-35/Dsim_GD27319; GD27319 gene product from transcript GD27319-RA; K11703 collagen beta-1,O-galactosyltransferase [EC:2.4.1.50]	H9ITP1/3e-40/H9ITP1_BOMMO Uncharacterized protein OS=Bombyx mori PE=4 SV=1	PF01755/Pfam/44/86/3.2E-7/Glycosyltransferase family 25 (LPS biosynthesis protein)/PANTHER/39/221/2.5E-39/--/PANTHER/39/221/2.5E-39/--
CHIP-DNA_peak_433	chr10	4133301	4133692	392	4133458	27	5.13923	intron	38448	M.coruscus_chr10_0109	Q9ULM6/3e-160/CNOT6_HUMAN CCR4-NOT transcription complex subunit 6 OS=Homo sapiens GN=CNOT6 PE=1 SV=2	myi:110451168/0.0/uncharacterized protein LOC110451168 isoform X1; K12603 CCR4-NOT transcription complex subunit 6 [EC:3.1.13.4]	K1RE48/0.0/K1RE48_CRAGI CCR4-NOT transcription complex subunit 6-like protein OS=Crassostrea gigas GN=CGI_10017224 PE=4 SV=1	PTHR12121/PANTHER/466/854/2.7E-192/--/Pfam/505/836/4.9E-17/Endonuclease/Exonuclease/phosphatase family/PANTHER/466/854/2.7E-192/--
CHIP-DNA_peak_497	chr10	21719542	21720174	633	21719807	27	5.13923	Intergenic	-6551	M.coruscus_chr10_0520	Q01804/1e-06/OTUD4_HUMAN OTU domain-containing protein 4 OS=Homo sapiens GN=OTUD4 PE=1 SV=4	crg:105332454/1e-29/uncharacterized protein LOC105332454; K18626 trichohyalin	H2MFR5/5e-132/H2MFR5_ORYLA Uncharacterized protein OS=Oryzias latipes PE=4 SV=1	PF04843/Pfam/566/715/1.4E-10/Herpesvirus tegument protein, N-terminal conserved region/ProSiteProfiles/903/1035/15.298/OTU domain profile./PANTHER/906/1001/5.6E-19/--/Pfam/909/993/3.7E-11/OTU-like cysteine protease
CHIP-DNA_peak_607	chr10	109752201	109752832	632	109752330	27	11.2867	Intergenic	36577	M.coruscus_chr10_2491	Q8N8U2/1e-07/CDYL2_HUMAN Chromodomain Y-like protein 2 OS=Homo sapiens GN=CDYL2 PE=1 SV=2	ein:Eint_030070/3e-08/chromobox protein; K11585 chromobox protein 1	V4AUR4/3e-09/V4AUR4_LOTGI Uncharacterized protein OS=Lottia gigantea GN=LOTGIDRAFT_158653 PE=4 SV=1	PF00385/Pfam/342/382/8.4E-12/Chromo (CHRromatin Organisation MOdifier) domain/PANTHER/326/381/1.9E-14/--/ProSitePatterns/359/379/-/Chromo domain signature./SMART/341/395/2.8E-10/Chromatin organization modifier domain/ProSiteProfiles/342/400/14.657/Chromo and chromo shadow domain profile.
CHIP-DNA_peak_700	chr11	38631886	38632077	192	38631928	27	2.82926	intron	81844	M.coruscus_chr11_0940	P57756/3e-42/FCN2_RAT Ficolin-2 OS=Rattus norvegicus GN=Fcn2 PE=2 SV=1	crg:105318202/1e-43/ryncolin-1; K10104 ficolin	V4A8V5/0.0/V4A8V5_LOTGI Uncharacterized protein OS=Lottia gigantea GN=LOTGIDRAFT_164757 PE=4 SV=1	PF00531/Pfam/906/990/1.1E-6/Death domain/SMART/2053/2260/1.6E-55/Fibrinogen-related domains (FReDs)/ProSiteProfiles/904/992/13.89/Death domain profile./ProSiteProfiles/2049/2261/41.166/Fibrinogen C-terminal domain profile./PANTHER/2058/2256/5.9E-68/--/Pfam/1826/1896/5.1E-9/Fibrinogen beta and gamma chains, C-terminal globular domain/Pfam/2057/2251/2.4E-49/Fibrinogen beta and gamma chains, C-termi…
CHIP-DNA_peak_805	chr11	97983586	97984390	805	97983697	27	3.44944	intron	873	M.coruscus_chr11_2482	Q6ZN57/1e-67/ZFP2_HUMAN Zinc finger protein 2 homolog OS=Homo sapiens GN=ZFP2 PE=1 SV=1	aplc:110981533/5e-69/gastrula zinc finger protein XlCGF26.1-like isoform X1; K09228 KRAB domain-containing zinc finger protein	A0A0L8HUF8/2e-67/A0A0L8HUF8_OCTBM Uncharacterized protein OS=Octopus bimaculoides GN=OCBIM_22005857mg PE=4 SV=1	PS50157/ProSiteProfiles/625/652/10.741/Zinc finger C2H2 type domain profile./ProSitePatterns/867/888/-/Zinc finger C2H2 type domain signature./PANTHER/781/918/9.6E-109/--/PANTHER/568/735/9.6E-109/--/ProSitePatterns/896/916/-/Zinc finger C2H2 type domain signature./ProSitePatterns/599/619/-/Zinc finger C2H2 type domain signature./ProSitePatterns/571/591/-/Zinc finger C2H2 type domain signature./Pr…
CHIP-DNA_peak_849	chr12	8711946	8712447	502	8712024	27	5.13923	intron	16081	M.coruscus_chr12_0175	Q5ZLK1/0.0/DCA13_CHICK DDB1- and CUL4-associated factor 13 OS=Gallus gallus GN=DCAF13 PE=2 SV=1	crg:105318083/0.0/DDB1- and CUL4-associated factor 13; K11806 WD repeat and SOF domain-containing protein 1	K1QGW5/0.0/K1QGW5_CRAGI WD repeat and SOF domain-containing protein 1 OS=Crassostrea gigas GN=CGI_10012435 PE=4 SV=1	SM00320/SMART/178/218/0.45/WD40 repeats/SMART/305/346/0.0012/WD40 repeats/SMART/92/131/1.5E-7/WD40 repeats/SMART/264/303/5.9E-4/WD40 repeats/SMART/49/89/1.0E-4/WD40 repeats/ProSiteProfiles/99/140/10.375/Trp-Asp (WD) repeats profile./ProSiteProfiles/271/302/8.871/Trp-Asp (WD) repeats profile./Pfam/55/89/0.0098/WD domain, G-beta repeat/Pfam/94/131/0.0081/WD domain, G-beta repeat/Pfam/320/346/0.064/…
CHIP-DNA_peak_1042	chr13	1495132	1495459	328	1495204	27	2.5959	intron	45992	M.coruscus_chr13_0024	Q9ES00/0.0/UBE4B_MOUSE Ubiquitin conjugation factor E4 B OS=Mus musculus GN=Ube4b PE=1 SV=3	myi:110460754/0.0/ubiquitin conjugation factor E4 B-like isoform X1; K10597 ubiquitin conjugation factor E4 B [EC:2.3.2.27]	K1QPD6/0.0/K1QPD6_CRAGI Ubiquitin conjugation factor E4 B OS=Crassostrea gigas GN=CGI_10022153 PE=4 SV=1	SM00034/SMART/1204/1337/1.4E-19/C-type lectin (CTL) or carbohydrate-recognition domain (CRD)/PANTHER/324/1156/0.0/--/PANTHER/167/185/0.0/--/PANTHER/204/299/0.0/--/PANTHER/21/136/0.0/--/ProSiteProfiles/1065/1140/17.481/U-box domain profile./Pfam/428/1050/2.4E-195/Ubiquitin elongating factor core/PANTHER/324/1156/0.0/--/PANTHER/167/185/0.0/--/PANTHER/204/299/0.0/--/PANTHER/21/136/0.0/--/SMART/1069/…
CHIP-DNA_peak_1125	chr13	23004687	23004903	217	23004806	27	3.75102	Intergenic	-20767	M.coruscus_chr13_0553	Q9UF02/3e-15/CCG5_HUMAN Voltage-dependent calcium channel gamma-5 subunit OS=Homo sapiens GN=CACNG5 PE=2 SV=2	obi:106873343/1e-16/voltage-dependent calcium channel gamma-5 subunit-like; K04870 voltage-dependent calcium channel gamma-5	V4B5Y0/2e-18/V4B5Y0_LOTGI Uncharacterized protein OS=Lottia gigantea GN=LOTGIDRAFT_155237 PE=4 SV=1	PF00822/Pfam/9/211/8.7E-10/PMP-22/EMP/MP20/Claudin family
CHIP-DNA_peak_1132	chr13	30171370	30172077	708	30171422	27	3.44944	intron	13529	M.coruscus_chr13_0705	Q5BIX7/4e-18/SPDLA_XENLA Protein Spindly-A OS=Xenopus laevis GN=spdl1-a PE=2 SV=1	NA	R7U2Y8/3e-23/R7U2Y8_CAPTE Uncharacterized protein OS=Capitella teleta GN=CAPTEDRAFT_224200 PE=4 SV=1	NA
CHIP-DNA_peak_1232	chr14	11868339	11868586	248	11868462	27	3.44944	Intergenic	11734	M.coruscus_chr14_0272	NA	NA	NA	PS50802/ProSiteProfiles/215/348/10.061/OTU domain profile.
CHIP-DNA_peak_1336	chr14	78947064	78948045	982	78947441	27	5.13923	promoter(1k)	-689	M.coruscus_chr14_1619	Q99715/9e-12/COCA1_HUMAN Collagen alpha-1(XII) chain OS=Homo sapiens GN=COL12A1 PE=1 SV=2	myi:110457451/2e-14/uncharacterized protein LOC110457451 isoform X1; K06238 collagen, type VI, alpha	K1PY19/0.0/K1PY19_CRAGI Uncharacterized protein OS=Crassostrea gigas GN=CGI_10019745 PE=4 SV=1	SM00327/SMART/1790/1968/6.3E-18/von Willebrand factor (vWF) type A domain/PANTHER/4567/4933/5.8E-94/--/ProSiteProfiles/1792/1966/18.882/VWFA domain profile./PANTHER/857/882/5.8E-94/--/Pfam/1792/1944/3.2E-22/von Willebrand factor type A domain/PANTHER/857/882/5.8E-94/--/PANTHER/4567/4933/5.8E-94/--
CHIP-DNA_peak_1376	chr2	4609659	4610245	587	4609978	27	6.36011	promoter(3k)	-2744	M.coruscus_chr2_0110	NA	NA	V3ZNB4/3e-23/V3ZNB4_LOTGI Uncharacterized protein OS=Lottia gigantea GN=LOTGIDRAFT_162330 PE=4 SV=1	NA
CHIP-DNA_peak_1569	chr2	127862785	127863186	402	127863043	27	6.16939	intron	89561	M.coruscus_chr2_2887	B3EWZ6/2e-31/MLRP2_ACRMI MAM and LDL-receptor class A domain-containing protein 2 (Fragment) OS=Acropora millepora PE=1 SV=1	crg:105328831/2e-49/uncharacterized protein LOC105328831; K01315 plasminogen [EC:3.4.21.7]	K1QEF3/4e-52/K1QEF3_CRAGI Metalloendopeptidase OS=Crassostrea gigas GN=CGI_10007332 PE=3 SV=1	SM00042/SMART/354/474/5.2E-6/Domain first found in C1r, C1s, uEGF, and bone morphogenetic protein./SMART/917/1080/4.6E-24/Domain in meprin, A5, receptor protein tyrosine phosphatase mu (and others)/SMART/779/916/1.3E-5/Domain in meprin, A5, receptor protein tyrosine phosphatase mu (and others)/Pfam/919/1079/6.2E-34/MAM domain, meprin/A5/mu/Pfam/784/907/3.2E-21/MAM domain, meprin/A5/mu/ProSitePatt…
CHIP-DNA_peak_1614	chr2	137642419	137642809	391	137642667	27	11.2867	Intergenic	41064	M.coruscus_chr2_3105	P84082/2e-124/ARF2_RAT ADP-ribosylation factor 2 OS=Rattus norvegicus GN=Arf2 PE=2 SV=1	ocu:100343501/1e-122/ADP-ribosylation factor 2; K06883 uncharacterized protein	M1EC00/1e-122/M1EC00_MUSPF ADP-ribosylation factor 2 (Fragment) OS=Mustela putorius furo PE=2 SV=1	SM00177/SMART/1/181/1.2E-136/ARF-like small GTPases; ARF, ADP-ribosylation factor/PANTHER/1/178/3.6E-146/--/SMART/18/180/0.0015/Rab subfamily of small GTPases/Pfam/6/176/3.1E-80/ADP-ribosylation factor family/ProSiteProfiles/11/177/25.777/small GTPase Arf family profile./SMART/1/177/1.9E-26/Sar1p-like members of the Ras-family of small GTPases/PANTHER/1/178/3.6E-146/--
CHIP-DNA_peak_1659	chr2	149943029	149943310	282	149943277	27	3.10872	intron	44468	M.coruscus_chr2_3397	P10356/6e-35/YEY2_YEAST Uncharacterized protein YER152C OS=Saccharomyces cerevisiae (strain ATCC 204508 / S288c) GN=YER152C PE=1 SV=2	tgg:A3K92_03535/1e-56/aminotransferase; K05825 2-aminoadipate transaminase [EC:2.6.1.-]	A0A0B7AVW6/2e-108/A0A0B7AVW6_9EUPU Uncharacterized protein (Fragment) OS=Arion vulgaris GN=ORF141092 PE=4 SV=1	PTHR11751/PANTHER/1/412/3.2E-107/--/Pfam/24/403/1.6E-32/Aminotransferase class I and II/PANTHER/1/412/3.2E-107/--
CHIP-DNA_peak_1770	chr3	39789095	39789368	274	39789213	27	3.87404	intron	21085	M.coruscus_chr3_0967	Q8NDI1/8e-80/EHBP1_HUMAN EH domain-binding protein 1 OS=Homo sapiens GN=EHBP1 PE=1 SV=3	ola:101157556/1e-73/titin homolog isoform X1; K18626 trichohyalin	K1RB72/2e-161/K1RB72_CRAGI EH domain-binding protein 1 OS=Crassostrea gigas GN=CGI_10028627 PE=4 SV=1	PTHR11915:SF289/PANTHER/406/577/1.6E-58/--/Pfam/12/162/1.9E-19/N-terminal C2 in EEIG1 and EHBP1 proteins/ProSiteProfiles/445/547/14.169/Calponin homology domain profile./PANTHER/1259/1267/1.6E-58/--/PANTHER/1259/1267/1.6E-58/--/Pfam/448/545/1.3E-19/Calponin homology (CH) domain/Pfam/1135/1207/8.7E-16/Protein of unknown function (DUF3585)/PANTHER/406/577/1.6E-58/--/SMART/447/545/1.2E-18/Calponin h…
CHIP-DNA_peak_2004	chr4	4476152	4476348	197	4476281	27	7.52293	Intergenic	-11587	M.coruscus_chr4_0112	NA	NA	NA	NA
CHIP-DNA_peak_2029	chr4	11211619	11212048	430	11211685	27	2.3981	intron	52962	M.coruscus_chr4_0274	Q5JR59/4e-34/MTUS2_HUMAN Microtubule-associated tumor suppressor candidate 2 OS=Homo sapiens GN=MTUS2 PE=1 SV=3	lak:106156526/1e-23/uncharacterized protein LOC106156526; K10421 CAP-Gly domain-containing linker protein 1	K1PBW4/5e-133/K1PBW4_CRAGI Uncharacterized protein OS=Crassostrea gigas GN=CGI_10004106 PE=4 SV=1	PS00845/ProSitePatterns/74/105/-/CAP-Gly domain signature./ProSiteProfiles/74/116/17.869/CAP-Gly domain profile./Pfam/56/120/7.1E-20/CAP-Gly domain/SMART/56/121/1.7E-29/--/PANTHER/1555/1946/1.1E-42/--/PANTHER/1555/1946/1.1E-42/--
CHIP-DNA_peak_2097	chr4	29983337	29983855	519	29983563	27	2.82926	intron	36124	M.coruscus_chr4_0761	Q8NFP9/0.0/NBEA_HUMAN Neurobeachin OS=Homo sapiens GN=NBEA PE=1 SV=3	sanh:107687255/4e-17/golga2; golgin subfamily A member 2; K20358 golgin subfamily A member 2	K1QET6/0.0/K1QET6_CRAGI Neurobeachin OS=Crassostrea gigas GN=CGI_10022557 PE=4 SV=1	PD329443/ProDom/1638/1875/3.0E-86/REPEAT WD NEUROBEACHIN MEMBRANE LBA BEIGE-LIKE SPLICING ALTERNATIVE 3D-STRUCTURE TRAFFICKING/PANTHER/26/1406/0.0/--/PANTHER/1448/1963/0.0/--/PANTHER/1448/1963/0.0/--/Pfam/197/359/3.6E-12/Concanavalin A-like lectin/glucanases superfamily/PANTHER/26/1406/0.0/--/Pfam/1811/1879/5.8E-23/Domain of Unknown Function (DUF1088)/Pfam/1737/1809/1.1E-34/Domain of Unknown Func…
CHIP-DNA_peak_2151	chr4	77034553	77035052	500	77034805	27	2.5959	promoter(1k)	-726	M.coruscus_chr4_1857	NA	NA	NA	NA
CHIP-DNA_peak_2188	chr4	120896390	120896640	251	120896480	27	3.44944	intron	8801	M.coruscus_chr4_2798	Q90744/3e-109/NAGAB_CHICK Alpha-N-acetylgalactosaminidase OS=Gallus gallus GN=NAGA PE=1 SV=1	crg:105331657/7e-154/alpha-N-acetylgalactosaminidase; K01204 alpha-N-acetylgalactosaminidase [EC:3.2.1.49]	K1QE94/5e-151/K1QE94_CRAGI Alpha-N-acetylgalactosaminidase OS=Crassostrea gigas GN=CGI_10019827 PE=3 SV=1	PTHR11452/PANTHER/1/321/2.3E-146/--/Pfam/1/318/3.8E-131/Alpha galactosidase A
CHIP-DNA_peak_2245	chr5	25225784	25226003	220	25225851	27	2.82926	intron	39537	M.coruscus_chr5_0602	Q9NZN5/2e-82/ARHGC_HUMAN Rho guanine nucleotide exchange factor 12 OS=Homo sapiens GN=ARHGEF12 PE=1 SV=1	myi:110465684/0.0/rho guanine nucleotide exchange factor 12-like isoform X1; K12331 Rho guanine nucleotide exchange factor 11	K1RR99/0.0/K1RR99_CRAGI Rho guanine nucleotide exchange factor 12 OS=Crassostrea gigas GN=CGI_10023103 PE=4 SV=1	PTHR12673/PANTHER/1339/1366/2.8E-199/--/SMART/695/746/2.7E-6/Protein kinase C conserved region 1 (C1) domains (Cysteine-rich domains)/PANTHER/82/246/2.8E-199/--/PANTHER/366/445/2.8E-199/--/PANTHER/471/826/2.8E-199/--/Pfam/697/747/1.7E-9/Phorbol esters/diacylglycerol binding domain (C1 domain)/ProSiteProfiles/111/175/15.662/PDZ domain profile./Pfam/115/182/2.2E-11/PDZ domain (Also known as DHR or …
CHIP-DNA_peak_2325	chr5	60305187	60305404	218	60305326	27	4.12727	Intergenic	-13090	M.coruscus_chr5_1407	NA	NA	NA	NA
CHIP-DNA_peak_2442	chr5	124182733	124182989	257	124182745	27	2.3981	downstream	11736	M.coruscus_chr5_2882	P31512/1e-27/FMO4_HUMAN Dimethylaniline monooxygenase [N-oxide-forming] 4 OS=Homo sapiens GN=FMO4 PE=1 SV=3	shr:100918029/6e-29/dimethylaniline monooxygenase [N-oxide-forming] 4; K00485 dimethylaniline monooxygenase (N-oxide forming) [EC:1.14.13.8]	K1QEX3/9e-48/K1QEX3_CRAGI Flavin-containing monooxygenase OS=Crassostrea gigas GN=CGI_10026021 PE=3 SV=1	PTHR23023:SF124/PANTHER/1/146/4.5E-59/--/PANTHER/1/146/4.5E-59/--/Pfam/1/147/1.2E-36/Flavin-binding monooxygenase-like
CHIP-DNA_peak_2461	chr5	125119565	125119919	355	125119716	27	4.41783	intron	26644	M.coruscus_chr5_2907	Q9Y4W6/0.0/AFG32_HUMAN AFG3-like protein 2 OS=Homo sapiens GN=AFG3L2 PE=1 SV=2	obi:106878159/0.0/AFG3-like protein 2; K08956 AFG3 family protein [EC:3.4.24.-]	A0A0L8GBM3/0.0/A0A0L8GBM3_OCTBM Uncharacterized protein OS=Octopus bimaculoides GN=OCBIM_22037056mg PE=3 SV=1	SM00382/SMART/346/485/1.4E-23/ATPases associated with a variety of cellular activities/Pfam/351/482/7.9E-44/ATPase family associated with various cellular activities (AAA)/Pfam/153/245/6.2E-8/FtsH Extracellular/ProSitePatterns/453/471/-/AAA-protein family signature./PANTHER/151/789/0.0/--/PANTHER/151/789/0.0/--/Pfam/546/749/8.0E-76/Peptidase family M41
CHIP-DNA_peak_2464	chr5	125271119	125271454	336	125271370	27	4.41783	Intergenic	10009	M.coruscus_chr5_2910	P53568/1e-26/CEBPG_MOUSE CCAAT/enhancer-binding protein gamma OS=Mus musculus GN=Cebpg PE=1 SV=1	crg:105345815/3e-37/CCAAT/enhancer-binding protein gamma; K10049 CCAAT/enhancer binding protein (C/EBP), gamma	K1PYD5/5e-37/K1PYD5_CRAGI CCAAT/enhancer-binding protein gamma OS=Crassostrea gigas GN=CGI_10026305 PE=4 SV=1	PS50217/ProSiteProfiles/35/98/11.507/Basic-leucine zipper (bZIP) domain profile./Pfam/35/87/1.4E-15/Basic region leucine zipper/PANTHER/11/101/7.7E-29/--/SMART/33/97/2.0E-11/basic region leucin zipper
CHIP-DNA_peak_2532	chr6	24989220	24989780	561	24989338	27	11.2867	intron	59990	M.coruscus_chr6_0576	NA	sko:102805020/2e-11/host cell factor 1-like; K14966 host cell factor	A0A059EUY7/2e-48/A0A059EUY7_9MICR Uncharacterized protein OS=Anncaliia algerae PRA109 GN=H311_00278 PE=4 SV=1	PF12762/Pfam/102/182/1.2E-8/ISXO2-like transposase domain/PANTHER/1/184/7.5E-49/--
CHIP-DNA_peak_2542	chr6	27202103	27202315	213	27202162	27	3.93957	Intergenic	-26778	M.coruscus_chr6_0614	P41340/0.0/ACT3_LIMPO Actin-3 OS=Limulus polyphemus PE=1 SV=1	crg:105340468/0.0/actin-2; K05692 actin beta/gamma 1	A0A0A7RVV1/0.0/A0A0A7RVV1_LITLI Actin OS=Littorina littorea GN=Act1 PE=2 SV=1	PS00432/ProSitePatterns/357/365/-/Actins signature 2./PANTHER/1/376/0.0/--/PANTHER/1/376/0.0/--/Pfam/4/376/6.6E-150/Actin/ProSitePatterns/54/64/-/Actins signature 1./SMART/6/376/2.2E-239/Actin/ProSitePatterns/105/117/-/Actins and actin-related proteins signature.
CHIP-DNA_peak_2562	chr6	29181529	29181883	355	29181751	27	2.82926	intron	70534	M.coruscus_chr6_0663	Q5EB20/3e-65/FA65C_DANRE Protein FAM65C OS=Danio rerio GN=fam65c PE=2 SV=1	NA	K1QL90/0.0/K1QL90_CRAGI Protein FAM65C OS=Crassostrea gigas GN=CGI_10006257 PE=4 SV=1	PTHR15829:SF13/PANTHER/65/952/7.9E-173/--/Pfam/112/432/5.7E-75/Filopodia upregulated, FAM65/PANTHER/65/952/7.9E-173/--
CHIP-DNA_peak_2571	chr6	33893800	33894153	354	33894072	27	6.14219	intron	51047	M.coruscus_chr6_0773	Q68F99/1e-22/STAC3_XENTR SH3 and cysteine-rich domain-containing protein 3 OS=Xenopus tropicalis GN=stac3 PE=2 SV=1	bmy:Bm1_02735/3e-10/Variant SH3 domain containing protein; K20045 intersectin	K1PH34/1e-121/K1PH34_CRAGI SH3 and cysteine-rich domain-containing protein 3 OS=Crassostrea gigas GN=CGI_10014634 PE=4 SV=1	SM00326/SMART/265/320/2.2E-15/Src homology 3 domains/ProSiteProfiles/262/321/15.136/Src homology 3 (SH3) domain profile./Pfam/268/313/1.1E-11/SH3 domain/PANTHER/210/380/1.0E-37/--/PANTHER/210/380/1.0E-37/--
CHIP-DNA_peak_2709	chr7	4090297	4090600	304	4090337	27	2.3981	Intergenic	-4520	M.coruscus_chr7_0079	NA	NA	NA	NA
CHIP-DNA_peak_2764	chr7	39738610	39739190	581	39738707	27	4.12727	promoter(2k)	-1498	M.coruscus_chr7_0944	NA	NA	A7ST56/6e-17/A7ST56_NEMVE Predicted protein OS=Nematostella vectensis GN=v1g217098 PE=4 SV=1	NA
CHIP-DNA_peak_2788	chr7	54605334	54605680	347	54605385	27	3.87404	Intergenic	25178	M.coruscus_chr7_1265	NA	NA	NA	NA
CHIP-DNA_peak_2845	chr7	106592924	106593118	195	106593017	27	3.44944	intron	19227	M.coruscus_chr7_2506	NA	bfo:BRAFLDRAFT_117107/5e-31/hedgehog interacting protein-like protein; K06231 hedgehog interacting protein	C3XWD3/7e-31/C3XWD3_BRAFL Hedgehog interacting protein-like protein OS=Branchiostoma floridae GN=BRAFLDRAFT_117107 PE=4 SV=1	PF15299/Pfam/160/226/7.3E-11/Amyotrophic lateral sclerosis 2 chromosomal region candidate gene 8/PANTHER/160/391/3.8E-33/--/PANTHER/160/391/3.8E-33/--
CHIP-DNA_peak_2853	chr7	109165359	109165715	357	109165539	27	9.20609	Intergenic	-10655	M.coruscus_chr7_2577	P18172/3e-82/DHGL_DROPS Glucose dehydrogenase [FAD, quinone] OS=Drosophila pseudoobscura pseudoobscura GN=Gld PE=3 SV=4	myi:110460067/4e-126/glucose dehydrogenase [FAD, quinone]-like; K21270 (R)-mandelonitrile oxidase [EC:1.1.3.49]	K1PZS5/3e-123/K1PZS5_CRAGI Glucose dehydrogenase [acceptor] OS=Crassostrea gigas GN=CGI_10009338 PE=3 SV=1	PTHR11552:SF142/PANTHER/16/538/1.8E-148/--/Pfam/40/262/2.3E-42/GMC oxidoreductase/PANTHER/16/538/1.8E-148/--/Pfam/383/527/5.8E-37/GMC oxidoreductase
CHIP-DNA_peak_2918	chr7	123493927	123494135	209	123494027	27	7.63156	intron	29943	M.coruscus_chr7_2887	Q9Y6U7/6e-40/RN215_HUMAN RING finger protein 215 OS=Homo sapiens GN=RNF215 PE=3 SV=2	gga:416919/1e-20/ZNRF3; E3 ubiquitin-protein ligase ZNRF3 isoform X1; K16273 E3 ubiquitin-protein ligase ZNRF3 [EC:2.3.2.27]	K1PGL5/2e-129/K1PGL5_CRAGI Uncharacterized protein OS=Crassostrea gigas GN=CGI_10016779 PE=4 SV=1	SM00184/SMART/671/711/5.2E-9/Ring finger/PANTHER/494/551/4.4E-51/--/PANTHER/584/839/4.4E-51/--/Pfam/670/712/3.6E-13/Ring finger domain/Pfam/154/231/1.6E-7/Mucin-like/ProSiteProfiles/671/712/13.153/Zinc finger RING-type profile./PANTHER/494/551/4.4E-51/--/PANTHER/584/839/4.4E-51/--
CHIP-DNA_peak_2924	chr7	124889580	124891293	1714	124890096	27	4.41783	intron	37764	M.coruscus_chr7_2921	Q4KMP7/2e-150/TB10B_HUMAN TBC1 domain family member 10B OS=Homo sapiens GN=TBC1D10B PE=1 SV=3	myi:110448157/0.0/TBC1 domain family member 10A-like; K19944 TBC1 domain family member 10	K1QMQ1/0.0/K1QMQ1_CRAGI TBC1 domain family member 10B OS=Crassostrea gigas GN=CGI_10018769 PE=4 SV=1	PF00566/Pfam/92/289/4.6E-54/Rab-GTPase-TBC domain/SMART/85/302/3.0E-55/Domain in Tre-2, BUB2p, and Cdc16p. Probable Rab-GAPs./PANTHER/24/366/3.4E-170/--/ProSiteProfiles/88/276/33.804/TBC/rab GAP domain profile./PANTHER/24/366/3.4E-170/--
CHIP-DNA_peak_3037	chr8	15267011	15267419	409	15267327	27	3.44944	intron	13411	M.coruscus_chr8_0352	Q8NDX2/5e-69/VGLU3_HUMAN Vesicular glutamate transporter 3 OS=Homo sapiens GN=SLC17A8 PE=1 SV=1	crg:105325829/1e-127/vesicular glutamate transporter 2.2; K12302 MFS transporter, ACS family, solute carrier family 17 (sodium-dependent inorganic phosphate cotransporter), member 6/7/8	K1PP83/5e-115/K1PP83_CRAGI Vesicular glutamate transporter 1 OS=Crassostrea gigas GN=CGI_10013879 PE=4 SV=1	SM00233/SMART/33/296/4.2E-12/Pleckstrin homology domain./PANTHER/311/675/3.1E-90/--/Pfam/309/474/2.2E-28/Major Facilitator Superfamily/ProSiteProfiles/32/294/9.17/PH domain profile./Pfam/34/87/1.2E-6/PH domain/PANTHER/311/675/3.1E-90/--
CHIP-DNA_peak_3089	chr8	38412056	38412275	220	38412153	27	4.46302	Intergenic	-8133	M.coruscus_chr8_0836	NA	NA	NA	NA
CHIP-DNA_peak_3166	chr8	96532119	96532902	784	96532640	27	6.14219	Intergenic	-81046	M.coruscus_chr8_2119	Q8IPM8/3e-21/CPLX_DROME Complexin OS=Drosophila melanogaster GN=cpx PE=2 SV=1	crg:105321179/1e-40/complexin isoform X1; K15294 complexin-1/2	K1QH71/1e-42/K1QH71_CRAGI Complexin OS=Crassostrea gigas GN=CGI_10004839 PE=4 SV=1	PTHR16705/PANTHER/3/124/2.7E-38/--/Pfam/2/119/5.4E-42/Synaphin protein/PANTHER/3/124/2.7E-38/--
CHIP-DNA_peak_3381	chr9	40395727	40396067	341	40395885	27	6.14219	intron	38635	M.coruscus_chr9_0970	O75417/0.0/DPOLQ_HUMAN DNA polymerase theta OS=Homo sapiens GN=POLQ PE=1 SV=2	myi:110440243/0.0/DNA polymerase theta-like isoform X1; K02349 DNA polymerase theta [EC:2.7.7.7]	K1QA60/0.0/K1QA60_CRAGI DNA polymerase theta OS=Crassostrea gigas GN=CGI_10013103 PE=4 SV=1	SM00490/SMART/743/840/1.4E-16/helicase superfamily c-terminal domain/ProSiteProfiles/454/640/17.432/Superfamilies 1 and 2 helicase ATP-binding type-1 domain profile./Pfam/683/840/1.9E-12/Helicase conserved C-terminal domain/SMART/2794/3028/3.4E-71/DNA polymerase A domain/ProSitePatterns/2862/2881/-/DNA polymerase family A signature./Pfam/457/623/4.2E-16/DEAD/DEAH box helicase/SMART/440/653/1.8E-1…
CHIP-DNA_peak_3416	chr9	84581376	84581943	568	84581624	27	4.41783	Intergenic	-22133	M.coruscus_chr9_1972	NA	NA	NA	NA
CHIP-DNA_peak_22	chr1	3392885	3393183	299	3393097	26	4.95568	intron	9516	M.coruscus_chr1_0064	P28288/0.0/ABCD3_HUMAN ATP-binding cassette sub-family D member 3 OS=Homo sapiens GN=ABCD3 PE=1 SV=1	crg:105341323/0.0/ATP-binding cassette sub-family D member 3; K05677 ATP-binding cassette, subfamily D (ALD), member 3	K1Q8P4/0.0/K1Q8P4_CRAGI ATP-binding cassette sub-family D member 3 OS=Crassostrea gigas GN=CGI_10003984 PE=3 SV=1	PS50893/ProSiteProfiles/428/647/13.566/ATP-binding cassette, ABC transporter-type domain profile./Pfam/445/587/3.8E-18/ABC transporter/ProSiteProfiles/135/311/11.479/ABC transporter integral membrane type-1 fused domain profile./PANTHER/7/647/0.0/--/ProSitePatterns/559/573/-/ABC transporters family signature./PANTHER/7/647/0.0/--/SMART/453/628/3.6E-5/ATPases associated with a variety of cellular …
CHIP-DNA_peak_135	chr1	22772709	22772988	280	22772841	26	7.35901	intron	20435	M.coruscus_chr1_0567	Q96DM3/5e-119/MIC1_HUMAN Uncharacterized protein C18orf8 OS=Homo sapiens GN=C18orf8 PE=2 SV=2	NA	V4B0J6/5e-171/V4B0J6_LOTGI Uncharacterized protein OS=Lottia gigantea GN=LOTGIDRAFT_224293 PE=4 SV=1	PTHR12897/PANTHER/729/1034/2.3E-263/--/PANTHER/6/332/2.3E-263/--/Pfam/859/1013/2.7E-69/Colon cancer-associated protein Mic1-like
CHIP-DNA_peak_330	chr1	152260278	152260598	321	152260478	26	3.38558	intron	64946	M.coruscus_chr1_3541	Q8VD04/5e-98/GRAP1_MOUSE GRIP1-associated protein 1 OS=Mus musculus GN=Gripap1 PE=1 SV=1	hro:HELRODRAFT_194422/3e-17/hypothetical protein; K10448 kelch-like protein 10	A0A0L8I2I2/4e-158/A0A0L8I2I2_OCTBM Uncharacterized protein OS=Octopus bimaculoides GN=OCBIM_22039011mg PE=4 SV=1	PTHR18978/PANTHER/315/561/2.9E-125/--/PANTHER/214/297/2.9E-125/--/PANTHER/619/814/2.9E-125/--/PANTHER/2/196/2.9E-125/--/PANTHER/584/603/2.9E-125/--
CHIP-DNA_peak_440	chr10	5182586	5183072	487	5182868	26	4.95568	intron	39782	M.coruscus_chr10_0143	Q9HCU4/5e-67/CELR2_HUMAN Cadherin EGF LAG seven-pass G-type receptor 2 OS=Homo sapiens GN=CELSR2 PE=1 SV=1	myi:110451854/2e-94/cadherin-related tumor suppressor-like; K16669 protocadherin Fat 4	K1QKA0/1e-161/K1QKA0_CRAGI Uncharacterized protein OS=Crassostrea gigas GN=CGI_10014599 PE=4 SV=1	PS00232/ProSitePatterns/1375/1385/-/Cadherin domain signature./Pfam/173/222/5.9E-11/Protein of unknown function (DUF3719)/ProSiteProfiles/739/854/13.553/Cadherins domain profile./SMART/878/961/7.9E-18/Cadherin repeats./SMART/1200/1277/2.0E-18/Cadherin repeats./SMART/1410/1487/0.14/Cadherin repeats./SMART/1301/1385/3.2E-23/Cadherin repeats./SMART/761/852/0.022/Cadherin repeats./SMART/985/1073/4.1E…
CHIP-DNA_peak_467	chr10	11689465	11690178	714	11689939	26	7.35901	Intergenic	-50814	M.coruscus_chr10_0290	Q6R5N8/1e-20/TLR13_MOUSE Toll-like receptor 13 OS=Mus musculus GN=Tlr13 PE=1 SV=1	myi:110449935/5e-42/toll-like receptor 4; K10160 toll-like receptor 4	I3UIB5/6e-49/I3UIB5_PINMT Toll-like receptor 3 (Fragment) OS=Pinctada martensii PE=2 SV=1	SM00255/SMART/73/213/4.0E-4/Toll - interleukin 1 - resistance/Pfam/85/174/1.9E-12/TIR domain/PANTHER/81/208/3.9E-27/--/ProSiteProfiles/72/215/18.909/TIR domain profile./PANTHER/81/208/3.9E-27/--
CHIP-DNA_peak_479	chr10	16584264	16584600	337	16584393	26	7.35901	intron	51420	M.coruscus_chr10_0403	Q8R1S9/5e-31/S38A4_MOUSE Sodium-coupled neutral amino acid transporter 4 OS=Mus musculus GN=Slc38a4 PE=1 SV=1	ipu:108273795/3e-116/slc38a10; solute carrier family 38 member 10; K14996 solute carrier family 38 (sodium-coupled neutral amino acid transporter), member 10	A0A0B7ARU4/0.0/A0A0B7ARU4_9EUPU Uncharacterized protein OS=Arion vulgaris GN=ORF136354 PE=4 SV=1	PTHR22950:SF296/PANTHER/25/436/1.1E-151/--/Pfam/30/415/2.7E-55/Transmembrane amino acid transporter protein/PANTHER/25/436/1.1E-151/--
CHIP-DNA_peak_615	chr10	113926509	113926718	210	113926515	26	3.32624	Intergenic	-29384	M.coruscus_chr10_2578	P30875/1e-75/SSR2_MOUSE Somatostatin receptor type 2 OS=Mus musculus GN=Sstr2 PE=2 SV=1	crg:105329814/1e-171/somatostatin receptor type 2; K04218 somatostatin receptor 2	K1QHX9/2e-171/K1QHX9_CRAGI Somatostatin receptor type 1 OS=Crassostrea gigas GN=CGI_10027719 PE=4 SV=1	PTHR24229:SF0/PANTHER/1/366/8.2E-121/--/PANTHER/1/366/8.2E-121/--/ProSiteProfiles/56/313/47.814/G-protein coupled receptors family 1 profile./Pfam/56/313/2.1E-54/7 transmembrane receptor (rhodopsin family)
CHIP-DNA_peak_641	chr11	15779527	15779801	275	15779607	26	2.31246	Intergenic	-23818	M.coruscus_chr11_0309	E2RYF6/6e-13/MUC22_HUMAN Mucin-22 OS=Homo sapiens GN=MUC22 PE=1 SV=2	myi:110461242/3e-09/uncharacterized protein LOC110461242; K03006 DNA-directed RNA polymerase II subunit RPB1 [EC:2.7.7.6]	V4CNY8/4e-22/V4CNY8_LOTGI Uncharacterized protein OS=Lottia gigantea GN=LOTGIDRAFT_136730 PE=4 SV=1	NA
CHIP-DNA_peak_650	chr11	18235681	18235941	261	18235829	26	3.7898	Intergenic	52616	M.coruscus_chr11_0372	Q5R5U3/3e-80/ZN271_PONAB Zinc finger protein 271 OS=Pongo abelii GN=ZNF271 PE=2 SV=1	crg:105330008/2e-93/zinc finger protein OZF-like; K20796 histone-lysine N-methyltransferase PRDM7/9 [EC:2.1.1.43]	K1PPH7/5e-93/K1PPH7_CRAGI Histone-lysine N-methyltransferase PRDM9 OS=Crassostrea gigas GN=CGI_10013102 PE=4 SV=1	PS50157/ProSiteProfiles/178/205/15.625/Zinc finger C2H2 type domain profile./ProSitePatterns/40/60/-/Zinc finger C2H2 type domain signature./ProSitePatterns/124/144/-/Zinc finger C2H2 type domain signature./SMART/206/228/1.2E-4/zinc finger/SMART/38/60/0.0014/zinc finger/SMART/178/200/8.6E-4/zinc finger/SMART/150/172/0.016/zinc finger/SMART/10/32/120.0/zinc finger/SMART/122/144/8.0E-5/zinc finger/…
CHIP-DNA_peak_710	chr11	51102311	51102523	213	51102448	26	5.92283	Intergenic	-17658	M.coruscus_chr11_1319	NA	NA	NA	NA
CHIP-DNA_peak_809	chr11	98490613	98490812	200	98490718	26	10.8836	intron	55589	M.coruscus_chr11_2485	Q1ZXD6/6e-15/ROCO5_DICDI Probable serine/threonine-protein kinase roco5 OS=Dictyostelium discoideum GN=roco5 PE=3 SV=1	myi:110458736/1e-35/uncharacterized protein LOC110458736 isoform X1; K15168 mediator of RNA polymerase II transcription subunit 25	K1PNK8/2e-31/K1PNK8_CRAGI Ankyrin repeat domain-containing protein 54 OS=Crassostrea gigas GN=CGI_10010381 PE=4 SV=1	PF13857/Pfam/139/184/2.7E-7/Ankyrin repeats (many copies)/SMART/1070/1162/0.0054/DEATH domain, found in proteins involved in cell death (apoptosis)./SMART/1166/1255/4.4/DEATH domain, found in proteins involved in cell death (apoptosis)./PANTHER/56/139/4.5E-16/--/Pfam/1088/1159/5.5E-8/Death domain/SMART/142/172/6.3E-5/ankyrin repeats/ProSiteProfiles/1284/1352/10.974/CARD caspase recruitment domain…
CHIP-DNA_peak_834	chr12	805627	806264	638	805755	26	4.95568	Intergenic	39231	M.coruscus_chr12_0008	P18172/4e-103/DHGL_DROPS Glucose dehydrogenase [FAD, quinone] OS=Drosophila pseudoobscura pseudoobscura GN=Gld PE=3 SV=4	myi:110460087/1e-168/glucose dehydrogenase [FAD, quinone]-like isoform X1; K21270 (R)-mandelonitrile oxidase [EC:1.1.3.49]	K1PZS5/4e-166/K1PZS5_CRAGI Glucose dehydrogenase [acceptor] OS=Crassostrea gigas GN=CGI_10009338 PE=3 SV=1	PS00624/ProSitePatterns/293/307/-/GMC oxidoreductases signature 2./PIRSF/22/595/1.5E-146/--/PANTHER/13/590/4.0E-190/--/Pfam/40/333/1.2E-76/GMC oxidoreductase/PANTHER/13/590/4.0E-190/--/Pfam/440/585/5.9E-35/GMC oxidoreductase
CHIP-DNA_peak_840	chr12	6932605	6933102	498	6932996	26	3.73568	intron	27007	M.coruscus_chr12_0128	Q5ZLK1/0.0/DCA13_CHICK DDB1- and CUL4-associated factor 13 OS=Gallus gallus GN=DCAF13 PE=2 SV=1	crg:105318083/0.0/DDB1- and CUL4-associated factor 13; K11806 WD repeat and SOF domain-containing protein 1	K1QGW5/0.0/K1QGW5_CRAGI WD repeat and SOF domain-containing protein 1 OS=Crassostrea gigas GN=CGI_10012435 PE=4 SV=1	PF04158/Pfam/438/524/6.5E-36/Sof1-like domain/ProSiteProfiles/405/446/10.107/Trp-Asp (WD) repeats profile./Pfam/146/180/0.013/WD domain, G-beta repeat/Pfam/185/222/0.01/WD domain, G-beta repeat/ProSiteProfiles/147/446/28.054/Trp-Asp (WD) repeats circular profile./SMART/396/437/0.011/WD40 repeats/SMART/183/222/1.5E-7/WD40 repeats/SMART/269/309/0.45/WD40 repeats/SMART/140/180/1.0E-4/WD40 repeats/SM…
CHIP-DNA_peak_1079	chr13	4870293	4870957	665	4870749	26	7.60172	downstream	41152	M.coruscus_chr13_0108	A7Y3K2/6e-15/TI214_IPOPU Protein TIC 214 OS=Ipomoea purpurea GN=TIC214 PE=3 SV=1	xma:102238411/3e-14/epsin-1-like isoform X3; K12471 epsin	A0A0N5BJW3/1e-10/A0A0N5BJW3_STREA Uncharacterized protein OS=Strongyloides papillosus PE=4 SV=1	NA
CHIP-DNA_peak_1147	chr13	38230598	38230880	283	38230752	26	5.13987	intron	60631	M.coruscus_chr13_0868	Q3UY96/0.0/CFA74_MOUSE Cilia- and flagella-associated protein 74 OS=Mus musculus GN=Cfap74 PE=2 SV=3	NA	K1PQD7/0.0/K1PQD7_CRAGI Uncharacterized protein OS=Crassostrea gigas GN=CGI_10011755 PE=4 SV=1	PTHR22538/PANTHER/689/1947/0.0/--/PANTHER/215/670/0.0/--/Pfam/1552/1630/6.2E-7/Abnormal spindle-like microcephaly-assoc'd, ASPM-SPD-2-Hydin/Pfam/798/865/0.0056/Flagellar-associated PapD-like
CHIP-DNA_peak_1179	chr13	71917229	71918163	935	71917884	26	2.99769	Intergenic	18245	M.coruscus_chr13_1608	Q0EEE2/1e-42/PTHD3_MOUSE Patched domain-containing protein 3 OS=Mus musculus GN=Ptchd3 PE=1 SV=1	smin:v1.2.006486.t1/1e-23/symbB.v1.2.006486.t1; -; K12385 Niemann-Pick C1 protein	K1S6W3/8e-92/K1S6W3_CRAGI Patched domain-containing protein 3 OS=Crassostrea gigas GN=CGI_10027279 PE=4 SV=1	PF02460/Pfam/55/398/8.3E-52/Patched family/PANTHER/7/398/6.6E-94/--/PANTHER/7/398/6.6E-94/--/ProSiteProfiles/258/418/28.767/Sterol-sensing domain (SSD) profile.
CHIP-DNA_peak_1313	chr14	67941419	67941619	201	67941498	26	4.26005	intron	95471	M.coruscus_chr14_1365	P29465/6e-18/CHS3_YEAST Chitin synthase 3 OS=Saccharomyces cerevisiae (strain ATCC 204508 / S288c) GN=CHS3 PE=1 SV=3	myi:110458442/0.0/uncharacterized protein LOC110458442 isoform X1; K00698 chitin synthase [EC:2.4.1.16]	V3ZEJ5/0.0/V3ZEJ5_LOTGI Uncharacterized protein (Fragment) OS=Lottia gigantea GN=LOTGIDRAFT_91642 PE=4 SV=1	PTHR22914/PANTHER/157/639/0.0/--/PANTHER/1199/1517/0.0/--/PANTHER/1199/1517/0.0/--/PANTHER/157/639/0.0/--/Pfam/812/1065/1.4E-26/Chitin synthase/PANTHER/663/1163/0.0/--/PANTHER/663/1163/0.0/--
CHIP-DNA_peak_1321	chr14	69625842	69626143	302	69625898	26	3.32624	Intergenic	-10630	M.coruscus_chr14_1405	NA	lpc:LPC_0724/1e-13/fimV; transmembrane Tfp pilus assembly protein FimV (twitching motility); K08086 pilus assembly protein FimV	A0A0L7K5U6/8e-13/A0A0L7K5U6_PLAFX Uncharacterized protein OS=Plasmodium falciparum (isolate HB3) GN=PFHG_00199 PE=4 SV=1	NA
CHIP-DNA_peak_1449	chr2	44877093	44877540	448	44877389	26	10.8836	intron	3868	M.coruscus_chr2_1085	A1DWM3/2e-159/MFSD6_PIG Major facilitator superfamily domain-containing protein 6 OS=Sus scrofa GN=MFSD6 PE=2 SV=1	atm:ANT_08270/2e-08/major facilitator superfamily transporter; K05820 MFS transporter, PPP family, 3-phenylpropionic acid transporter	K1PGX1/0.0/K1PGX1_CRAGI Major facilitator superfamily domain-containing protein 6 OS=Crassostrea gigas GN=CGI_10014967 PE=4 SV=1	PTHR16172/PANTHER/168/392/7.9E-228/--/PANTHER/40/148/7.9E-228/--/PANTHER/168/392/7.9E-228/--/PANTHER/435/708/7.9E-228/--/PANTHER/40/148/7.9E-228/--/PANTHER/435/708/7.9E-228/--/Pfam/54/128/6.8E-17/MFS_1 like family/Pfam/502/670/3.4E-13/Major Facilitator Superfamily
CHIP-DNA_peak_1451	chr2	46109531	46109828	298	46109633	26	10.8836	intron	684	M.coruscus_chr2_1125	Q4KMD7/5e-59/STPAP_DANRE Speckle targeted PIP5K1A-regulated poly(A) polymerase OS=Danio rerio GN=tut1 PE=2 SV=1	myi:110455828/0.0/speckle targeted PIP5K1A-regulated poly(A) polymerase-like; K18709 speckle targeted PIP5K1A-regulated poly(A) polymerase [EC:2.7.7.19 2.7.7.52]	K1R4B5/3e-165/K1R4B5_CRAGI Poly(A) RNA polymerase, mitochondrial OS=Crassostrea gigas GN=CGI_10015316 PE=4 SV=1	PTHR12271/PANTHER/29/137/2.4E-108/--/PANTHER/277/374/2.4E-108/--/PANTHER/402/642/2.4E-108/--/Pfam/567/620/1.6E-10/Cid1 family poly A polymerase/Pfam/55/113/9.9E-11/RNA recognition motif. (a.k.a. RRM, RBD, or RNP domain)/SMART/54/126/3.4E-12/RNA recognition motif/PANTHER/277/374/2.4E-108/--/ProSiteProfiles/53/140/11.827/Eukaryotic RNA Recognition Motif (RRM) profile./PANTHER/29/137/2.4E-108/--/PAN…
CHIP-DNA_peak_1491	chr2	86073309	86073547	239	86073495	26	3.32624	Intergenic	-31112	M.coruscus_chr2_1964	NA	NA	NA	NA
CHIP-DNA_peak_1529	chr2	107918696	107918911	216	107918810	26	2.99769	intron	2078	M.coruscus_chr2_2450	P40692/7e-30/MLH1_HUMAN DNA mismatch repair protein Mlh1 OS=Homo sapiens GN=MLH1 PE=1 SV=1	crg:105328687/8e-33/DNA mismatch repair protein Mlh1; K08734 DNA mismatch repair protein MLH1	R7UVD5/2e-33/R7UVD5_CAPTE Uncharacterized protein OS=Capitella teleta GN=CAPTEDRAFT_140667 PE=4 SV=1	PTHR10073:SF40/PANTHER/11/72/4.9E-38/--/Pfam/32/74/1.0E-7/Histidine kinase-, DNA gyrase B-, and HSP90-like ATPase/PANTHER/11/72/4.9E-38/--
CHIP-DNA_peak_1554	chr2	118005285	118005621	337	118005513	26	3.73568	intron	2250	M.coruscus_chr2_2672	Q54U31/4e-22/SHKD_DICDI Dual specificity protein kinase shkD OS=Dictyostelium discoideum GN=shkD PE=3 SV=1	myi:110465930/0.0/dual serine/threonine and tyrosine protein kinase-like; K16288 receptor-interacting serine/threonine-protein kinase 5 [EC:2.7.11.1]	K1QF66/0.0/K1QF66_CRAGI Uncharacterized protein in xynA 3'region OS=Crassostrea gigas GN=CGI_10006719 PE=4 SV=1	PS00108/ProSitePatterns/869/881/-/Serine/Threonine protein kinases active-site signature./PANTHER/2/1015/2.0E-167/--/ProSitePatterns/738/763/-/Protein kinases ATP-binding region signature./PANTHER/2/1015/2.0E-167/--/Pfam/735/1010/3.1E-43/Protein kinase domain/ProSiteProfiles/732/1017/34.647/Protein kinase domain profile./SMART/732/1016/5.6E-36/Serine/Threonine protein kinases, catalytic domain/Pf…
CHIP-DNA_peak_1564	chr2	124317234	124318077	844	124317925	26	5.92283	intron	17763	M.coruscus_chr2_2805	Q6TS35/2e-30/TAU_SPECI Microtubule-associated protein tau OS=Spermophilus citellus GN=MAPT PE=1 SV=3	myi:110460313/3e-83/uncharacterized protein LOC110460313 isoform X1; K10430 microtubule-associated protein 2	V4A5P5/3e-59/V4A5P5_LOTGI Microtubule-associated protein OS=Lottia gigantea GN=LOTGIDRAFT_217179 PE=4 SV=1	PS51491/ProSiteProfiles/2112/2143/9.911/Tau and MAP proteins tubulin-binding repeat profile./PANTHER/1991/2022/3.0E-15/--/PANTHER/2051/2146/3.0E-15/--/ProSiteProfiles/1992/2021/9.85/Tau and MAP proteins tubulin-binding repeat profile./ProSiteProfiles/1931/1961/10.425/Tau and MAP proteins tubulin-binding repeat profile./ProSiteProfiles/2080/2111/12.377/Tau and MAP proteins tubulin-binding repeat p…
CHIP-DNA_peak_1780	chr3	45751231	45751487	257	45751307	26	2.72822	intron	20466	M.coruscus_chr3_1110	Q5SNZ0/0.0/GRDN_MOUSE Girdin OS=Mus musculus GN=Ccdc88a PE=1 SV=2	lak:106157859/5e-64/ubiquitin-40S ribosomal protein S27a; K02977 small subunit ribosomal protein S27Ae	K1QNU5/0.0/K1QNU5_CRAGI Protein Daple OS=Crassostrea gigas GN=CGI_10017099 PE=4 SV=1	PF00240/Pfam/6/74/7.1E-32/Ubiquitin family/ProSitePatterns/27/52/-/Ubiquitin domain signature./PANTHER/1200/1752/0.0/--/PANTHER/1951/2138/0.0/--/Pfam/118/645/4.2E-23/HOOK protein/ProSiteProfiles/1/76/31.018/Ubiquitin domain profile./PANTHER/113/1050/0.0/--/SMART/1/72/2.9E-36/Ubiquitin homologues/PANTHER/1200/1752/0.0/--/PANTHER/113/1050/0.0/--/PANTHER/1951/2138/0.0/--
CHIP-DNA_peak_1782	chr3	52515938	52516502	565	52516023	26	4.95568	intron	25848	M.coruscus_chr3_1298	P08133/5e-105/ANXA6_HUMAN Annexin A6 OS=Homo sapiens GN=ANXA6 PE=1 SV=3	myi:110462058/0.0/annexin A6-like isoform X1; K17094 annexin A6	K1QDT7/6e-157/K1QDT7_CRAGI Annexin OS=Crassostrea gigas GN=CGI_10027464 PE=3 SV=1	PTHR10502/PANTHER/768/1079/5.1E-149/--/ProSitePatterns/865/917/-/Annexins repeated domain signature./Pfam/542/608/6.3E-6/Annexin/Pfam/624/672/8.4E-10/Annexin/Pfam/783/845/2.9E-21/Annexin/Pfam/462/520/7.4E-7/Annexin/Pfam/1014/1076/1.7E-19/Annexin/Pfam/852/917/3.6E-20/Annexin/Pfam/946/1001/4.0E-13/Annexin/SMART/471/522/0.056/Annexin repeats/SMART/1025/1077/9.5E-19/Annexin repeats/SMART/628/681/1.1E…
CHIP-DNA_peak_1859	chr3	111765011	111765694	684	111765347	26	4.95568	intron	2916	M.coruscus_chr3_2747	Q9SH31/8e-21/GT16_ARATH Xyloglucan-specific galacturonosyltransferase OS=Arabidopsis thaliana GN=GT16 PE=2 SV=1	spu:100888790/1e-58/xyloglucan galactosyltransferase KATAMARI1 homolog; K20888 xyloglucan galactosyltransferase MUR3 [EC:2.4.1.-]	K1Q767/3e-84/K1Q767_CRAGI Xyloglucan galactosyltransferase KATAMARI1 OS=Crassostrea gigas GN=CGI_10004386 PE=4 SV=1	PTHR11062:SF72/PANTHER/83/103/7.1E-77/--/PANTHER/83/103/7.1E-77/--/PANTHER/122/472/7.1E-77/--/Pfam/84/423/1.1E-36/Exostosin family/PANTHER/122/472/7.1E-77/--
CHIP-DNA_peak_1925	chr3	127896210	127896807	598	127896685	26	3.73568	intron	19029	M.coruscus_chr3_3079	Q7F8T6/1e-20/OMT17_ORYSJ Tricin synthase 2 OS=Oryza sativa subsp. japonica GN=ROMT-17 PE=1 SV=1	npu:Npun_R5599/1e-52/O-methyltransferase, family 3; K00588 caffeoyl-CoA O-methyltransferase [EC:2.1.1.104]	K1PIF8/4e-64/K1PIF8_CRAGI O-methyltransferase mdmC OS=Crassostrea gigas GN=CGI_10004018 PE=4 SV=1	PS51682/ProSiteProfiles/34/266/37.393/SAM-dependent O-methyltransferase class I-type profile./Pfam/84/239/2.1E-38/O-methyltransferase/Pfam/243/371/1.2E-6/Endonuclease/Exonuclease/phosphatase family/PANTHER/56/239/1.7E-49/--
CHIP-DNA_peak_1943	chr3	130377456	130377751	296	130377615	26	5.51494	intron	26664	M.coruscus_chr3_3144	NA	myi:110463194/1e-24/centromere protein F-like; K10352 myosin heavy chain	K1QZT0/3e-22/K1QZT0_CRAGI Uncharacterized protein OS=Crassostrea gigas GN=CGI_10010967 PE=4 SV=1	NA
CHIP-DNA_peak_1969	chr3	135872883	135873355	473	135873191	26	4.95568	Intergenic	98869	M.coruscus_chr3_3280	NA	NA	K1QZY2/1e-65/K1QZY2_CRAGI Uncharacterized protein OS=Crassostrea gigas GN=CGI_10025780 PE=4 SV=1	PTHR22227:SF6/PANTHER/501/680/4.6E-32/--/PANTHER/501/680/4.6E-32/--
CHIP-DNA_peak_1981	chr3	136553463	136553949	487	136553653	26	3.73568	intron	17354	M.coruscus_chr3_3296	O00410/0.0/IPO5_HUMAN Importin-5 OS=Homo sapiens GN=IPO5 PE=1 SV=4	crg:105346647/0.0/importin-5; K20222 importin-5	A0A0A9W6Y6/0.0/A0A0A9W6Y6_LYGHE Importin-5 (Fragment) OS=Lygus hesperus GN=IPO5 PE=4 SV=1	PF13513/Pfam/452/506/3.9E-10/HEAT-like repeat/PANTHER/467/1159/0.0/--/PANTHER/238/391/0.0/--/PANTHER/2/182/0.0/--/PANTHER/2/182/0.0/--/PANTHER/467/1159/0.0/--/PANTHER/238/391/0.0/--
CHIP-DNA_peak_2067	chr4	17757638	17757896	259	17757810	26	3.32624	intron	49544	M.coruscus_chr4_0451	NA	epa:110249156/4e-08/uncharacterized protein LOC110249156; K10484 structure-specific endonuclease subunit SLX4 (BTB/POZ domain-containing protein 12)	K1QA33/2e-166/K1QA33_CRAGI Structure-specific endonuclease subunit SLX4 OS=Crassostrea gigas GN=CGI_10019710 PE=4 SV=1	NA
CHIP-DNA_peak_2269	chr5	29771201	29771912	712	29771561	26	9.40327	intron	54355	M.coruscus_chr5_0705	Q08BT5/0.0/K1468_XENTR LisH domain and HEAT repeat-containing protein KIAA1468 homolog OS=Xenopus tropicalis PE=2 SV=1	NA	K1PHE9/0.0/K1PHE9_CRAGI Uncharacterized protein OS=Crassostrea gigas GN=CGI_10019620 PE=4 SV=1	PS50077/ProSiteProfiles/1027/1065/9.112/HEAT repeat profile./PANTHER/3/925/0.0/--/PANTHER/1001/1234/0.0/--/ProSiteProfiles/172/204/9.783/LIS1 homology (LisH) motif profile./SMART/172/204/4.3E-4/Lissencephaly type-1-like homology motif
CHIP-DNA_peak_2332	chr5	66841918	66842174	257	66842054	26	4.26005	Intergenic	4627	M.coruscus_chr5_1514	NA	NA	NA	NA
CHIP-DNA_peak_2428	chr5	119944059	119944678	620	119944281	26	10.8836	Intergenic	17046	M.coruscus_chr5_2788	Q68DY1/7e-33/ZN626_HUMAN Zinc finger protein 626 OS=Homo sapiens GN=ZNF626 PE=2 SV=2	myi:110466845/0.0/zinc finger protein-like; K22402 GDNF-inducible zinc finger protein 1	K1RK79/4e-146/K1RK79_CRAGI Zinc finger and BTB domain-containing protein 24 OS=Crassostrea gigas GN=CGI_10023192 PE=4 SV=1	PS00028/ProSitePatterns/416/436/-/Zinc finger C2H2 type domain signature./ProSitePatterns/444/464/-/Zinc finger C2H2 type domain signature./Pfam/555/581/0.0093/C2H2-type zinc-finger domain/PANTHER/323/587/3.0E-59/--/ProSiteProfiles/442/469/10.429/Zinc finger C2H2 type domain profile./ProSitePatterns/529/549/-/Zinc finger C2H2 type domain signature./ProSiteProfiles/527/554/13.297/Zinc finger C2H2 …
CHIP-DNA_peak_2460	chr5	125077403	125078746	1344	125078188	26	4.95568	intron	15645	M.coruscus_chr5_2906	NA	epa:110255091/6e-06/zinc finger protein 878-like; K09228 KRAB domain-containing zinc finger protein	Q5CYC6/2e-18/Q5CYC6_CRYPI Uncharacterized low complexity protein OS=Cryptosporidium parvum (strain Iowa II) GN=cgd7_2870 PE=4 SV=1	NA
CHIP-DNA_peak_2477	chr6	1927317	1927566	250	1927449	26	5.92283	Intergenic	-10873	M.coruscus_chr6_0051	Q8BGH2/1e-91/SAM50_MOUSE Sorting and assembly machinery component 50 homolog OS=Mus musculus GN=Samm50 PE=1 SV=1	crg:105327364/2e-117/sorting and assembly machinery component 50 homolog; K07277 outer membrane protein insertion porin family	A0A0L8GXY3/1e-107/A0A0L8GXY3_OCTBM Uncharacterized protein OS=Octopus bimaculoides GN=OCBIM_22026227mg PE=4 SV=1	PTHR12815:SF19/PANTHER/1/258/3.8E-87/--/PANTHER/1/258/3.8E-87/--/Pfam/30/245/1.6E-44/Surface antigen
CHIP-DNA_peak_2546	chr6	27212464	27212667	204	27212530	26	4.26005	Intergenic	-16410	M.coruscus_chr6_0614	P41340/0.0/ACT3_LIMPO Actin-3 OS=Limulus polyphemus PE=1 SV=1	crg:105340468/0.0/actin-2; K05692 actin beta/gamma 1	A0A0A7RVV1/0.0/A0A0A7RVV1_LITLI Actin OS=Littorina littorea GN=Act1 PE=2 SV=1	PS00432/ProSitePatterns/357/365/-/Actins signature 2./PANTHER/1/376/0.0/--/PANTHER/1/376/0.0/--/Pfam/4/376/6.6E-150/Actin/ProSitePatterns/54/64/-/Actins signature 1./SMART/6/376/2.2E-239/Actin/ProSitePatterns/105/117/-/Actins and actin-related proteins signature.
CHIP-DNA_peak_2547	chr6	27215702	27215897	196	27215832	26	3.32624	Intergenic	-13108	M.coruscus_chr6_0614	P41340/0.0/ACT3_LIMPO Actin-3 OS=Limulus polyphemus PE=1 SV=1	crg:105340468/0.0/actin-2; K05692 actin beta/gamma 1	A0A0A7RVV1/0.0/A0A0A7RVV1_LITLI Actin OS=Littorina littorea GN=Act1 PE=2 SV=1	PS00432/ProSitePatterns/357/365/-/Actins signature 2./PANTHER/1/376/0.0/--/PANTHER/1/376/0.0/--/Pfam/4/376/6.6E-150/Actin/ProSitePatterns/54/64/-/Actins signature 1./SMART/6/376/2.2E-239/Actin/ProSitePatterns/105/117/-/Actins and actin-related proteins signature.
CHIP-DNA_peak_2550	chr6	27218638	27219116	479	27219067	26	4.30362	Intergenic	-9873	M.coruscus_chr6_0614	P41340/0.0/ACT3_LIMPO Actin-3 OS=Limulus polyphemus PE=1 SV=1	crg:105340468/0.0/actin-2; K05692 actin beta/gamma 1	A0A0A7RVV1/0.0/A0A0A7RVV1_LITLI Actin OS=Littorina littorea GN=Act1 PE=2 SV=1	PS00432/ProSitePatterns/357/365/-/Actins signature 2./PANTHER/1/376/0.0/--/PANTHER/1/376/0.0/--/Pfam/4/376/6.6E-150/Actin/ProSitePatterns/54/64/-/Actins signature 1./SMART/6/376/2.2E-239/Actin/ProSitePatterns/105/117/-/Actins and actin-related proteins signature.
CHIP-DNA_peak_2649	chr6	98521054	98521586	533	98521402	26	7.35901	Intergenic	-12546	M.coruscus_chr6_2201	NA	ag:AAK28535/4e-10/FAMET; farsoic acid methyltransferase; K15824 farsoic acid methyltransferase	R7UVQ9/3e-10/R7UVQ9_CAPTE Uncharacterized protein (Fragment) OS=Capitella teleta GN=CAPTEDRAFT_63764 PE=4 SV=1	PF00024/Pfam/504/541/1.6E-4/PAN domain/Pfam/366/466/1.8E-16/Farnesoic acid 0-methyl transferase/Pfam/92/192/5.3E-15/Farnesoic acid 0-methyl transferase
CHIP-DNA_peak_2755	chr7	39095348	39096486	1139	39095810	26	7.35901	Intergenic	-3270	M.coruscus_chr7_0928	Q9Z1T6/0.0/FYV1_MOUSE 1-phosphatidylinositol 3-phosphate 5-kinase OS=Mus musculus GN=Pikfyve PE=1 SV=3	myi:110449617/0.0/1-phosphatidylinositol 3-phosphate 5-kinase-like isoform X1; K00921 1-phosphatidylinositol-3-phosphate 5-kinase [EC:2.7.1.150]	K1QRH8/0.0/K1QRH8_CRAGI 1-phosphatidylinositol-3-phosphate 5-kinase OS=Crassostrea gigas GN=CGI_10016663 PE=4 SV=1	SM00064/SMART/124/193/1.8E-14/Protein present in Fab1, YOTB, Vac1, and EEA1/Pfam/533/743/1.1E-25/TCP-1/cpn60 chaperonin family/Pfam/128/189/3.9E-16/FYVE zinc finger/SMART/291/366/2.0E-14/Domain found in Dishevelled, Egl-10, and Pleckstrin/PANTHER/125/451/0.0/--/ProSiteProfiles/132/187/11.914/Zinc finger FYVE/FYVE-related type profile./ProSiteProfiles/291/366/13.91/DEP domain profile./Pfam/2089/23…
CHIP-DNA_peak_2947	chr8	3504165	3504947	783	3504416	26	6.13296	promoter(2k)	-1208	M.coruscus_chr8_0081	C0H906/0.0/NCBP1_SALSA Nuclear cap-binding protein subunit 1 OS=Salmo salar GN=ncbp1 PE=2 SV=1	crg:105318090/0.0/nuclear cap-binding protein subunit 1; K12882 nuclear cap-binding protein subunit 1	K1Q4J3/0.0/K1Q4J3_CRAGI Nuclear cap-binding protein subunit 1 OS=Crassostrea gigas GN=CGI_10006290 PE=4 SV=1	PF09090/Pfam/426/691/7.9E-79/MIF4G like/Pfam/349/410/8.8E-16/MIF4G like/Pfam/299/346/3.5E-5/MIF4G like/PANTHER/2/729/0.0/--/SMART/1/199/1.5E-19/Middle domain of eukaryotic initiation factor 4G (eIF4G)/Pfam/3/197/2.6E-19/MIF4G domain
CHIP-DNA_peak_3010	chr8	11830664	11831095	432	11830959	26	7.35901	intron	3609	M.coruscus_chr8_0276	E9Q1U1/0.0/CC171_MOUSE Coiled-coil domain-containing protein 171 OS=Mus musculus GN=Ccdc171 PE=2 SV=1	NA	K1QJZ5/0.0/K1QJZ5_CRAGI Uncharacterized protein C9orf93 OS=Crassostrea gigas GN=CGI_10006292 PE=4 SV=1	PTHR37476/PANTHER/52/327/4.7E-81/--/PANTHER/405/597/4.7E-81/--/PANTHER/613/1386/4.7E-81/--
CHIP-DNA_peak_3142	chr8	79161428	79161819	392	79161526	26	2.99769	intron	66048	M.coruscus_chr8_1724	Q6NXE6/6e-89/ARMC6_HUMAN Armadillo repeat-containing protein 6 OS=Homo sapiens GN=ARMC6 PE=1 SV=2	NA	K1PUK3/2e-130/K1PUK3_CRAGI Armadillo repeat-containing protein 6 OS=Crassostrea gigas GN=CGI_10007167 PE=4 SV=1	PTHR22895/PANTHER/1/374/4.3E-87/--
CHIP-DNA_peak_3149	chr8	86343536	86343850	315	86343595	26	7.35901	Intergenic	-8375	M.coruscus_chr8_1896	NA	NA	V4AB32/2e-26/V4AB32_LOTGI Uncharacterized protein OS=Lottia gigantea GN=LOTGIDRAFT_230597 PE=4 SV=1	NA
CHIP-DNA_peak_3219	chr8	110211993	110212228	236	110212039	26	2.72822	intron	50617	M.coruscus_chr8_2421	Q70KH2/6e-154/GLCM_PIG Glucosylceramidase OS=Sus scrofa GN=GBA PE=3 SV=1	myi:110443649/0.0/glucosylceramidase-like; K01201 glucosylceramidase [EC:3.2.1.45]	V4B2P4/0.0/V4B2P4_LOTGI Glucosylceramidase OS=Lottia gigantea GN=LOTGIDRAFT_158016 PE=3 SV=1	SM00408/SMART/33/98/6.0E-10/Immunoglobulin C-2 Type/SMART/246/332/0.024/Immunoglobulin C-2 Type/SMART/154/215/2.4E-12/Immunoglobulin C-2 Type/Pfam/28/108/2.5E-11/Immunoglobulin I-set domain/Pfam/155/225/6.0E-10/Immunoglobulin I-set domain/Pfam/480/591/1.1E-25/O-Glycosyl hydrolase family 30/Pfam/654/1020/1.2E-148/O-Glycosyl hydrolase family 30/ProSiteProfiles/19/107/10.553/Ig-like domain profile./…
CHIP-DNA_peak_3252	chr8	121072825	121073209	385	121073111	26	3.73568	downstream	4493	M.coruscus_chr8_2647	NA	NA	NA	PS51257/ProSiteProfiles/1/15/5.0/Prokaryotic membrane lipoprotein lipid attachment site profile.
CHIP-DNA_peak_3265	chr8	124557915	124558400	486	124558194	26	4.26005	intron	27605	M.coruscus_chr8_2730	O54988/8e-117/SLK_MOUSE STE20-like serine/threonine-protein kinase OS=Mus musculus GN=Slk PE=1 SV=2	myi:110446748/0.0/serine/threonine-protein kinase 10-like isoform X1; K08836 STE20-like kinase [EC:2.7.11.1]	A0A0L8HPV4/0.0/A0A0L8HPV4_OCTBM Uncharacterized protein OS=Octopus bimaculoides GN=OCBIM_22009356mg PE=4 SV=1	PF00069/Pfam/512/551/4.0E-5/Protein kinase domain/Pfam/41/246/2.8E-55/Protein kinase domain/SMART/40/551/6.6E-93/Serine/Threonine protein kinases, catalytic domain/ProSitePatterns/46/69/-/Protein kinases ATP-binding region signature./PANTHER/30/267/6.1E-243/--/PANTHER/523/551/6.1E-243/--/PANTHER/1396/1685/6.1E-243/--/ProSiteProfiles/40/551/46.576/Protein kinase domain profile./ProSitePatterns/157…
CHIP-DNA_peak_3287	chr9	5253286	5253819	534	5253432	26	5.92283	intron	43438	M.coruscus_chr9_0108	Q9Y4D2/2e-115/DGLA_HUMAN Sn1-specific diacylglycerol lipase alpha OS=Homo sapiens GN=DAGLA PE=1 SV=3	myi:110451579/0.0/sn1-specific diacylglycerol lipase alpha-like isoform X1; K13806 sn1-specific diacylglycerol lipase [EC:3.1.1.-]	K1PNC0/1e-172/K1PNC0_CRAGI Sn1-specific diacylglycerol lipase alpha OS=Crassostrea gigas GN=CGI_10019387 PE=4 SV=1	PTHR21493/PANTHER/836/1005/1.3E-224/--/PANTHER/575/798/1.3E-224/--/Pfam/609/685/2.6E-8/Lipase (class 3)/PANTHER/241/478/1.3E-224/--/PANTHER/1/175/1.3E-224/--/PANTHER/241/478/1.3E-224/--/PANTHER/1/175/1.3E-224/--/PANTHER/575/798/1.3E-224/--/PANTHER/836/1005/1.3E-224/--
CHIP-DNA_peak_3329	chr9	16925605	16926368	764	16926150	26	4.95568	Intergenic	-20505	M.coruscus_chr9_0392	Q23445/3e-51/SAR1_CAEEL GTP-binding protein SAR1 OS=Caenorhabditis elegans GN=ZK180.4 PE=3 SV=1	myi:110451849/3e-50/GTP-binding protein SAR1-like; K07953 GTP-binding protein SAR1 [EC:3.6.5.-]	H2WG89/6e-51/H2WG89_CAEJA Uncharacterized protein OS=Caenorhabditis japonica GN=WBGene00134275 PE=3 SV=1	SM00177/SMART/8/197/8.7E-16/ARF-like small GTPases; ARF, ADP-ribosylation factor/PANTHER/19/162/5.4E-59/--/Pfam/20/154/4.7E-44/ADP-ribosylation factor family/ProSiteProfiles/18/197/14.989/small GTPase SAR1 family profile./SMART/8/193/2.4E-45/Sar1p-like members of the Ras-family of small GTPases/PANTHER/19/162/5.4E-59/--
CHIP-DNA_peak_3339	chr9	23583172	23583407	236	23583298	26	7.35901	intron	74845	M.coruscus_chr9_0557	P13595/2e-17/NCAM1_MOUSE Neural cell adhesion molecule 1 OS=Mus musculus GN=Ncam1 PE=1 SV=3	myi:110446786/3e-82/uncharacterized protein LOC110446786; K04600 cadherin EGF LAG seven-pass G-type receptor 1	K1QUM5/5e-47/K1QUM5_CRAGI Titin OS=Crassostrea gigas GN=CGI_10019011 PE=4 SV=1	PS50835/ProSiteProfiles/255/355/12.314/Ig-like domain profile./ProSiteProfiles/575/679/12.658/Ig-like domain profile./Pfam/113/233/1.4E-15/Lectin C-type domain/SMART/96/233/7.7E-22/C-type lectin (CTL) or carbohydrate-recognition domain (CRD)/ProSiteProfiles/866/971/11.493/Cadherins domain profile./ProSiteProfiles/102/233/25.165/C-type lectin domain profile./SMART/267/345/1.4E-5/Immunoglobulin C-2…
CHIP-DNA_peak_3434	chr9	104415912	104416832	921	104416676	26	6.64665	intron	80905	M.coruscus_chr9_2385	O60293/5e-136/ZC3H1_HUMAN Zinc finger C3H1 domain-containing protein OS=Homo sapiens GN=ZFC3H1 PE=1 SV=3	lak:106166483/5e-19/LOW QUALITY PROTEIN: hemicentin-1-like; K17341 hemicentin	K1Q3V0/0.0/K1Q3V0_CRAGI Zinc finger C3H1 domain-containing protein OS=Crassostrea gigas GN=CGI_10008204 PE=4 SV=1	PS50092/ProSiteProfiles/2828/2882/11.655/Thrombospondin type-1 (TSP1) repeat profile./PANTHER/1872/2198/5.9E-147/--/PANTHER/2236/2918/5.9E-147/--/PANTHER/2236/2918/5.9E-147/--/ProSiteProfiles/2546/2598/9.932/Thrombospondin type-1 (TSP1) repeat profile./PANTHER/1872/2198/5.9E-147/--/ProSiteProfiles/2690/2740/15.129/Pancreatic trypsin inhibitor (Kunitz) family profile./ProSiteProfiles/2884/2938/11.…
CHIP-DNA_peak_95	chr1	12570565	12571181	617	12570731	25	9.50555	intron	23975	M.coruscus_chr1_0307	O35704/0.0/SPTC1_MOUSE Serine palmitoyltransferase 1 OS=Mus musculus GN=Sptlc1 PE=1 SV=2	crg:105324314/0.0/serine palmitoyltransferase 1-like; K00654 serine palmitoyltransferase [EC:2.3.1.50]	S4SCW4/0.0/S4SCW4_CRAGI Serine palmitoyltransferase-1 OS=Crassostrea gigas PE=2 SV=1	PTHR13693:SF2/PANTHER/19/447/2.0E-225/--/Pfam/112/407/2.6E-36/Aminotransferase class I and II/PANTHER/19/447/2.0E-225/--
CHIP-DNA_peak_123	chr1	19820601	19820826	226	19820705	25	9.35482	intron	39650	M.coruscus_chr1_0491	Q9GM44/0.0/HEAT1_MACFA HEAT repeat-containing protein 1 (Fragment) OS=Macaca fascicularis GN=HEATR1 PE=2 SV=2	myi:110466626/0.0/HEAT repeat-containing protein 1-like; K14550 U3 small nucleolar RNA-associated protein 10	K1R8X6/0.0/K1R8X6_CRAGI HEAT repeat-containing protein 1 OS=Crassostrea gigas GN=CGI_10010073 PE=4 SV=1	PF08146/Pfam/1294/1445/4.0E-39/BP28CT (NUC211) domain/SMART/1291/1445/1.6E-47/BP28CT (NUC211) domain/PANTHER/539/1579/0.0/--
CHIP-DNA_peak_131	chr1	20967674	20968538	865	20968128	25	9.35482	Intergenic	-3986	M.coruscus_chr1_0514	Q96LX7/3e-08/CCD17_HUMAN Coiled-coil domain-containing protein 17 OS=Homo sapiens GN=CCDC17 PE=1 SV=2	NA	K1RAY1/5e-40/K1RAY1_CRAGI Coiled-coil domain-containing protein 17 OS=Crassostrea gigas GN=CGI_10020783 PE=4 SV=1	PTHR33820:SF2/PANTHER/1/127/3.8E-19/--/PANTHER/210/299/3.8E-19/--/PANTHER/353/538/3.8E-19/--/PANTHER/210/299/3.8E-19/--/PANTHER/353/538/3.8E-19/--/PANTHER/1/127/3.8E-19/--
CHIP-DNA_peak_227	chr1	92863674	92864179	506	92863850	25	4.25974	Intergenic	22282	M.coruscus_chr1_2110	NA	NA	K1QMC6/2e-17/K1QMC6_CRAGI Uncharacterized protein OS=Crassostrea gigas GN=CGI_10023617 PE=4 SV=1	PTHR31165/PANTHER/408/540/3.5E-13/--/PANTHER/408/540/3.5E-13/--
[truncated: 2,660 more rows]
