# Supplementary material for: ChIP-seq identifies McSLC35E2 as a novel target gene of McNrf2 in Mytilus coruscus, highlighting its role in the regulation of oxidative stress response in marine mollusks
Source: Front Physiol. 2023 Oct 6;14:1282900. doi: 10.3389/fphys.2023.1282900 (PMC10587546; doi:10.3389/fphys.2023.1282900)
Supplement: Supplementary file 3 [file Table6.XLSX]

## Sheet: ROS and T-AOC
		Fig.6A							Fig.6B
	ROS	group	ROS fluorescence value	ROS protein concentration	ploting			T-AOC	group	T-AOC absorbance	T-AOC protein concentration	ploting
		DMSO	2323	0.970448	2393.74				DMSO	0.438842	3.1412	0.139705
		DMSO	2614	1.13041	2312.44				DMSO	0.441729	3.1412	0.140624
		DMSO	2198	0.962723	2283.11				DMSO	0.454653	3.1412	0.144739
		Bap	2421	0.50774	4768.19				Bap	0.446954	2.7956	0.159878
		Bap	2679	0.574163	4665.93				Bap	0.460388	2.7956	0.164683
		Bap	2686	0.587141	4574.71				Bap	0.466641	2.7956	0.16692
		Nrf2	2089	0.850662	2455.73				Nrf2	0.549886	2.16877	0.253548
		Nrf2	2188	0.904119	2420.04				Nrf2	0.538233	2.16877	0.248175
		Nrf2	2103	0.861713	2440.49				Nrf2	0.53412	2.16877	0.246278
		SLC35E2	3367	0.510554	6594.79				SLC35E2	0.363062	3.33377	0.108904
		SLC35E2	3495	0.549436	6361.07				SLC35E2	0.365118	3.33377	0.109521
		SLC35E2	3557	0.551812	6446.03				SLC35E2	0.360168	3.33377	0.108036
		Nrf2+SLC35E2	1484	0.512931	2893.18				Nrf2+SLC35E2	0.523625	3.8115	0.13738
		Nrf2+SLC35E2	1687	0.592801	2845.81				Nrf2+SLC35E2	0.525674	3.8115	0.137918
		Nrf2+SLC35E2	1599	0.56647	2822.75				Nrf2+SLC35E2	0.50952	3.8115	0.13368

## Sheet: T-AOC
Method name: T-AOC
Application: SparkControl				V2.3
Device: Spark				Serial number: 1808004391
Firmware:				LUM:V5.2.3|ABS:V4.3.2|ABS_MEX:V5.0.7|MTP:V13.1.5|FLUOR:V5.1.3|FLUOR_BOTTOM:V5.0.2|INJ:V3.1.1
Date:				2023-07-28
Time:				11:10
System				DESKTOP-8EG2FGN
User				DESKTOP-8EG2FGN\User
Plate				[GRE96ft] - Greiner 96 Flat Transparent Cat. No.: 655101/655161/655192
Lid lifter				No lid
Humidity Cassette				No humidity cassette
Smooth mode				Not selected
List of actions in this measurement script:
Plate
	Absorbance					Label 1
Name				GRE96ft
Plate layout
Plate area				A1-E3
Mode	Absorbance
Name	Label 1
Measurement wavelength				414	nm
Number of flashes				10
Settle time				50	ms
Part of Plate				A1-E3
Start Time				2023-07-28 11:10:39
Temperature				27.6	°C
<>	1	2	3	4	5	6	7	8	9	10	11	12
A	1.111	1.1466	1.09024
B	1.10035	1.08271	1.3073		Blank	1.92
C	0.9652	0.9805	0.9859
D	1.2105	1.2078	1.2143
E	0.99968	0.99699	1.0182			ΔA414sample
F					DMSO	0.809	0.7734	0.829759	0.438842	0.411729	0.454653
G					Bap	0.819651	0.837289	0.6127	0.446954	0.460388	0.466641
H					Nrf2	0.9548	0.9395	0.9341	0.549886	0.538233	0.53412
					SLC35E2	0.7095	0.7122	0.7057	0.363062	0.365118	0.360168
					Nrf2+SLC35E2	0.92032	0.92301	0.9018	0.523625	0.525674	0.50952
End Time				2023-07-28 11:10:45
Production of T-AOC standard curve
Method name: Method 1
Application: SparkControl				V2.3
Device: Spark				Serial number: 1808004391
Firmware:				LUM:V5.2.3|ABS:V4.3.2|ABS_MEX:V5.0.7|MTP:V13.1.5|FLUOR:V5.1.3|FLUOR_BOTTOM:V5.0.2|INJ:V3.1.1
Date:				45135
Time:				0.463889
System				DESKTOP-8EG2FGN
User				DESKTOP-8EG2FGN\User
Plate				[GRE96ft] - Greiner 96 Flat Transparent Cat. No.: 655101/655161/655192
Lid lifter				No lid
Humidity Cassette				No humidity cassette
Smooth mode				Not selected
List of actions in this measurement script:
Plate
	Absorbance					Label 1
Name				GRE96ft
Plate layout
Plate area				A1-G3
Mode	Absorbance
Name	Label 1
Measurement wavelength				414	nm
Number of flashes				10
Settle time				50	ms
Part of Plate				A1-G3
Start Time				2023-07-28 11:08:09
Temperature				27.6	°C
<>	1	2	3	4	5	6	7	8	9	10	11	12						concentration (Mm)
A	1.4925	1.6487	1.6025											Standard	1.4925	1.6487	1.6025	0.15	1.58123
B	1.2384	1.3251	1.3072												1.2384	1.3251	1.3072	0.3	1.29023
C	0.7126	0.7713	0.8416												0.7126	0.7713	0.8416	0.6	0.775167
D	0.3011	0.4873	0.5375												0.3011	0.4873	0.5375	0.9	0.441967
E	0.391	0.1003	0.125												0.391	0.1003	0.125	1.2	0.205433
F	0.099	0.0987	0.0991												0.099	0.0987	0.0991	1.5	0.0989333
G	1.9222	1.9109	1.9203											Blank	1.9222		1.9203	1.92125
H
																			ΔA414 Standard
End Time				2023-07-28 11:08:18														0.15	0.34
																		0.3	0.63
																		0.6	1.14
																		0.9	1.48
																		1.2	1.71
Method name: BCA standard curve production
Application: SparkControl				V2.3
Device: Spark				Serial number: 1808004391
Firmware:				LUM:V5.2.3|ABS:V4.3.2|ABS_MEX:V5.0.7|MTP:V13.1.5|FLUOR:V5.1.3|FLUOR_BOTTOM:V5.0.2|INJ:V3.1.1
Date:				2023-07-28
Time:				14:26:00
System				DESKTOP-8EG2FGN
User				DESKTOP-8EG2FGN\User
Plate				[GRE96ft] - Greiner 96 Flat Transparent Cat. No.: 655101/655161/655192
Lid lifter				No lid
Humidity Cassette				No humidity cassette
Smooth mode				Not selected
List of actions in this measurement script:
Plate
	Absorbance					Label 1
Name				GRE96ft
Plate layout
Plate area				A1-H3
Mode	Absorbance
Name	Label 1
Measurement wavelength				562	nm
Number of flashes				10
Settle time				50	ms
Part of Plate				A1-H3
Start Time				2023-07-28 14:26:35
Temperature				28.9	°C
<>	1	2	3	4	5	6	7	8	9	10	11	12
A	0.1142	0.1144	0.1141
B	0.1401	0.143	0.1496
C	0.1768	0.1689	0.1844
D	0.2327	0.2228	0.2396
E	0.3247	0.3274	0.321
F	0.4499	0.4458	0.4398							0.1142	0.1144	0.1141	0	0.114233
G	0.5615	0.5578	0.556							0.1401	0.143	0.1496	0.025	0.144233
H	0.6576	0.6272	0.6391							0.1768	0.1689	0.1844	0.05	0.1767
										0.2327	0.2228	0.2396	0.1	0.2317
										0.3247	0.3274	0.321	0.2	0.324367
End Time				2023-07-28 14:27:10						0.4499	0.4458	0.4398	0.3	0.445167
										0.5615	0.5578	0.556	0.4	0.558433
										0.6576	0.6272	0.6391	0.5	0.6413
Method name: BCA protein concentration
Application: SparkControl				V2.3
Device: Spark				Serial number: 1808004391
Firmware:				LUM:V5.2.3|ABS:V4.3.2|ABS_MEX:V5.0.7|MTP:V13.1.5|FLUOR:V5.1.3|FLUOR_BOTTOM:V5.0.2|INJ:V3.1.1
Date:				2023-07-28
Time:				14:28
System				DESKTOP-8EG2FGN
User				DESKTOP-8EG2FGN\User
Plate				[GRE96ft] - Greiner 96 Flat Transparent Cat. No.: 655101/655161/655192
Lid lifter				No lid
Humidity Cassette				No humidity cassette
Smooth mode				Not selected
List of actions in this measurement script:
Plate
	Absorbance					Label 1
Name				GRE96ft
Plate layout
Plate area				A1-E9;F1-G6;H1-H3
Mode	Absorbance
Name	Label 1
Measurement wavelength				562	nm
Number of flashes				10
Settle time				50	ms
Part of Plate				A1-E9;F1-G6;H1-H3
Start Time				2023-07-28 14:27:56
Temperature				28.9	°C
<>	1	2	3	4	5	6	7	8	9	10	11	12
A	1.1	1.2276	1.1347	1.1006	1.0441	0.9699	3.1037	2.929	3.3909
B	1.379	1.2914	1.3034	0.6424	0.6949	0.6544	2.7076	2.8475	2.8317
C	1.1244	1.0913	1.2219	0.7077	0.7109	0.697431	2.1578	2.2013	2.1472
D	0.6975	0.6538	0.6314	0.707	0.7235	0.693129	3.2111	3.1211	3.6691
E	0.7162	0.7593	0.7196	0.7181	0.6385	0.6427	3.7375	3.8508	3.8462
F	0.7256	0.7792	0.7318	0.6983	0.7825	0.7739
G	1.0525	1.0178	1.00896	0.7339	0.7204	0.7162
H	1.0047	1.0218	1.2237
												ROS protein concentration					T-AOC protein concentration
End Time				2023-07-28 14:28:11			DMSO1	1.1	1.2276	1.1347	1.1541	0.970448		3.1037	2.929	3.3909	3.1412
							DMSO2	1.379	1.2914	1.3034	1.3246	1.13041		2.7076	2.8475	2.8317	2.7956
							DMSO3	1.1244	1.0913	1.2219	1.14587	0.962723		2.1578	2.2013	2.1472	2.16877
							Bap1	0.6975	0.6538	0.6314	0.6609	0.50774		3.2111	3.1211	3.6691	3.33377
							Bap2	0.7162	0.7593	0.7196	0.7317	0.574163		3.7375	3.8508	3.8462	3.8115
							Bap3	0.7256	0.7792	0.7318	0.745533	0.587141
							Nrf2 1	1.0525	1.0178	1.00896	1.02642	0.850662
							Nrf2 2	1.0047	1.0218	1.2237	1.0834	0.904119
							Nrf2 3	1.1006	1.0441	0.9699	1.0382	0.861713
							SLC35E2	0.6424	0.6949	0.6544	0.6639	0.510554
							SLC35E2	0.7077	0.7109	0.697431	0.705344	0.549436
							SLC35E2	0.707	0.7235	0.693129	0.707876	0.551812
							Nrf2+SLC35E2	0.7181	0.6385	0.6427	0.666433	0.512931
							Nrf2+SLC35E2	0.6983	0.7825	0.7739	0.751567	0.592801
							Nrf2+SLC35E2	0.7339	0.7204	0.7162	0.7235	0.56647

## Sheet: ROS Bap1
Report date:	12:17:38, 07/28/2023
Wavelength data table
Sample name	250.0nm	300.0nm	350.0nm	400.0nm	450.0nm	500.0nm	550.0nm	600.0nm	650.0nm	700.0nm	750.0nm	800.0nm
1(EX)	0.394	0.625	0.474	0.271	1.472	12.92	0.002	-0.048
Sample:	1(EX)
File name:
Run date:	12:15:50, 07/28/2023
Operator:	Administrator
Comment:
Instrument
Model:	F-7000 FL Spectrophotometer
Serial number:	2354-016
ROM Version:	5J14000 06
Instrument parameters
Measurement type:	Wavelength scan
Scan mode:	Excitation
Data mode:	Luminescence
EM WL:	525.0 nm
EX Start WL:	200.0 nm
EX End WL:	600.0 nm
Scan speed:	240 nm/min
Delay:	0.0 s
EX Slit:	1.0 nm
EM Slit:	1.0 nm
PMT Voltage:	700 V
Response:	Auto
Corrected spectra:	Off
Shutter control:	On
Peak integration
Integration method:	Rectangular
Sensitivity:	1
Threshold:	1
Peaks
No.	Start(nm)	Apex(nm)	End(nm)	Height(Data)	Valley(nm)	Valley(Data)
1	200	262.8	374.2	78.4	374.2	0.168
2	374.2	470.2	478.6	6.264	478.6	4.971
3	478.6	504	519.8	13.87	519.8	6.483
4	519.8	524.6	600	1298	600	-0.048
Data points
nm	Data
200	-0.022
200.2	-0.049
200.4	-0.06
200.6	-0.059
200.8	-0.082
201	-0.057
201.2	-0.053
201.4	-0.067
201.6	-0.044
201.8	-0.04
202	-0.066
202.2	-0.006
202.4	-0.026
202.6	-0.032
202.8	-0.053
203	-0.039
203.2	-0.048
203.4	-0.038
203.6	-0.018
203.8	-0.038
204	-0.046
204.2	-0.046
204.4	-0.061
204.6	-0.051
204.8	-0.039
205	-0.065
205.2	-0.083
205.4	-0.098
205.6	-0.102
205.8	-0.074
206	-0.055
206.2	0.016
206.4	-0.015
206.6	-0.02
206.8	-0.019
207	-0.022
207.2	0.013
207.4	-0.015
207.6	-0.025
207.8	-0.034
208	-0.043
208.2	-0.057
208.4	-0.031
208.6	-0.036
208.8	-0.027
209	-0.039
209.2	0.014
209.4	-0.001
209.6	-0.027
209.8	-0.019
210	-0.008
210.2	-0.051
210.4	-0.039
210.6	-0.054
210.8	-0.042
211	-0.009
211.2	-0.009
211.4	-0.033
211.6	0.002
211.8	-0.04
212	-0.057
212.2	-0.044
212.4	-0.05
212.6	-0.07
212.8	-0.079
213	-0.077
213.2	-0.033
213.4	-0.026
213.6	-0.054
213.8	-0.054
214	-0.055
214.2	-0.041
214.4	-0.064
214.6	-0.068
214.8	-0.07
215	-0.073
215.2	-0.04
215.4	-0.022
215.6	-0.048
215.8	-0.033
216	-0.04
216.2	-0.071
216.4	-0.037
216.6	-0.028
216.8	-0.026
217	-0.029
217.2	-0.006
217.4	-0.013
217.6	-0.019
217.8	-0.029
218	-0.02
218.2	-0.038
218.4	-0.007
218.6	-0.018
218.8	-0.012
219	-0.018
219.2	-0.014
219.4	-0.028
219.6	-0.051
219.8	-0.068
220	-0.047
220.2	-0.016
220.4	-0.026
220.6	-0.021
220.8	-0.043
221	-0.038
221.2	-0.052
221.4	-0.043
221.6	-0.049
221.8	-0.061
222	-0.058
222.2	-0.026
222.4	-0.033
222.6	-0.062
222.8	-0.061
223	-0.062
223.2	-0.066
223.4	-0.063
223.6	-0.029
223.8	0
224	0.007
224.2	-0.035
224.4	-0.03
224.6	-0.013
224.8	-0.032
225	-0.038
225.2	-0.031
225.4	-0.024
225.6	-0.039
225.8	-0.037
226	-0.035
226.2	-0.032
226.4	-0.036
226.6	-0.034
226.8	-0.023
227	-0.022
227.2	-0.042
227.4	-0.061
227.6	-0.028
227.8	-0.002
228	-0.035
228.2	0.007
228.4	-0.011
228.6	-0.008
228.8	-0.018
229	-0.021
229.2	-0.005
229.4	-0.007
229.6	0.009
229.8	0.016
230	0.012
230.2	0.032
230.4	-0.002
230.6	0.005
230.8	0.012
231	0.007
231.2	0.012
231.4	0.01
231.6	-0.004
231.8	-0.009
232	-0.019
232.2	0.013
232.4	0.022
232.6	-0.002
232.8	-0.007
233	-0.032
233.2	-0.032
233.4	-0.022
233.6	-0.036
233.8	0.021
234	0.044
234.2	0.038
234.4	0.039
234.6	0.051
234.8	0.038
235	0.017
235.2	0
235.4	0.005
235.6	0.01
235.8	0.101
236	0.124
236.2	0.131
236.4	0.078
236.6	0.1
236.8	0.102
237	0.1
237.2	0.098
237.4	0.085
237.6	0.079
237.8	0.094
238	0.088
238.2	0.084
238.4	0.108
238.6	0.094
238.8	0.087
239	0.081
239.2	0.073
239.4	0.169
239.6	0.185
239.8	0.183
240	0.174
240.2	0.151
240.4	0.166
240.6	0.149
240.8	0.13
241	0.134
241.2	0.144
241.4	0.169
241.6	0.198
241.8	0.218
242	0.252
242.2	0.224
242.4	0.278
242.6	0.248
242.8	0.211
243	0.239
243.2	0.201
243.4	0.219
243.6	0.273
243.8	0.247
244	0.255
244.2	0.258
244.4	0.238
244.6	0.224
244.8	0.285
245	0.263
245.2	0.243
245.4	0.307
245.6	0.315
245.8	0.293
246	0.293
246.2	0.34
246.4	0.331
246.6	0.345
246.8	0.347
247	0.332
247.2	0.32
247.4	0.311
247.6	0.281
247.8	0.296
248	0.29
248.2	0.26
248.4	0.273
248.6	0.292
248.8	0.366
249	0.391
249.2	0.349
249.4	0.294
249.6	0.341
249.8	0.352
250	0.394
250.2	0.348
250.4	0.315
250.6	0.32
250.8	0.281
251	0.298
251.2	0.236
251.4	0.203
251.6	0.211
251.8	0.213
252	0.282
252.2	0.358
252.4	0.358
252.6	0.317
252.8	0.294
253	0.29
253.2	0.253
253.4	0.215
253.6	0.212
253.8	0.281
254	0.335
254.2	0.3
254.4	0.268
254.6	0.244
254.8	0.248
255	0.236
255.2	0.275
255.4	0.281
255.6	0.265
255.8	0.307
256	0.306
256.2	0.289
256.4	0.247
256.6	0.274
256.8	0.233
257	0.191
257.2	0.184
257.4	0.184
257.6	0.163
257.8	0.183
258	0.237
258.2	0.206
258.4	0.195
258.6	0.252
258.8	0.314
259	0.293
259.2	0.259
259.4	0.351
259.6	0.438
259.8	0.637
260	1.22
260.2	2.206
260.4	4.748
260.6	8.602
260.8	14.7
261	21.83
261.2	28.51
261.4	33.74
261.6	39.02
261.8	45.39
262	54.22
262.2	63.23
262.4	72.26
262.6	77.14
262.8	78.4
263	77.58
263.2	75.39
263.4	74.11
263.6	73.26
263.8	71.7
264	66.55
264.2	59.02
264.4	49.06
264.6	38.93
264.8	29.83
265	22
265.2	15.99
265.4	11.52
265.6	8.269
265.8	5.878
266	4.309
266.2	3.123
266.4	2.302
266.6	1.713
266.8	1.345
267	1.025
267.2	0.799
267.4	0.733
267.6	0.623
267.8	0.52
268	0.439
268.2	0.478
268.4	0.432
268.6	0.398
268.8	0.35
269	0.338
269.2	0.329
269.4	0.365
269.6	0.386
269.8	0.406
270	0.456
270.2	0.389
270.4	0.41
270.6	0.399
270.8	0.374
271	0.348
271.2	0.356
271.4	0.36
271.6	0.379
271.8	0.362
272	0.379
272.2	0.413
272.4	0.418
272.6	0.365
272.8	0.38
273	0.392
273.2	0.359
273.4	0.373
273.6	0.374
273.8	0.309
274	0.325
274.2	0.343
274.4	0.332
274.6	0.344
274.8	0.343
275	0.368
275.2	0.362
275.4	0.361
275.6	0.421
275.8	0.474
276	0.467
276.2	0.492
276.4	0.424
276.6	0.407
276.8	0.381
277	0.372
277.2	0.372
277.4	0.452
277.6	0.41
277.8	0.406
278	0.423
278.2	0.438
278.4	0.378
278.6	0.416
278.8	0.431
279	0.374
279.2	0.358
279.4	0.399
279.6	0.411
279.8	0.403
280	0.434
280.2	0.461
280.4	0.451
280.6	0.503
280.8	0.466
281	0.455
281.2	0.46
281.4	0.502
281.6	0.45
281.8	0.485
282	0.518
282.2	0.562
282.4	0.552
282.6	0.548
282.8	0.515
283	0.522
283.2	0.501
283.4	0.535
283.6	0.489
283.8	0.516
284	0.517
284.2	0.546
284.4	0.47
284.6	0.505
284.8	0.487
285	0.525
285.2	0.55
285.4	0.488
285.6	0.518
285.8	0.504
286	0.49
286.2	0.507
286.4	0.509
286.6	0.629
286.8	0.629
287	0.651
287.2	0.692
287.4	0.693
287.6	0.654
287.8	0.638
288	0.744
288.2	0.703
288.4	0.689
288.6	0.701
288.8	0.658
289	0.597
289.2	0.643
289.4	0.732
289.6	0.697
289.8	0.73
290	0.675
290.2	0.636
290.4	0.671
290.6	0.625
290.8	0.588
291	0.628
291.2	0.673
291.4	0.634
291.6	0.643
291.8	0.615
292	0.683
292.2	0.636
292.4	0.641
292.6	0.691
292.8	0.674
293	0.648
293.2	0.643
293.4	0.626
293.6	0.619
293.8	0.633
294	0.649
294.2	0.698
294.4	0.611
294.6	0.661
294.8	0.673
295	0.642
295.2	0.648
295.4	0.676
295.6	0.672
295.8	0.664
296	0.68
296.2	0.719
296.4	0.671
296.6	0.626
296.8	0.645
297	0.686
297.2	0.665
297.4	0.62
297.6	0.692
297.8	0.702
298	0.652
298.2	0.666
298.4	0.761
298.6	0.676
298.8	0.676
299	0.678
299.2	0.724
299.4	0.62
299.6	0.608
299.8	0.558
300	0.625
300.2	0.606
300.4	0.582
300.6	0.592
300.8	0.501
301	0.485
301.2	0.491
301.4	0.494
301.6	0.53
301.8	0.478
302	0.557
302.2	0.529
302.4	0.58
302.6	0.608
302.8	0.593
303	0.536
303.2	0.522
303.4	0.574
303.6	0.516
303.8	0.465
304	0.415
304.2	0.458
304.4	0.492
304.6	0.464
304.8	0.453
305	0.438
305.2	0.451
305.4	0.508
305.6	0.467
305.8	0.452
306	0.392
306.2	0.496
306.4	0.492
306.6	0.468
306.8	0.486
307	0.466
307.2	0.412
307.4	0.399
307.6	0.405
307.8	0.43
308	0.462
308.2	0.434
308.4	0.431
308.6	0.4
308.8	0.391
309	0.387
309.2	0.359
309.4	0.406
309.6	0.374
309.8	0.398
310	0.385
310.2	0.419
310.4	0.433
310.6	0.403
310.8	0.389
311	0.389
311.2	0.347
311.4	0.415
311.6	0.367
311.8	0.41
312	0.436
312.2	0.401
312.4	0.398
312.6	0.42
312.8	0.385
313	0.426
313.2	0.419
313.4	0.396
313.6	0.386
313.8	0.364
314	0.387
314.2	0.439
314.4	0.469
314.6	0.441
314.8	0.434
315	0.353
315.2	0.387
315.4	0.398
315.6	0.395
315.8	0.403
316	0.516
316.2	0.447
316.4	0.427
316.6	0.444
316.8	0.424
317	0.43
317.2	0.424
317.4	0.408
317.6	0.441
317.8	0.509
318	0.524
318.2	0.496
318.4	0.483
318.6	0.505
318.8	0.523
319	0.503
319.2	0.454
319.4	0.416
319.6	0.457
319.8	0.504
320	0.568
320.2	0.57
320.4	0.524
320.6	0.486
320.8	0.52
321	0.603
321.2	0.531
321.4	0.504
321.6	0.474
321.8	0.493
322	0.465
322.2	0.597
322.4	0.651
322.6	0.607
322.8	0.627
323	0.535
323.2	0.554
323.4	0.533
323.6	0.561
323.8	0.563
324	0.61
324.2	0.558
324.4	0.625
324.6	0.619
324.8	0.601
325	0.578
325.2	0.57
325.4	0.5
325.6	0.573
325.8	0.648
326	0.669
326.2	0.648
326.4	0.7
326.6	0.666
326.8	0.646
327	0.635
327.2	0.604
327.4	0.638
327.6	0.685
327.8	0.701
328	0.674
328.2	0.704
328.4	0.712
328.6	0.666
328.8	0.675
329	0.675
329.2	0.714
329.4	0.613
329.6	0.69
329.8	0.744
330	0.7
330.2	0.734
330.4	0.743
330.6	0.714
330.8	0.643
331	0.691
331.2	0.773
331.4	0.902
331.6	0.959
331.8	0.872
332	0.855
332.2	0.879
332.4	0.873
332.6	0.895
332.8	0.933
333	0.983
333.2	1.012
333.4	0.99
333.6	0.97
333.8	0.983
334	1.018
334.2	0.985
334.4	1.047
334.6	0.959
334.8	0.943
335	0.983
335.2	0.902
335.4	0.933
335.6	0.964
335.8	0.942
336	0.923
336.2	0.933
336.4	0.953
336.6	0.868
336.8	0.858
337	0.86
337.2	0.842
337.4	0.93
337.6	0.991
337.8	0.93
338	0.961
338.2	0.889
338.4	0.923
338.6	0.893
338.8	0.973
339	1.002
339.2	1.019
339.4	0.955
339.6	0.858
339.8	0.92
340	0.871
340.2	0.845
340.4	0.83
340.6	0.735
340.8	0.849
341	0.882
341.2	0.839
341.4	0.833
341.6	0.762
341.8	0.872
342	0.828
342.2	0.806
342.4	0.762
342.6	0.77
342.8	0.81
343	0.82
343.2	0.781
343.4	0.736
343.6	0.713
343.8	0.749
344	0.727
344.2	0.771
344.4	0.755
344.6	0.723
344.8	0.703
345	0.731
345.2	0.712
345.4	0.8
345.6	0.744
345.8	0.77
346	0.818
346.2	0.765
346.4	0.75
346.6	0.745
346.8	0.652
347	0.609
347.2	0.594
347.4	0.613
347.6	0.6
347.8	0.537
348	0.59
348.2	0.595
348.4	0.56
348.6	0.581
348.8	0.554
349	0.48
349.2	0.5
349.4	0.454
349.6	0.504
349.8	0.483
350	0.474
350.2	0.483
350.4	0.429
350.6	0.387
350.8	0.411
351	0.464
351.2	0.435
351.4	0.432
351.6	0.424
351.8	0.362
352	0.394
352.2	0.382
352.4	0.428
352.6	0.418
352.8	0.374
353	0.336
353.2	0.324
353.4	0.352
353.6	0.391
353.8	0.36
354	0.355
354.2	0.372
354.4	0.366
354.6	0.368
354.8	0.374
355	0.391
355.2	0.381
355.4	0.355
355.6	0.333
355.8	0.325
356	0.291
356.2	0.34
356.4	0.286
356.6	0.293
356.8	0.285
357	0.302
357.2	0.3
357.4	0.293
357.6	0.318
357.8	0.326
358	0.279
358.2	0.254
358.4	0.254
358.6	0.247
358.8	0.253
359	0.3
359.2	0.339
359.4	0.304
359.6	0.242
359.8	0.242
360	0.244
360.2	0.306
360.4	0.291
360.6	0.295
360.8	0.245
361	0.278
361.2	0.296
361.4	0.325
361.6	0.297
361.8	0.277
362	0.245
362.2	0.289
362.4	0.216
362.6	0.172
362.8	0.236
363	0.197
363.2	0.22
363.4	0.249
363.6	0.231
363.8	0.248
364	0.194
364.2	0.21
364.4	0.226
364.6	0.221
364.8	0.224
365	0.205
365.2	0.265
365.4	0.283
365.6	0.275
365.8	0.33
366	0.291
366.2	0.317
366.4	0.269
366.6	0.266
366.8	0.293
367	0.25
367.2	0.22
367.4	0.227
367.6	0.237
367.8	0.251
368	0.252
368.2	0.26
368.4	0.241
368.6	0.248
368.8	0.24
369	0.268
369.2	0.256
369.4	0.228
369.6	0.202
369.8	0.215
370	0.2
370.2	0.22
370.4	0.229
370.6	0.253
370.8	0.296
371	0.299
371.2	0.301
371.4	0.289
371.6	0.369
371.8	0.316
372	0.332
372.2	0.329
372.4	0.299
372.6	0.278
372.8	0.347
373	0.313
373.2	0.279
373.4	0.261
373.6	0.277
373.8	0.284
374	0.249
374.2	0.168
374.4	0.222
374.6	0.294
374.8	0.278
375	0.287
375.2	0.315
375.4	0.377
375.6	0.352
375.8	0.341
376	0.356
376.2	0.306
376.4	0.297
376.6	0.276
376.8	0.252
377	0.294
377.2	0.297
377.4	0.28
377.6	0.233
377.8	0.192
378	0.174
378.2	0.202
378.4	0.213
378.6	0.229
378.8	0.209
379	0.214
379.2	0.187
379.4	0.237
379.6	0.243
379.8	0.246
380	0.238
380.2	0.283
380.4	0.242
380.6	0.307
380.8	0.288
381	0.312
381.2	0.307
381.4	0.318
381.6	0.249
381.8	0.252
382	0.26
382.2	0.243
382.4	0.275
382.6	0.275
382.8	0.278
383	0.357
383.2	0.312
383.4	0.289
383.6	0.302
383.8	0.249
384	0.242
384.2	0.202
384.4	0.293
384.6	0.301
384.8	0.298
385	0.3
385.2	0.294
385.4	0.305
385.6	0.299
385.8	0.305
386	0.343
386.2	0.328
386.4	0.315
386.6	0.278
386.8	0.283
387	0.309
387.2	0.353
387.4	0.326
387.6	0.312
387.8	0.317
388	0.29
388.2	0.25
388.4	0.3
388.6	0.312
388.8	0.294
389	0.314
389.2	0.29
389.4	0.278
389.6	0.303
389.8	0.303
390	0.323
390.2	0.319
390.4	0.299
390.6	0.326
390.8	0.341
391	0.353
391.2	0.322
391.4	0.343
391.6	0.411
391.8	0.414
392	0.399
392.2	0.361
392.4	0.357
392.6	0.308
392.8	0.347
393	0.314
393.2	0.288
393.4	0.363
393.6	0.332
393.8	0.332
394	0.31
394.2	0.294
394.4	0.238
394.6	0.255
394.8	0.285
395	0.307
395.2	0.253
395.4	0.291
395.6	0.232
395.8	0.336
396	0.282
396.2	0.313
396.4	0.32
396.6	0.267
396.8	0.229
397	0.244
397.2	0.217
397.4	0.251
397.6	0.272
397.8	0.288
398	0.374
398.2	0.359
398.4	0.34
398.6	0.351
398.8	0.308
399	0.287
399.2	0.303
399.4	0.314
399.6	0.346
399.8	0.304
400	0.271
400.2	0.232
400.4	0.241
400.6	0.275
400.8	0.382
401	0.339
401.2	0.391
401.4	0.347
401.6	0.38
401.8	0.336
402	0.246
402.2	0.275
402.4	0.271
402.6	0.321
402.8	0.315
403	0.291
403.2	0.244
403.4	0.291
403.6	0.306
403.8	0.277
404	0.34
404.2	0.305
404.4	0.268
404.6	0.34
404.8	0.268
405	0.254
405.2	0.195
405.4	0.277
405.6	0.311
405.8	0.327
406	0.307
406.2	0.345
406.4	0.34
406.6	0.32
406.8	0.273
407	0.304
407.2	0.32
407.4	0.331
407.6	0.273
407.8	0.241
408	0.251
408.2	0.295
408.4	0.271
408.6	0.345
408.8	0.306
409	0.307
409.2	0.262
409.4	0.286
409.6	0.336
409.8	0.312
410	0.328
410.2	0.318
410.4	0.278
410.6	0.26
410.8	0.237
411	0.256
411.2	0.256
411.4	0.228
411.6	0.283
411.8	0.35
412	0.359
412.2	0.272
412.4	0.275
412.6	0.218
412.8	0.268
413	0.293
413.2	0.309
413.4	0.321
413.6	0.316
413.8	0.252
414	0.262
414.2	0.244
414.4	0.276
414.6	0.333
414.8	0.296
415	0.32
415.2	0.28
415.4	0.362
415.6	0.334
415.8	0.299
416	0.27
416.2	0.347
416.4	0.336
416.6	0.311
416.8	0.297
417	0.237
417.2	0.238
417.4	0.214
417.6	0.27
417.8	0.281
418	0.307
418.2	0.302
418.4	0.35
418.6	0.365
418.8	0.359
419	0.341
419.2	0.293
419.4	0.308
419.6	0.323
419.8	0.312
420	0.297
420.2	0.333
420.4	0.365
420.6	0.354
420.8	0.39
421	0.364
421.2	0.377
421.4	0.383
421.6	0.347
421.8	0.347
422	0.334
422.2	0.32
422.4	0.333
422.6	0.31
422.8	0.313
423	0.345
423.2	0.384
423.4	0.37
423.6	0.376
423.8	0.36
424	0.343
424.2	0.377
424.4	0.344
424.6	0.476
424.8	0.468
425	0.414
425.2	0.443
425.4	0.433
425.6	0.389
425.8	0.392
426	0.356
426.2	0.372
426.4	0.369
426.6	0.39
426.8	0.425
427	0.419
427.2	0.408
427.4	0.459
427.6	0.494
427.8	0.477
428	0.434
428.2	0.471
428.4	0.48
428.6	0.483
428.8	0.503
429	0.459
429.2	0.444
429.4	0.438
429.6	0.494
429.8	0.431
430	0.381
430.2	0.457
430.4	0.489
430.6	0.485
430.8	0.426
431	0.418
431.2	0.411
431.4	0.444
431.6	0.496
431.8	0.526
432	0.49
432.2	0.498
432.4	0.506
432.6	0.583
432.8	0.594
433	0.576
433.2	0.555
433.4	0.607
433.6	0.654
433.8	0.579
434	0.601
434.2	0.573
434.4	0.625
434.6	0.672
434.8	0.752
435	0.74
435.2	0.705
435.4	0.646
435.6	0.702
435.8	0.69
436	0.77
436.2	0.716
436.4	0.759
436.6	0.786
436.8	0.726
437	0.749
437.2	0.731
437.4	0.759
437.6	0.835
437.8	0.761
438	0.8
438.2	0.82
438.4	0.859
438.6	0.832
438.8	0.884
439	0.93
439.2	0.951
439.4	0.888
439.6	0.913
439.8	0.88
440	0.886
440.2	0.858
440.4	0.957
440.6	0.987
440.8	0.915
441	0.904
441.2	0.929
441.4	1.022
441.6	0.907
441.8	0.917
442	0.896
442.2	1.003
442.4	1.038
442.6	1.091
442.8	1.002
443	1.017
443.2	1.057
443.4	1.071
443.6	1.085
443.8	1.149
444	1.191
444.2	1.196
444.4	1.257
444.6	1.233
444.8	1.155
445	1.145
445.2	1.266
445.4	1.272
445.6	1.293
445.8	1.306
446	1.29
446.2	1.309
446.4	1.391
446.6	1.377
446.8	1.29
447	1.293
447.2	1.255
447.4	1.278
447.6	1.233
447.8	1.231
448	1.329
448.2	1.254
448.4	1.352
448.6	1.392
448.8	1.356
449	1.39
449.2	1.323
449.4	1.344
449.6	1.285
449.8	1.477
450	1.472
450.2	1.606
450.4	1.636
450.6	1.655
450.8	1.676
451	1.73
451.2	1.696
451.4	1.74
451.6	1.741
451.8	1.848
452	1.858
452.2	1.941
452.4	1.913
452.6	1.945
452.8	1.966
453	1.938
453.2	1.927
453.4	1.887
453.6	1.863
453.8	2.009
454	1.976
454.2	1.904
454.4	1.946
454.6	1.978
454.8	1.905
455	2.003
455.2	1.94
455.4	1.949
455.6	1.95
455.8	2.08
456	2.025
456.2	2.029
456.4	2.105
456.6	2.187
456.8	2.262
457	2.31
457.2	2.336
457.4	2.352
457.6	2.404
457.8	2.391
458	2.52
458.2	2.583
458.4	2.515
458.6	2.506
458.8	2.514
459	2.593
459.2	2.627
459.4	2.685
459.6	2.893
459.8	2.862
460	3.003
460.2	2.914
460.4	2.82
460.6	2.878
460.8	3.002
461	3.104
461.2	3.207
461.4	3.17
461.6	3.06
461.8	3.139
462	3.111
462.2	3.343
462.4	3.41
462.6	3.48
462.8	3.446
463	3.522
463.2	3.564
463.4	3.561
463.6	3.697
463.8	3.757
464	3.911
464.2	3.968
464.4	4.066
464.6	4.242
464.8	4.204
465	4.153
465.2	4.249
465.4	4.228
465.6	4.229
465.8	4.159
466	4.254
466.2	4.318
466.4	4.423
466.6	4.35
466.8	4.594
467	4.651
467.2	4.647
467.4	4.704
467.6	4.899
467.8	5.077
468	5.102
468.2	5.275
468.4	5.304
468.6	5.479
468.8	5.6
469	5.742
469.2	5.942
469.4	5.944
469.6	6.211
469.8	6.212
470	6.178
470.2	6.264
470.4	6.016
470.6	5.74
470.8	5.533
471	5.727
471.2	5.525
471.4	5.473
471.6	5.371
471.8	5.397
472	5.414
472.2	5.478
472.4	5.495
472.6	5.451
472.8	5.418
473	5.551
473.2	5.549
473.4	5.591
473.6	5.637
473.8	5.61
474	5.807
474.2	5.866
474.4	5.943
474.6	5.986
474.8	5.841
475	5.766
475.2	5.742
475.4	5.787
475.6	5.582
475.8	5.366
476	5.351
476.2	5.225
476.4	5.322
476.6	5.319
476.8	5.381
477	5.084
477.2	5.101
477.4	5.008
477.6	5.05
477.8	5.179
478	5.181
478.2	4.998
478.4	5.113
478.6	4.971
478.8	5.052
479	5.104
479.2	5.029
479.4	4.992
479.6	5.13
479.8	5.047
480	5.24
480.2	5.333
480.4	5.165
480.6	5.16
480.8	5.151
481	5.443
481.2	5.684
481.4	5.818
481.6	5.921
481.8	5.91
482	6.09
482.2	6.226
482.4	6.404
482.6	6.426
482.8	6.378
483	6.611
483.2	6.74
483.4	6.839
483.6	6.919
483.8	6.861
484	6.923
484.2	6.881
484.4	7.018
484.6	6.898
484.8	7.098
485	7.103
485.2	6.991
485.4	7.071
485.6	6.958
485.8	6.996
486	7.032
486.2	7.064
486.4	6.96
486.6	7.151
486.8	7.147
487	7.067
487.2	7.253
487.4	7.282
487.6	7.225
487.8	7.103
488	7.229
488.2	7.206
488.4	7.312
488.6	7.373
488.8	7.506
489	7.531
489.2	7.443
489.4	7.532
489.6	7.731
489.8	7.725
490	8.048
490.2	8.041
490.4	8.177
490.6	8.327
490.8	8.393
491	8.622
491.2	8.505
491.4	8.629
491.6	8.71
491.8	9.023
492	9.269
492.2	9.479
492.4	9.853
492.6	9.848
492.8	10.12
493	10.38
493.2	10.41
493.4	10.74
493.6	11.29
493.8	11.13
494	11.39
494.2	11.5
494.4	11.39
494.6	11.41
494.8	11.51
495	11.42
495.2	11.53
495.4	11.48
495.6	11.44
495.8	11.6
496	11.43
496.2	11.37
496.4	11.4
496.6	11.58
496.8	11.67
497	11.64
497.2	11.73
497.4	11.6
497.6	11.92
497.8	12.17
498	12.26
498.2	12.54
498.4	12.57
498.6	12.4
498.8	12.17
499	12.22
499.2	12.46
499.4	12.51
499.6	12.7
499.8	12.7
500	12.92
500.2	12.72
500.4	12.6
500.6	13.07
500.8	12.87
501	12.88
501.2	12.65
501.4	12.98
501.6	13.06
501.8	13.23
502	12.9
502.2	13.08
502.4	13.44
502.6	13.21
502.8	13.28
503	13.33
503.2	13.14
503.4	13.15
503.6	13.42
503.8	13.57
504	13.87
504.2	13.72
504.4	13.68
504.6	13.72
504.8	13.59
505	13.65
505.2	13.6
505.4	13.56
505.6	13.62
505.8	13.57
506	13.29
506.2	13.33
506.4	13.52
506.6	13.4
506.8	13.25
507	13.02
507.2	12.91
507.4	12.9
507.6	12.93
507.8	12.95
508	13.09
508.2	13.21
508.4	13.02
508.6	12.7
508.8	12.68
509	12.71
509.2	12.36
509.4	12.24
509.6	12.41
509.8	12.54
510	12.15
510.2	11.97
510.4	11.84
510.6	11.71
510.8	11.36
511	11.43
511.2	11.57
511.4	11.41
511.6	11.05
511.8	10.98
512	10.83
512.2	10.48
512.4	10.41
512.6	10.52
512.8	10.51
513	10.11
513.2	10.09
513.4	9.93
513.6	9.841
513.8	10.07
514	9.52
514.2	9.787
514.4	9.738
514.6	9.451
514.8	9.147
515	9.12
515.2	8.982
515.4	8.605
515.6	8.444
515.8	8.42
516	8.502
516.2	8.259
516.4	7.984
516.6	7.701
516.8	7.568
517	7.704
517.2	7.566
517.4	7.582
517.6	7.289
517.8	7.282
518	7.176
518.2	7.01
518.4	6.923
518.6	6.852
518.8	6.872
519	6.893
519.2	6.592
519.4	6.728
519.6	6.496
519.8	6.483
520	6.706
520.2	6.815
520.4	7.059
520.6	7.557
520.8	8.741
521	10.66
521.2	14.98
521.4	21.86
521.6	34
521.8	49.23
522	69.9
522.2	94.32
522.4	119.4
522.6	142.6
522.8	172.8
523	208.4
523.2	273.8
523.4	374.6
523.6	531
523.8	721.1
524	926.5
524.2	2104
524.4	2235
524.6	2298
524.8	2386
525	2421
525.2	2111
525.4	1979.7
525.6	1836.7
525.8	1697.1
526	1064
526.2	645.7
526.4	343.1
526.6	258.7
526.8	192.4
527	141.2
527.2	103.2
527.4	75.12
527.6	54.55
527.8	39.71
528	28.95
528.2	21.2
528.4	15.7
528.6	11.75
528.8	9.062
529	6.965
529.2	5.491
529.4	4.486
529.6	3.768
529.8	3.13
530	2.778
530.2	2.411
530.4	2.134
530.6	1.982
530.8	1.797
531	1.687
531.2	1.522
531.4	1.416
531.6	1.347
531.8	1.282
532	1.21
532.2	1.173
532.4	1.049
532.6	1.032
532.8	0.947
533	0.856
533.2	0.901
533.4	0.863
533.6	0.828
533.8	0.791
534	0.814
534.2	0.798
534.4	0.868
534.6	0.827
534.8	0.767
535	0.697
535.2	0.672
535.4	0.694
535.6	0.714
535.8	0.641
536	0.521
536.2	0.519
536.4	0.493
536.6	0.473
536.8	0.483
537	0.555
537.2	0.545
537.4	0.549
537.6	0.489
537.8	0.527
538	0.507
538.2	0.497
538.4	0.465
538.6	0.404
538.8	0.448
539	0.364
539.2	0.362
539.4	0.389
539.6	0.343
539.8	0.36
540	0.37
540.2	0.375
540.4	0.328
540.6	0.305
540.8	0.273
541	0.249
541.2	0.322
541.4	0.246
541.6	0.229
541.8	0.345
542	0.303
542.2	0.347
542.4	0.299
542.6	0.29
542.8	0.181
543	0.16
543.2	0.143
543.4	0.168
543.6	0.188
543.8	0.152
544	0.138
544.2	0.112
544.4	0.071
544.6	0.067
544.8	0.081
545	0.1
545.2	0.101
545.4	0.101
545.6	0.106
545.8	0.112
546	0.12
546.2	0.096
546.4	0.134
546.6	0.124
546.8	0.092
547	0.043
547.2	0.071
547.4	0.073
547.6	0.074
547.8	0.054
548	0.046
548.2	0.057
548.4	0.108
548.6	0.143
548.8	0.129
549	0.12
549.2	0.085
549.4	0.066
549.6	0.035
549.8	0.018
550	0.002
550.2	0.034
550.4	0.033
550.6	-0.016
550.8	-0.031
551	0.01
551.2	0.005
551.4	0.014
551.6	-0.009
551.8	0.009
552	0.002
552.2	0.012
552.4	0.009
552.6	0.003
552.8	0.007
553	0.013
553.2	0.028
553.4	0.034
553.6	0.028
553.8	0.049
554	0.053
554.2	0.022
554.4	0.019
554.6	0.037
554.8	0.02
555	0.008
555.2	0.007
555.4	-0.001
555.6	0.025
555.8	0.014
556	0.017
556.2	0.042
556.4	0.077
556.6	0.091
556.8	0.072
557	0.071
557.2	0.064
557.4	0.051
557.6	0.023
557.8	0.031
558	0.014
558.2	0.017
558.4	0.013
558.6	0.04
558.8	0.025
559	0.02
559.2	0.023
559.4	0.04
559.6	0.035
559.8	0.059
560	0.031
560.2	0
560.4	0.016
560.6	-0.008
560.8	0.033
561	-0.003
561.2	0.022
561.4	0.037
561.6	0.028
561.8	0.018
562	0.024
562.2	-0.003
562.4	0.026
562.6	0.017
562.8	-0.003
563	0.031
563.2	0.027
563.4	0.035
563.6	0.029
563.8	0.042
564	0.024
564.2	0.016
564.4	0.013
564.6	0.031
564.8	0.029
565	0.014
565.2	0.034
565.4	0.025
565.6	-0.005
565.8	-0.003
566	0.02
566.2	0.034
566.4	0.016
566.6	0.027
566.8	-0.002
567	-0.033
567.2	-0.031
567.4	-0.008
567.6	0.003
567.8	-0.029
568	0.015
568.2	-0.033
568.4	-0.016
568.6	-0.002
568.8	0.033
569	0.043
569.2	0.002
569.4	-0.023
569.6	-0.019
569.8	0.038
570	0.022
570.2	-0.011
570.4	-0.011
570.6	-0.015
570.8	-0.014
571	-0.041
571.2	-0.038
571.4	-0.042
571.6	-0.024
571.8	-0.044
572	-0.038
572.2	-0.057
572.4	-0.041
572.6	-0.019
572.8	-0.002
573	-0.024
573.2	-0.019
573.4	0.003
573.6	-0.004
573.8	-0.002
574	-0.02
574.2	-0.046
574.4	-0.047
574.6	-0.016
574.8	0.001
575	-0.025
575.2	-0.026
575.4	-0.011
575.6	-0.033
575.8	-0.036
576	-0.006
576.2	-0.036
576.4	-0.029
576.6	-0.043
576.8	-0.029
577	-0.043
577.2	-0.031
577.4	-0.005
577.6	-0.013
577.8	-0.046
578	-0.066
578.2	-0.065
578.4	-0.044
578.6	-0.038
578.8	-0.069
579	-0.083
579.2	-0.078
579.4	-0.063
579.6	-0.071
579.8	-0.069
580	-0.037
580.2	-0.052
580.4	-0.071
580.6	-0.034
580.8	-0.03
581	-0.009
581.2	-0.019
581.4	-0.043
581.6	-0.037
581.8	-0.024
582	-0.02
582.2	-0.023
582.4	0.001
582.6	0.011
582.8	0.066
583	0.038
583.2	0.038
583.4	0.014
583.6	-0.023
583.8	-0.037
584	-0.039
584.2	-0.05
584.4	-0.046
584.6	-0.051
584.8	-0.009
585	0.019
585.2	0.04
585.4	0.008
585.6	-0.002
585.8	0.037
586	0.036
586.2	0.02
586.4	0.017
586.6	0.015
586.8	0.012
587	0.005
587.2	0.003
587.4	0.014
587.6	-0.024
587.8	-0.048
588	-0.036
588.2	-0.046
588.4	-0.016
588.6	-0.03
588.8	-0.053
589	-0.044
589.2	-0.031
589.4	-0.017
589.6	-0.022
589.8	-0.034
590	-0.042
590.2	-0.015
590.4	-0.039
590.6	-0.004
590.8	-0.018
591	-0.01
591.2	-0.006
591.4	0.012
591.6	-0.021
591.8	-0.027
[truncated: 41 more rows]

## Sheet: ROS Bap2
Report date:	12:20:21, 07/28/2023
Wavelength data table
Sample name	250.0nm	300.0nm	350.0nm	400.0nm	450.0nm	500.0nm	550.0nm	600.0nm	650.0nm	700.0nm	750.0nm	800.0nm
1(EX)	0.221	0.692	0.603	0.397	1.704	15.4	0.063	-0.032
Sample:	1(EX)
File name:
Run date:	12:18:23, 07/28/2023
Operator:	Administrator
Comment:
Instrument
Model:	F-7000 FL Spectrophotometer
Serial number:	2354-016
ROM Version:	5J14000 06
Instrument parameters
Measurement type:	Wavelength scan
Scan mode:	Excitation
Data mode:	Luminescence
EM WL:	525.0 nm
EX Start WL:	200.0 nm
EX End WL:	600.0 nm
Scan speed:	240 nm/min
Delay:	0.0 s
EX Slit:	1.0 nm
EM Slit:	1.0 nm
PMT Voltage:	700 V
Response:	Auto
Corrected spectra:	Off
Shutter control:	On
Peak integration
Integration method:	Rectangular
Sensitivity:	1
Threshold:	1
Peaks
No.	Start(nm)	Apex(nm)	End(nm)	Height(Data)	Valley(nm)	Valley(Data)
1	200	262.8	370.4	80.25	370.4	0.219
2	370.4	469.4	478.2	7.383	478.2	6.053
3	478.2	504.4	519.2	16.81	519.2	7.712
4	519.2	524.6	600	1672	600	-0.032
Data points
nm	Data
200	-0.024
200.2	-0.041
200.4	-0.06
200.6	-0.073
200.8	-0.077
201	-0.092
201.2	-0.097
201.4	-0.097
201.6	-0.108
201.8	-0.09
202	-0.113
202.2	-0.106
202.4	-0.087
202.6	-0.061
202.8	-0.058
203	-0.062
203.2	-0.067
203.4	-0.052
203.6	-0.043
203.8	-0.03
204	-0.054
204.2	-0.06
204.4	-0.065
204.6	-0.077
204.8	-0.073
205	-0.066
205.2	-0.029
205.4	-0.004
205.6	-0.012
205.8	-0.028
206	-0.065
206.2	-0.068
206.4	-0.061
206.6	-0.059
206.8	-0.042
207	-0.046
207.2	-0.078
207.4	-0.072
207.6	-0.058
207.8	-0.07
208	-0.049
208.2	-0.008
208.4	-0.012
208.6	-0.039
208.8	-0.054
209	-0.044
209.2	-0.048
209.4	-0.006
209.6	0.004
209.8	-0.011
210	-0.029
210.2	-0.06
210.4	-0.018
210.6	-0.034
210.8	-0.054
211	-0.055
211.2	-0.059
211.4	0.022
211.6	0.006
211.8	-0.037
212	-0.012
212.2	-0.03
212.4	-0.055
212.6	-0.048
212.8	-0.033
213	-0.057
213.2	-0.058
213.4	-0.049
213.6	-0.019
213.8	-0.013
214	-0.019
214.2	-0.013
214.4	-0.043
214.6	-0.046
214.8	-0.047
215	-0.053
215.2	-0.072
215.4	-0.038
215.6	-0.034
215.8	-0.051
216	-0.061
216.2	-0.098
216.4	-0.08
216.6	-0.086
216.8	-0.083
217	-0.087
217.2	-0.072
217.4	-0.073
217.6	-0.084
217.8	-0.096
218	-0.089
218.2	-0.083
218.4	-0.114
218.6	-0.123
218.8	-0.119
219	-0.115
219.2	-0.08
219.4	-0.072
219.6	-0.102
219.8	-0.091
220	-0.115
220.2	-0.088
220.4	-0.075
220.6	-0.074
220.8	-0.093
221	-0.072
221.2	-0.057
221.4	-0.054
221.6	-0.056
221.8	-0.028
222	-0.017
222.2	0.009
222.4	0.015
222.6	0.004
222.8	-0.038
223	-0.063
223.2	-0.076
223.4	-0.072
223.6	-0.053
223.8	-0.05
224	-0.033
224.2	-0.056
224.4	-0.061
224.6	-0.062
224.8	-0.051
225	-0.045
225.2	-0.038
225.4	-0.027
225.6	-0.049
225.8	-0.046
226	-0.057
226.2	-0.017
226.4	-0.038
226.6	-0.074
226.8	-0.055
227	-0.04
227.2	-0.015
227.4	-0.033
227.6	-0.054
227.8	-0.045
228	-0.071
228.2	-0.078
228.4	-0.075
228.6	-0.072
228.8	-0.021
229	-0.005
229.2	0.04
229.4	0.043
229.6	0.034
229.8	0.025
230	0.024
230.2	-0.008
230.4	-0.023
230.6	-0.03
230.8	-0.048
231	-0.029
231.2	0.011
231.4	-0.003
231.6	-0.024
231.8	-0.017
232	0.007
232.2	-0.002
232.4	-0.036
232.6	-0.028
232.8	-0.035
233	-0.048
233.2	-0.012
233.4	0.093
233.6	0.081
233.8	0.076
234	0.086
234.2	0.095
234.4	0.082
234.6	0.048
234.8	0.018
235	0.078
235.2	0.059
235.4	0.013
235.6	0.023
235.8	0.036
236	0.004
236.2	0.005
236.4	0.007
236.6	0.031
236.8	0.032
237	0.038
237.2	0.029
237.4	0.043
237.6	0.089
237.8	0.046
238	0.089
238.2	0.163
238.4	0.171
238.6	0.175
238.8	0.13
239	0.134
239.2	0.125
239.4	0.133
239.6	0.155
239.8	0.119
240	0.131
240.2	0.127
240.4	0.148
240.6	0.139
240.8	0.158
241	0.156
241.2	0.199
241.4	0.218
241.6	0.214
241.8	0.197
242	0.193
242.2	0.211
242.4	0.238
242.6	0.268
242.8	0.249
243	0.254
243.2	0.229
243.4	0.225
243.6	0.251
243.8	0.228
244	0.225
244.2	0.188
244.4	0.239
244.6	0.235
244.8	0.24
245	0.239
245.2	0.283
245.4	0.266
245.6	0.235
245.8	0.321
246	0.309
246.2	0.357
246.4	0.39
246.6	0.329
246.8	0.367
247	0.344
247.2	0.391
247.4	0.308
247.6	0.358
247.8	0.323
248	0.358
248.2	0.351
248.4	0.308
248.6	0.317
248.8	0.32
249	0.294
249.2	0.302
249.4	0.238
249.6	0.253
249.8	0.203
250	0.221
250.2	0.229
250.4	0.236
250.6	0.283
250.8	0.259
251	0.253
251.2	0.287
251.4	0.297
251.6	0.579
251.8	0.49
252	0.464
252.2	0.441
252.4	0.395
252.6	0.363
252.8	0.354
253	0.336
253.2	0.33
253.4	0.299
253.6	0.295
253.8	0.311
254	0.272
254.2	0.301
254.4	0.262
254.6	0.273
254.8	0.269
255	0.242
255.2	0.203
255.4	0.2
255.6	0.187
255.8	0.183
256	0.174
256.2	0.239
256.4	0.275
256.6	0.307
256.8	0.331
257	0.272
257.2	0.216
257.4	0.275
257.6	0.332
257.8	0.28
258	0.254
258.2	0.329
258.4	0.364
258.6	0.336
258.8	0.315
259	0.312
259.2	0.297
259.4	0.339
259.6	0.358
259.8	0.591
260	1.111
260.2	2.196
260.4	4.795
260.6	8.642
260.8	14.57
261	21.39
261.2	28.56
261.4	33.91
261.6	39.62
261.8	45.44
262	53.65
262.2	63.27
262.4	72.14
262.6	78.93
262.8	80.25
263	78.46
263.2	76.41
263.4	74.22
263.6	73.01
263.8	71.1
264	67.67
264.2	60.16
264.4	50.96
264.6	41.1
264.8	31.44
265	23.2
265.2	16.96
265.4	12.26
265.6	8.814
265.8	6.332
266	4.51
266.2	3.307
266.4	2.385
266.6	1.758
266.8	1.343
267	1.027
267.2	0.793
267.4	0.779
267.6	0.642
267.8	0.585
268	0.531
268.2	0.461
268.4	0.443
268.6	0.451
268.8	0.464
269	0.432
269.2	0.423
269.4	0.512
269.6	0.516
269.8	0.478
270	0.492
270.2	0.435
270.4	0.413
270.6	0.4
270.8	0.349
271	0.36
271.2	0.373
271.4	0.422
271.6	0.481
271.8	0.454
272	0.458
272.2	0.473
272.4	0.444
272.6	0.468
272.8	0.4
273	0.403
273.2	0.433
273.4	0.427
273.6	0.469
273.8	0.391
274	0.448
274.2	0.369
274.4	0.364
274.6	0.375
274.8	0.396
275	0.421
275.2	0.405
275.4	0.427
275.6	0.473
275.8	0.516
276	0.479
276.2	0.488
276.4	0.417
276.6	0.431
276.8	0.461
277	0.473
277.2	0.449
277.4	0.473
277.6	0.459
277.8	0.489
278	0.482
278.2	0.458
278.4	0.403
278.6	0.382
278.8	0.39
279	0.414
279.2	0.46
279.4	0.502
279.6	0.476
279.8	0.519
280	0.499
280.2	0.471
280.4	0.488
280.6	0.45
280.8	0.46
281	0.466
281.2	0.43
281.4	0.444
281.6	0.523
281.8	0.61
282	0.548
282.2	0.549
282.4	0.476
282.6	0.537
282.8	0.505
283	0.523
283.2	0.482
283.4	0.523
283.6	0.542
283.8	0.541
284	0.605
284.2	0.613
284.4	0.53
284.6	0.54
284.8	0.589
285	0.556
285.2	0.543
285.4	0.558
285.6	0.559
285.8	0.569
286	0.608
286.2	0.609
286.4	0.548
286.6	0.581
286.8	0.539
287	0.555
287.2	0.599
287.4	0.589
287.6	0.569
287.8	0.571
288	0.601
288.2	0.671
288.4	0.649
288.6	0.623
288.8	0.584
289	0.63
289.2	0.586
289.4	0.549
289.6	0.565
289.8	0.672
290	0.726
290.2	0.779
290.4	0.815
290.6	0.778
290.8	0.735
291	0.689
291.2	0.732
291.4	0.727
291.6	0.7
291.8	0.698
292	0.72
292.2	0.827
292.4	0.846
292.6	0.85
292.8	0.815
293	0.778
293.2	0.832
293.4	0.839
293.6	0.824
293.8	0.779
294	0.802
294.2	0.896
294.4	0.907
294.6	0.841
294.8	0.794
295	0.767
295.2	0.723
295.4	0.686
295.6	0.721
295.8	0.633
296	0.729
296.2	0.724
296.4	0.678
296.6	0.666
296.8	0.728
297	0.744
297.2	0.708
297.4	0.751
297.6	0.707
297.8	0.708
298	0.758
298.2	0.772
298.4	0.823
298.6	0.729
298.8	0.752
299	0.715
299.2	0.731
299.4	0.657
299.6	0.721
299.8	0.707
300	0.692
300.2	0.739
300.4	0.757
300.6	0.712
300.8	0.676
301	0.688
301.2	0.61
301.4	0.562
301.6	0.528
301.8	0.624
302	0.587
302.2	0.575
302.4	0.558
302.6	0.474
302.8	0.489
303	0.467
303.2	0.449
303.4	0.505
303.6	0.56
303.8	0.594
304	0.586
304.2	0.59
304.4	0.538
304.6	0.577
304.8	0.559
305	0.504
305.2	0.535
305.4	0.517
305.6	0.541
305.8	0.501
306	0.499
306.2	0.469
306.4	0.46
306.6	0.547
306.8	0.542
307	0.588
307.2	0.53
307.4	0.514
307.6	0.533
307.8	0.544
308	0.517
308.2	0.544
308.4	0.497
308.6	0.537
308.8	0.461
309	0.406
309.2	0.419
309.4	0.412
309.6	0.432
309.8	0.435
310	0.499
310.2	0.448
310.4	0.408
310.6	0.39
310.8	0.44
311	0.382
311.2	0.55
311.4	0.534
311.6	0.507
311.8	0.472
312	0.446
312.2	0.482
312.4	0.474
312.6	0.464
312.8	0.472
313	0.428
313.2	0.465
313.4	0.413
313.6	0.405
313.8	0.4
314	0.456
314.2	0.424
314.4	0.437
314.6	0.44
314.8	0.406
315	0.6
315.2	0.543
315.4	0.598
315.6	0.506
315.8	0.461
316	0.522
316.2	0.547
316.4	0.535
316.6	0.476
316.8	0.447
317	0.512
317.2	0.528
317.4	0.564
317.6	0.543
317.8	0.551
318	0.582
318.2	0.518
318.4	0.483
318.6	0.495
318.8	0.567
319	0.555
319.2	0.563
319.4	0.584
319.6	0.645
319.8	0.682
320	0.606
320.2	0.684
320.4	0.686
320.6	0.587
320.8	0.637
321	0.621
321.2	0.576
321.4	0.658
321.6	0.631
321.8	0.668
322	0.622
322.2	0.619
322.4	0.614
322.6	0.546
322.8	0.559
323	0.605
323.2	0.671
323.4	0.649
323.6	0.639
323.8	0.631
324	0.623
324.2	0.626
324.4	0.649
324.6	0.736
324.8	0.737
325	0.674
325.2	0.681
325.4	0.813
325.6	0.865
325.8	0.791
326	0.737
326.2	0.692
326.4	0.583
326.6	0.543
326.8	0.493
327	0.567
327.2	0.685
327.4	0.641
327.6	0.674
327.8	0.675
328	0.715
328.2	0.778
328.4	0.744
328.6	0.841
328.8	0.82
329	0.865
329.2	0.904
329.4	0.854
329.6	0.886
329.8	0.859
330	0.911
330.2	0.861
330.4	0.849
330.6	0.852
330.8	0.848
331	0.833
331.2	0.863
331.4	0.839
331.6	0.921
331.8	0.972
332	0.926
332.2	0.976
332.4	0.928
332.6	1.008
332.8	1.043
333	1.035
333.2	1.062
333.4	1.017
333.6	1.017
333.8	1.053
334	1.016
334.2	1.08
334.4	1.054
334.6	1.105
334.8	1.136
335	1.083
335.2	1.04
335.4	1.025
335.6	0.979
335.8	1.001
336	1.014
336.2	1.042
336.4	1.032
336.6	0.995
336.8	1.04
337	1.057
337.2	1.102
337.4	1.178
337.6	1.205
337.8	1.202
338	1.102
338.2	1.028
338.4	1.089
338.6	1.04
338.8	1.034
339	0.994
339.2	0.968
339.4	1.082
339.6	1.092
339.8	1.051
340	1.07
340.2	1.061
340.4	1.106
340.6	1.108
340.8	1.097
341	1.022
341.2	1.063
341.4	1.056
341.6	1.081
341.8	1.02
342	0.984
342.2	0.97
342.4	1.02
342.6	0.976
342.8	0.995
343	0.961
343.2	0.977
343.4	0.957
343.6	0.864
343.8	0.919
344	0.89
344.2	0.91
344.4	0.88
344.6	0.925
344.8	0.999
345	0.923
345.2	0.956
345.4	0.987
345.6	1.036
345.8	0.998
346	0.933
346.2	0.896
346.4	0.883
346.6	0.804
346.8	0.782
347	0.703
347.2	0.751
347.4	0.677
347.6	0.668
347.8	0.654
348	0.621
348.2	0.63
348.4	0.686
348.6	0.688
348.8	0.703
349	0.719
349.2	0.737
349.4	0.656
349.6	0.648
349.8	0.661
350	0.603
350.2	0.627
350.4	0.583
350.6	0.583
350.8	0.514
351	0.569
351.2	0.486
351.4	0.493
351.6	0.534
351.8	0.584
352	0.575
352.2	0.596
352.4	0.542
352.6	0.58
352.8	0.488
353	0.516
353.2	0.469
353.4	0.438
353.6	0.451
353.8	0.445
354	0.431
354.2	0.531
354.4	0.459
354.6	0.42
354.8	0.348
355	0.488
355.2	0.494
355.4	0.49
355.6	0.498
355.8	0.471
356	0.485
356.2	0.411
356.4	0.349
356.6	0.327
356.8	0.373
357	0.322
357.2	0.365
357.4	0.327
357.6	0.375
357.8	0.303
358	0.267
358.2	0.3
358.4	0.273
358.6	0.342
358.8	0.29
359	0.313
359.2	0.312
359.4	0.346
359.6	0.308
359.8	0.345
360	0.339
360.2	0.333
360.4	0.328
360.6	0.314
360.8	0.353
361	0.342
361.2	0.354
361.4	0.407
361.6	0.345
361.8	0.348
362	0.345
362.2	0.407
362.4	0.379
362.6	0.319
362.8	0.358
363	0.376
363.2	0.357
363.4	0.319
363.6	0.394
363.8	0.416
364	0.33
364.2	0.338
364.4	0.326
364.6	0.246
364.8	0.255
365	0.254
365.2	0.283
365.4	0.291
365.6	0.316
365.8	0.278
366	0.273
366.2	0.287
366.4	0.321
366.6	0.311
366.8	0.308
367	0.367
367.2	0.32
367.4	0.321
367.6	0.314
367.8	0.276
368	0.281
368.2	0.318
368.4	0.295
368.6	0.314
368.8	0.333
369	0.398
369.2	0.386
369.4	0.336
369.6	0.313
369.8	0.307
370	0.284
370.2	0.3
370.4	0.219
370.6	0.258
370.8	0.335
371	0.4
371.2	0.424
371.4	0.374
371.6	0.341
371.8	0.383
372	0.406
372.2	0.367
372.4	0.362
372.6	0.36
372.8	0.271
373	0.296
373.2	0.284
373.4	0.275
373.6	0.283
373.8	0.341
374	0.369
374.2	0.344
374.4	0.347
374.6	0.387
374.8	0.405
375	0.37
375.2	0.334
375.4	0.311
375.6	0.334
375.8	0.316
376	0.34
376.2	0.332
376.4	0.352
376.6	0.323
376.8	0.342
377	0.299
377.2	0.305
377.4	0.282
377.6	0.291
377.8	0.322
378	0.257
378.2	0.308
378.4	0.343
378.6	0.377
378.8	0.386
379	0.389
379.2	0.459
379.4	0.35
379.6	0.309
379.8	0.336
380	0.299
380.2	0.301
380.4	0.294
380.6	0.3
380.8	0.309
381	0.33
381.2	0.332
381.4	0.349
381.6	0.36
381.8	0.34
382	0.312
382.2	0.332
382.4	0.283
382.6	0.306
382.8	0.295
383	0.31
383.2	0.363
383.4	0.417
383.6	0.401
383.8	0.424
384	0.395
384.2	0.434
384.4	0.381
384.6	0.371
384.8	0.331
385	0.33
385.2	0.32
385.4	0.373
385.6	0.335
385.8	0.35
386	0.349
386.2	0.299
386.4	0.312
386.6	0.398
386.8	0.373
387	0.349
387.2	0.389
387.4	0.336
387.6	0.303
387.8	0.307
388	0.314
388.2	0.355
388.4	0.361
388.6	0.381
388.8	0.356
389	0.325
389.2	0.313
389.4	0.302
389.6	0.306
389.8	0.311
390	0.309
390.2	0.331
390.4	0.421
390.6	0.423
390.8	0.402
391	0.427
391.2	0.407
391.4	0.382
391.6	0.337
391.8	0.356
392	0.415
392.2	0.446
392.4	0.411
392.6	0.416
392.8	0.434
393	0.409
393.2	0.425
393.4	0.398
393.6	0.403
393.8	0.343
394	0.324
394.2	0.315
394.4	0.316
394.6	0.309
394.8	0.366
395	0.35
395.2	0.309
395.4	0.32
395.6	0.331
395.8	0.364
396	0.332
396.2	0.327
396.4	0.317
396.6	0.301
396.8	0.348
397	0.382
397.2	0.444
397.4	0.392
397.6	0.379
397.8	0.351
398	0.361
398.2	0.36
398.4	0.36
398.6	0.391
398.8	0.385
399	0.384
399.2	0.346
399.4	0.401
399.6	0.361
399.8	0.385
400	0.397
400.2	0.47
400.4	0.417
400.6	0.397
400.8	0.404
401	0.378
401.2	0.418
401.4	0.377
401.6	0.331
401.8	0.33
402	0.367
402.2	0.362
402.4	0.336
402.6	0.303
402.8	0.311
403	0.363
403.2	0.379
403.4	0.319
403.6	0.376
403.8	0.345
404	0.352
404.2	0.368
404.4	0.368
404.6	0.409
404.8	0.372
405	0.321
405.2	0.292
405.4	0.288
405.6	0.256
405.8	0.237
406	0.294
406.2	0.357
406.4	0.36
406.6	0.365
406.8	0.343
407	0.344
407.2	0.333
407.4	0.31
407.6	0.288
407.8	0.315
408	0.331
408.2	0.338
408.4	0.299
408.6	0.302
408.8	0.363
409	0.404
409.2	0.407
409.4	0.412
409.6	0.399
409.8	0.374
410	0.371
410.2	0.304
410.4	0.288
410.6	0.301
410.8	0.328
411	0.387
411.2	0.389
411.4	0.387
411.6	0.38
411.8	0.361
412	0.4
412.2	0.428
412.4	0.448
412.6	0.408
412.8	0.347
413	0.314
413.2	0.299
413.4	0.313
413.6	0.352
413.8	0.392
414	0.362
414.2	0.429
414.4	0.398
414.6	0.337
414.8	0.279
415	0.257
415.2	0.339
415.4	0.371
415.6	0.331
415.8	0.429
416	0.446
416.2	0.38
416.4	0.36
416.6	0.342
416.8	0.337
417	0.345
417.2	0.32
417.4	0.31
417.6	0.318
417.8	0.363
418	0.342
418.2	0.368
418.4	0.402
418.6	0.359
418.8	0.343
419	0.382
419.2	0.423
419.4	0.414
419.6	0.462
419.8	0.447
420	0.515
420.2	0.466
420.4	0.438
420.6	0.45
420.8	0.43
421	0.393
421.2	0.343
421.4	0.346
421.6	0.387
421.8	0.383
422	0.45
422.2	0.429
422.4	0.372
422.6	0.386
422.8	0.39
423	0.395
423.2	0.404
423.4	0.466
423.6	0.473
423.8	0.536
424	0.501
424.2	0.503
424.4	0.569
424.6	0.55
424.8	0.582
425	0.535
425.2	0.533
425.4	0.484
425.6	0.487
425.8	0.463
426	0.436
426.2	0.514
426.4	0.483
426.6	0.494
426.8	0.439
427	0.397
427.2	0.485
427.4	0.522
427.6	0.529
427.8	0.547
428	0.527
428.2	0.527
428.4	0.575
428.6	0.491
428.8	0.463
429	0.646
429.2	0.675
429.4	0.697
429.6	0.693
429.8	0.626
430	0.663
430.2	0.666
430.4	0.668
430.6	0.646
430.8	0.655
431	0.663
431.2	0.666
431.4	0.636
431.6	0.6
431.8	0.58
432	0.578
432.2	0.605
432.4	0.569
432.6	0.604
432.8	0.664
433	0.703
433.2	0.727
433.4	0.684
433.6	0.697
433.8	0.685
434	0.734
434.2	0.757
434.4	0.76
434.6	0.909
434.8	1.026
435	1.029
435.2	0.928
435.4	0.891
435.6	0.862
435.8	0.88
436	0.857
436.2	0.839
436.4	0.835
436.6	0.898
436.8	0.917
437	0.948
437.2	0.976
437.4	1.022
437.6	1.08
437.8	1.038
438	1.045
438.2	0.995
438.4	0.949
438.6	0.949
438.8	0.942
439	1.002
439.2	1.041
439.4	1.139
439.6	1.032
439.8	1.001
440	1.047
440.2	1.038
440.4	1.06
440.6	0.958
440.8	1.027
441	1.058
441.2	1.118
441.4	1.05
441.6	1.032
441.8	1.062
442	1.14
442.2	1.077
442.4	1.203
442.6	1.161
442.8	1.236
443	1.316
443.2	1.369
443.4	1.34
443.6	1.272
443.8	1.317
444	1.374
444.2	1.421
444.4	1.54
444.6	1.535
444.8	1.524
445	1.584
445.2	1.49
445.4	1.56
445.6	1.505
445.8	1.515
446	1.547
446.2	1.611
446.4	1.543
446.6	1.492
446.8	1.621
447	1.617
447.2	1.62
447.4	1.504
447.6	1.483
447.8	1.533
448	1.596
448.2	1.598
448.4	1.688
448.6	1.674
448.8	1.718
449	1.697
449.2	1.712
449.4	1.725
449.6	1.655
449.8	1.65
450	1.704
450.2	1.832
450.4	1.963
450.6	2.175
450.8	2.178
451	2.085
451.2	2.118
451.4	2.125
451.6	2.339
451.8	2.306
452	2.203
452.2	2.184
452.4	2.237
452.6	2.267
452.8	2.165
453	2.197
453.2	2.093
453.4	2.165
453.6	2.017
453.8	2.117
454	2.295
454.2	2.316
454.4	2.434
454.6	2.376
454.8	2.372
455	2.305
455.2	2.364
455.4	2.406
455.6	2.49
455.8	2.642
456	2.613
456.2	2.726
456.4	2.7
456.6	2.715
456.8	2.661
457	2.791
457.2	2.683
457.4	2.798
457.6	2.744
457.8	2.732
458	2.914
458.2	2.868
458.4	2.928
458.6	2.96
458.8	2.981
459	3.051
459.2	3.131
459.4	3.136
459.6	3.253
459.8	3.231
460	3.269
460.2	3.479
460.4	3.613
460.6	3.544
460.8	3.482
461	3.618
461.2	3.781
461.4	3.688
461.6	3.678
461.8	3.779
462	3.861
462.2	3.83
462.4	3.917
462.6	4.139
462.8	4.113
463	4.155
463.2	4.173
463.4	4.312
463.6	4.367
463.8	4.426
464	4.58
464.2	4.854
464.4	4.959
464.6	4.965
464.8	4.932
465	5.065
465.2	5.044
465.4	5.176
465.6	5.115
465.8	5.104
466	5.133
466.2	5.095
466.4	4.95
466.6	5.193
466.8	5.282
467	5.242
467.2	5.323
467.4	5.302
467.6	5.628
467.8	5.702
468	5.947
468.2	6.137
468.4	6.214
468.6	6.455
468.8	6.719
469	6.907
469.2	7.213
469.4	7.383
469.6	7.306
469.8	7.291
470	7.356
470.2	7.188
470.4	7.174
470.6	7.069
470.8	6.911
471	7.033
471.2	6.724
471.4	6.824
471.6	6.886
471.8	6.745
472	6.644
472.2	6.696
472.4	6.976
472.6	6.734
472.8	6.569
473	6.606
473.2	6.711
473.4	6.682
473.6	6.682
473.8	6.976
474	7.089
474.2	6.994
474.4	7.201
474.6	7.183
474.8	7.179
475	7.196
475.2	7.065
475.4	7.001
475.6	6.884
475.8	6.614
476	6.464
476.2	6.374
476.4	6.486
476.6	6.351
476.8	6.36
477	6.399
477.2	6.371
477.4	6.118
477.6	6.133
477.8	6.131
478	6.066
478.2	6.053
478.4	6.221
478.6	6.486
478.8	6.347
479	6.188
479.2	6.246
479.4	6.225
479.6	6.206
479.8	6.24
480	6.259
480.2	6.353
480.4	6.486
480.6	6.317
480.8	6.493
481	6.664
481.2	6.65
481.4	7.01
481.6	7.077
481.8	7.255
482	7.44
482.2	7.65
482.4	7.771
482.6	7.961
482.8	8.127
483	7.972
483.2	7.827
483.4	7.887
483.6	7.823
483.8	8.188
484	8.463
484.2	8.389
484.4	8.44
484.6	8.416
484.8	8.559
485	8.539
485.2	8.724
485.4	8.646
485.6	8.718
485.8	8.541
486	8.426
486.2	8.155
486.4	8.115
486.6	8.039
486.8	7.89
487	8.112
487.2	8.233
487.4	8.147
487.6	8.267
487.8	8.42
488	8.476
488.2	8.637
488.4	8.719
488.6	8.845
488.8	8.826
489	8.939
489.2	8.999
489.4	8.992
489.6	9.252
489.8	9.466
490	9.489
490.2	9.652
490.4	9.856
490.6	9.635
490.8	9.847
491	10.21
491.2	10.37
491.4	10.64
491.6	10.86
491.8	11.03
492	11.33
492.2	11.39
492.4	11.62
492.6	11.73
492.8	12.23
493	12.57
493.2	13.07
493.4	12.92
493.6	13.24
493.8	13.53
494	13.57
494.2	13.69
494.4	13.74
494.6	13.82
494.8	13.76
495	13.98
495.2	13.75
495.4	14.03
495.6	14.12
495.8	13.95
496	13.67
496.2	13.73
496.4	13.69
496.6	13.8
496.8	13.85
497	13.76
497.2	13.66
497.4	14.01
497.6	13.98
497.8	14.15
498	14.18
498.2	14.45
498.4	14.6
498.6	14.72
498.8	14.64
499	14.76
499.2	14.77
499.4	15.06
499.6	15.14
499.8	15.17
500	15.4
500.2	15.52
500.4	15.25
500.6	15.29
500.8	15.6
501	15.49
501.2	15.3
501.4	15.6
501.6	15.79
501.8	15.79
502	15.86
502.2	16.15
502.4	16.02
502.6	16.36
502.8	16.24
503	16.39
503.2	16.39
503.4	16.05
503.6	16.3
503.8	16.33
504	16.35
504.2	16.56
504.4	16.81
504.6	16.7
504.8	16.21
505	16.02
505.2	16.04
505.4	16.02
505.6	16
505.8	15.81
506	15.5
506.2	15.49
506.4	15.79
506.6	15.91
506.8	15.88
507	15.72
507.2	15.67
507.4	16.09
507.6	15.71
507.8	15.54
508	15.29
508.2	15.47
508.4	15.67
508.6	15.48
508.8	15.41
509	15.32
509.2	15.13
509.4	15.07
509.6	14.93
509.8	14.73
510	14.31
510.2	14.37
510.4	14.5
510.6	14.49
510.8	14.05
511	14.35
511.2	14.01
511.4	13.91
511.6	13.38
511.8	13.43
512	13.07
512.2	13.03
512.4	13.11
512.6	12.93
512.8	12.65
513	12.57
513.2	12.18
513.4	12.21
513.6	12.07
513.8	11.75
514	11.61
514.2	11.57
514.4	11.35
514.6	11.13
514.8	11.19
515	10.9
515.2	10.68
515.4	10.47
515.6	10.33
515.8	10.19
516	10.12
516.2	9.848
516.4	9.642
516.6	9.407
516.8	9.173
517	8.854
517.2	8.714
517.4	8.841
517.6	8.82
517.8	8.566
518	8.578
518.2	8.317
518.4	8.318
518.6	8.031
518.8	7.939
519	7.976
519.2	7.712
519.4	7.898
519.6	7.969
519.8	7.792
520	7.78
520.2	8.305
520.4	8.678
520.6	9.7
520.8	11.1
521	14.17
521.2	20.4
521.4	29.58
521.6	45.45
521.8	67.11
522	94.76
522.2	126.2
522.4	159
522.6	193.6
522.8	231.5
523	279.4
523.2	365
523.4	492.9
523.6	692.7
523.8	933.5
524	2192
524.2	2224
524.4	2388
524.6	2472
524.8	2562
525	2679
525.2	2443
525.4	2284
525.6	1105
525.8	929.6
526	755.7
526.2	601.7
526.4	464.9
526.6	352.2
526.8	262.9
527	194
527.2	142
527.4	103.4
527.6	75.01
527.8	54.29
528	39.4
528.2	28.52
528.4	21.13
528.6	15.83
528.8	12.06
529	9.294
529.2	7.184
529.4	5.682
529.6	4.672
529.8	3.831
530	3.288
530.2	2.914
530.4	2.591
530.6	2.434
530.8	2.13
531	1.848
531.2	1.852
531.4	1.716
531.6	1.535
531.8	1.354
532	1.51
532.2	1.398
532.4	1.35
532.6	1.315
532.8	1.231
533	1.231
533.2	1.24
533.4	1.134
533.6	1.084
533.8	1.025
534	0.93
534.2	0.901
534.4	0.84
534.6	0.844
534.8	0.832
535	0.865
535.2	0.88
535.4	0.741
535.6	0.722
535.8	0.803
536	0.782
536.2	0.678
536.4	0.674
536.6	0.761
536.8	0.699
537	0.612
537.2	0.543
537.4	0.515
537.6	0.517
537.8	0.552
538	0.515
538.2	0.535
538.4	0.459
538.6	0.468
538.8	0.492
539	0.475
539.2	0.479
539.4	0.419
539.6	0.408
539.8	0.446
540	0.434
540.2	0.428
540.4	0.37
540.6	0.388
540.8	0.387
541	0.399
541.2	0.418
541.4	0.371
541.6	0.397
541.8	0.356
542	0.303
542.2	0.288
542.4	0.308
542.6	0.269
542.8	0.252
543	0.269
543.2	0.31
543.4	0.278
543.6	0.231
543.8	0.234
544	0.252
544.2	0.22
544.4	0.236
544.6	0.238
544.8	0.225
545	0.201
545.2	0.179
545.4	0.24
545.6	0.243
545.8	0.205
546	0.144
546.2	0.14
546.4	0.143
546.6	0.115
546.8	0.15
547	0.148
547.2	0.122
547.4	0.14
547.6	0.121
547.8	0.116
548	0.112
548.2	0.128
548.4	0.118
548.6	0.115
548.8	0.096
549	0.045
549.2	0.089
549.4	0.118
549.6	0.073
549.8	0.054
550	0.063
550.2	0.056
550.4	0.071
550.6	0.036
550.8	0.048
551	0.03
551.2	0.069
551.4	0.074
551.6	0.093
551.8	0.073
552	0.061
552.2	0.056
552.4	0.015
552.6	0.055
552.8	0.04
553	0.043
553.2	0.043
553.4	0.087
553.6	0.091
553.8	0.119
554	0.116
554.2	0.077
554.4	0.091
554.6	0.071
554.8	0.039
555	0.051
555.2	0.045
555.4	0.04
555.6	0.045
555.8	0.027
556	0.041
556.2	0.072
556.4	0.051
556.6	0.069
556.8	0.051
557	0.066
557.2	0.074
557.4	0.088
557.6	0.058
557.8	0.04
558	0.043
558.2	0.032
558.4	0.007
558.6	0.015
558.8	0.055
559	0.096
559.2	0.046
559.4	0.023
559.6	0.039
559.8	0.059
560	0.1
560.2	0.088
560.4	0.068
560.6	0.05
560.8	0.023
561	0.015
561.2	0.039
561.4	0.05
561.6	0.033
561.8	0.053
562	0.017
562.2	0.03
562.4	0.046
562.6	0.041
562.8	0.032
563	0.052
563.2	0.054
563.4	0.066
563.6	0.059
563.8	0.063
564	0.068
564.2	0.073
564.4	0.099
564.6	0.095
564.8	0.084
565	0.092
565.2	0.1
565.4	0.086
565.6	0.091
565.8	0.062
566	0.055
566.2	0.065
566.4	0.085
566.6	0.089
566.8	0.049
567	0.058
567.2	0.095
567.4	0.079
567.6	0.078
567.8	0.045
568	-0.008
568.2	-0.024
568.4	0.042
568.6	0.039
568.8	0.06
569	0.061
569.2	0.058
569.4	0.059
569.6	0.022
569.8	0.018
570	0.061
570.2	0.101
570.4	0.066
570.6	0.067
570.8	0.073
571	0.079
571.2	0.075
571.4	0.069
571.6	0.051
571.8	0.064
572	0.023
572.2	0.004
572.4	0.05
572.6	0.025
572.8	0.048
573	0.007
573.2	-0.008
573.4	-0.045
573.6	-0.052
573.8	-0.014
574	0.018
574.2	-0.025
574.4	-0.014
574.6	0.005
574.8	-0.004
575	-0.009
575.2	-0.006
575.4	-0.011
575.6	-0.019
575.8	-0.02
576	-0.02
576.2	-0.033
576.4	-0.031
576.6	-0.025
576.8	-0.009
577	-0.002
577.2	0.003
577.4	0.012
577.6	0.017
577.8	0.007
578	-0.004
578.2	0.011
578.4	-0.008
578.6	0.037
578.8	0.015
579	-0.005
579.2	0.003
579.4	0.014
579.6	0.045
579.8	-0.001
580	-0.028
580.2	-0.038
580.4	0.002
580.6	0.027
580.8	0.065
581	0.004
581.2	-0.012
581.4	-0.004
581.6	0.004
581.8	0.013
582	-0.006
582.2	-0.022
582.4	-0.035
582.6	0
582.8	0
583	-0.021
583.2	-0.026
583.4	-0.014
583.6	-0.009
583.8	-0.014
584	0.01
584.2	-0.018
584.4	-0.015
584.6	0.003
584.8	-0.004
585	-0.029
585.2	0.005
585.4	-0.019
585.6	-0.018
585.8	-0.013
586	-0.009
586.2	0.004
586.4	-0.013
586.6	-0.024
586.8	-0.017
587	-0.005
587.2	0.01
587.4	0.03
587.6	0.056
587.8	0.022
588	0.009
588.2	0.051
588.4	0.016
588.6	0.075
588.8	0.041
589	0.032
589.2	0.009
589.4	0.01
589.6	0.017
589.8	0.018
590	0.015
590.2	0.001
590.4	-0.022
590.6	0.006
590.8	-0.017
591	0.006
591.2	-0.003
591.4	0.011
591.6	0.006
591.8	0.042
[truncated: 41 more rows]

## Sheet: ROS Bap3
Report date:	12:23:05, 07/28/2023
Wavelength data table
Sample name	250.0nm	300.0nm	350.0nm	400.0nm	450.0nm	500.0nm	550.0nm	600.0nm	650.0nm	700.0nm	750.0nm	800.0nm
1(EX)	0.433	0.885	0.855	0.42	2.247	18.94	0.117	-0.031
Sample:	1(EX)
File name:
Run date:	12:21:18, 07/28/2023
Operator:	Administrator
Comment:
Instrument
Model:	F-7000 FL Spectrophotometer
Serial number:	2354-016
ROM Version:	5J14000 06
Instrument parameters
Measurement type:	Wavelength scan
Scan mode:	Excitation
Data mode:	Luminescence
EM WL:	525.0 nm
EX Start WL:	200.0 nm
EX End WL:	600.0 nm
Scan speed:	240 nm/min
Delay:	0.0 s
EX Slit:	1.0 nm
EM Slit:	1.0 nm
PMT Voltage:	700 V
Response:	Auto
Corrected spectra:	Off
Shutter control:	On
Peak integration
Integration method:	Rectangular
Sensitivity:	1
Threshold:	1
Peaks
No.	Start(nm)	Apex(nm)	End(nm)	Height(Data)	Valley(nm)	Valley(Data)
1	200	262.8	272.2	75.19	272.2	0.405
2	272.2	337.6	361.4	1.471	361.4	0.285
3	361.4	470.4	473.2	9.353	473.2	8.29
4	473.2	474.8	478.2	9.301	478.2	7.615
5	478.2	504.6	519.6	20.92	519.6	9.013
6	519.6	524.6	600	1669	600	-0.031
Data points
nm	Data
200	-0.043
200.2	-0.028
200.4	-0.001
200.6	-0.008
200.8	-0.052
201	-0.048
201.2	-0.052
201.4	-0.05
201.6	-0.049
201.8	-0.066
202	-0.056
202.2	-0.022
202.4	-0.03
202.6	-0.036
202.8	-0.075
203	-0.088
203.2	-0.077
203.4	-0.097
203.6	-0.067
203.8	-0.07
204	-0.088
204.2	-0.096
204.4	-0.087
204.6	-0.044
204.8	-0.057
205	-0.048
205.2	-0.047
205.4	-0.045
205.6	-0.064
205.8	-0.082
206	-0.062
206.2	-0.063
206.4	-0.023
206.6	-0.024
206.8	-0.045
207	-0.054
207.2	-0.066
207.4	-0.063
207.6	-0.054
207.8	0.025
208	-0.018
208.2	-0.032
208.4	-0.034
208.6	-0.046
208.8	-0.022
209	-0.029
209.2	-0.046
209.4	-0.019
209.6	-0.054
209.8	-0.038
210	-0.04
210.2	-0.03
210.4	-0.032
210.6	-0.044
210.8	-0.064
211	-0.051
211.2	-0.068
211.4	-0.068
211.6	-0.076
211.8	-0.044
212	-0.065
212.2	-0.073
212.4	-0.066
212.6	-0.046
212.8	-0.069
213	-0.064
213.2	-0.09
213.4	-0.091
213.6	-0.106
213.8	-0.131
214	-0.1
214.2	-0.101
214.4	-0.09
214.6	-0.11
214.8	-0.107
215	-0.069
215.2	-0.068
215.4	-0.072
215.6	-0.08
215.8	-0.081
216	-0.061
216.2	-0.047
216.4	-0.038
216.6	-0.04
216.8	-0.048
217	-0.064
217.2	-0.078
217.4	-0.058
217.6	-0.091
217.8	-0.085
218	-0.061
218.2	-0.054
218.4	-0.051
218.6	-0.03
218.8	-0.048
219	-0.042
219.2	-0.057
219.4	-0.077
219.6	-0.078
219.8	-0.05
220	-0.045
220.2	-0.018
220.4	-0.033
220.6	-0.05
220.8	-0.047
221	-0.076
221.2	-0.077
221.4	-0.083
221.6	-0.089
221.8	-0.072
222	-0.067
222.2	-0.063
222.4	-0.048
222.6	-0.05
222.8	-0.062
223	-0.037
223.2	-0.052
223.4	-0.041
223.6	-0.028
223.8	-0.025
224	-0.052
224.2	-0.059
224.4	-0.028
224.6	-0.054
224.8	-0.07
225	-0.04
225.2	-0.022
225.4	-0.038
225.6	-0.062
225.8	-0.043
226	-0.06
226.2	-0.054
226.4	-0.039
226.6	-0.057
226.8	-0.045
227	-0.045
227.2	-0.028
227.4	-0.011
227.6	-0.029
227.8	-0.028
228	-0.027
228.2	-0.045
228.4	-0.08
228.6	-0.09
228.8	-0.065
229	-0.046
229.2	-0.019
229.4	-0.017
229.6	-0.009
229.8	-0.023
230	-0.019
230.2	-0.026
230.4	-0.03
230.6	-0.04
230.8	-0.036
231	-0.033
231.2	0.016
231.4	0.001
231.6	0.013
231.8	0.01
232	0.05
232.2	0.044
232.4	0.059
232.6	0.046
232.8	0.047
233	0.071
233.2	0.073
233.4	0.079
233.6	0.089
233.8	0.078
234	0.057
234.2	0.038
234.4	0
234.6	-0.011
234.8	-0.007
235	0.01
235.2	0.013
235.4	0.032
235.6	0.055
235.8	0.063
236	0.103
236.2	0.106
236.4	0.048
236.6	0.041
236.8	0.078
237	0.09
237.2	0.115
237.4	0.103
237.6	0.108
237.8	0.088
238	0.129
238.2	0.127
238.4	0.162
238.6	0.154
238.8	0.16
239	0.149
239.2	0.123
239.4	0.116
239.6	0.109
239.8	0.119
240	0.096
240.2	0.119
240.4	0.116
240.6	0.125
240.8	0.145
241	0.19
241.2	0.156
241.4	0.144
241.6	0.18
241.8	0.176
242	0.211
242.2	0.274
242.4	0.242
242.6	0.299
242.8	0.29
243	0.281
243.2	0.271
243.4	0.277
243.6	0.352
243.8	0.362
244	0.36
244.2	0.358
244.4	0.34
244.6	0.297
244.8	0.301
245	0.322
245.2	0.295
245.4	0.331
245.6	0.393
245.8	0.396
246	0.385
246.2	0.367
246.4	0.394
246.6	0.458
246.8	0.441
247	0.436
247.2	0.357
247.4	0.415
247.6	0.382
247.8	0.378
248	0.406
248.2	0.347
248.4	0.392
248.6	0.427
248.8	0.367
249	0.3
249.2	0.355
249.4	0.409
249.6	0.403
249.8	0.39
250	0.433
250.2	0.469
250.4	0.46
250.6	0.421
250.8	0.431
251	0.372
251.2	0.343
251.4	0.367
251.6	0.333
251.8	0.298
252	0.3
252.2	0.314
252.4	0.307
252.6	0.299
252.8	0.271
253	0.328
253.2	0.387
253.4	0.403
253.6	0.429
253.8	0.414
254	0.402
254.2	0.383
254.4	0.377
254.6	0.41
254.8	0.4
255	0.356
255.2	0.331
255.4	0.347
255.6	0.411
255.8	0.345
256	0.374
256.2	0.371
256.4	0.349
256.6	0.362
256.8	0.374
257	0.318
257.2	0.368
257.4	0.327
257.6	0.243
257.8	0.334
258	0.293
258.2	0.297
258.4	0.367
258.6	0.375
258.8	0.392
259	0.394
259.2	0.437
259.4	0.45
259.6	0.599
259.8	0.741
260	1.128
260.2	2.225
260.4	4.58
260.6	8.627
260.8	14.55
261	21.45
261.2	28.03
261.4	33.64
261.6	38.13
261.8	43.48
262	51.16
262.2	60.51
262.4	68.62
262.6	73.9
262.8	75.19
263	73.96
263.2	72.62
263.4	71.59
263.6	69.85
263.8	68.63
264	64.81
264.2	58.18
264.4	49.1
264.6	39.34
264.8	30.19
265	22.36
265.2	16.29
265.4	11.84
265.6	8.504
265.8	6.187
266	4.493
266.2	3.332
266.4	2.507
266.6	1.943
266.8	1.599
267	1.25
267.2	1.018
267.4	0.867
267.6	0.806
267.8	0.73
268	0.645
268.2	0.615
268.4	0.573
268.6	0.588
268.8	0.651
269	0.623
269.2	0.573
269.4	0.572
269.6	0.535
269.8	0.584
270	0.588
270.2	0.507
270.4	0.462
270.6	0.478
270.8	0.501
271	0.463
271.2	0.43
271.4	0.492
271.6	0.488
271.8	0.457
272	0.443
272.2	0.405
272.4	0.412
272.6	0.461
272.8	0.482
273	0.494
273.2	0.499
273.4	0.504
273.6	0.474
273.8	0.509
274	0.517
274.2	0.548
274.4	0.461
274.6	0.52
274.8	0.598
275	0.573
275.2	0.534
275.4	0.534
275.6	0.522
275.8	0.522
276	0.481
276.2	0.422
276.4	0.416
276.6	0.441
276.8	0.475
277	0.541
277.2	0.545
277.4	0.538
277.6	0.516
277.8	0.495
278	0.487
278.2	0.545
278.4	0.513
278.6	0.527
278.8	0.554
279	0.58
279.2	0.62
279.4	0.633
279.6	0.587
279.8	0.578
280	0.645
280.2	0.642
280.4	0.6
280.6	0.624
280.8	0.639
281	0.599
281.2	0.697
281.4	0.743
281.6	0.734
281.8	0.725
282	0.693
282.2	0.61
282.4	0.586
282.6	0.612
282.8	0.607
283	0.656
283.2	0.669
283.4	0.615
283.6	0.652
283.8	0.691
284	0.704
284.2	0.672
284.4	0.67
284.6	0.663
284.8	0.623
285	0.625
285.2	0.591
285.4	0.661
285.6	0.673
285.8	0.641
286	0.747
286.2	0.719
286.4	0.743
286.6	0.786
286.8	0.714
287	0.713
287.2	0.696
287.4	0.703
287.6	0.776
287.8	0.747
288	0.734
288.2	0.727
288.4	0.786
288.6	0.768
288.8	0.81
289	0.85
289.2	0.852
289.4	0.941
289.6	0.926
289.8	0.86
290	0.902
290.2	0.873
290.4	0.854
290.6	0.863
290.8	0.869
291	0.763
291.2	0.746
291.4	0.855
291.6	0.887
291.8	0.984
292	0.995
292.2	1.023
292.4	0.962
292.6	0.978
292.8	0.912
293	0.936
293.2	0.912
293.4	0.883
293.6	0.82
293.8	0.802
294	0.888
294.2	0.883
294.4	0.884
294.6	0.798
294.8	0.9
295	0.858
295.2	0.856
295.4	0.801
295.6	0.923
295.8	0.907
296	0.823
296.2	0.834
296.4	0.966
296.6	0.882
296.8	0.861
297	0.891
297.2	0.839
297.4	0.866
297.6	0.836
297.8	0.834
298	0.899
298.2	0.929
298.4	0.83
298.6	0.795
298.8	0.818
299	0.918
299.2	0.944
299.4	0.964
299.6	0.959
299.8	0.904
300	0.885
300.2	0.877
300.4	0.808
300.6	0.872
300.8	0.854
301	0.853
301.2	0.823
301.4	0.843
301.6	0.772
301.8	0.781
302	0.859
302.2	0.832
302.4	0.776
302.6	0.845
302.8	0.813
303	0.759
303.2	0.803
303.4	0.794
303.6	0.75
303.8	0.761
304	0.686
304.2	0.686
304.4	0.674
304.6	0.658
304.8	0.694
305	0.677
305.2	0.651
305.4	0.656
305.6	0.629
305.8	0.637
306	0.574
306.2	0.567
306.4	0.609
306.6	0.644
306.8	0.609
307	0.656
307.2	0.621
307.4	0.48
307.6	0.596
307.8	0.702
308	0.633
308.2	0.556
308.4	0.579
308.6	0.614
308.8	0.585
309	0.618
309.2	0.577
309.4	0.589
309.6	0.608
309.8	0.547
310	0.561
310.2	0.539
310.4	0.504
310.6	0.487
310.8	0.523
311	0.512
311.2	0.549
311.4	0.538
311.6	0.56
311.8	0.497
312	0.538
312.2	0.502
312.4	0.53
312.6	0.576
312.8	0.533
313	0.545
313.2	0.633
313.4	0.638
313.6	0.627
313.8	0.603
314	0.613
314.2	0.622
314.4	0.645
314.6	0.687
314.8	0.642
315	0.674
315.2	0.622
315.4	0.679
315.6	0.634
315.8	0.64
316	0.6
316.2	0.503
316.4	0.528
316.6	0.534
316.8	0.633
317	0.634
317.2	0.642
317.4	0.574
317.6	0.651
317.8	0.577
318	0.633
318.2	0.569
318.4	0.548
318.6	0.599
318.8	0.608
319	0.657
319.2	0.649
319.4	0.7
319.6	0.722
319.8	0.739
320	0.681
320.2	0.682
320.4	0.768
320.6	0.775
320.8	0.796
321	0.806
321.2	0.928
321.4	0.911
321.6	0.849
321.8	0.846
322	0.816
322.2	0.827
322.4	0.833
322.6	0.874
322.8	0.809
323	0.769
323.2	0.719
323.4	0.742
323.6	0.764
323.8	0.839
324	0.866
324.2	0.955
324.4	1.02
324.6	0.981
324.8	0.908
325	0.885
325.2	0.888
325.4	0.913
325.6	0.935
325.8	0.863
326	0.905
326.2	0.93
326.4	0.993
326.6	1.027
326.8	0.992
327	0.991
327.2	0.957
327.4	1.058
327.6	1.056
327.8	1.037
328	1.037
328.2	1.143
328.4	1.124
328.6	1.152
328.8	1.126
329	1.083
329.2	1.009
329.4	0.965
329.6	1.01
329.8	0.985
330	1.026
330.2	0.973
330.4	1.001
330.6	1.131
330.8	1.153
331	1.056
331.2	1.061
331.4	1.095
331.6	1.089
331.8	1.203
332	1.167
332.2	1.18
332.4	1.319
332.6	1.319
332.8	1.247
333	1.203
333.2	1.286
333.4	1.346
333.6	1.248
333.8	1.34
334	1.32
334.2	1.376
334.4	1.322
334.6	1.296
334.8	1.315
335	1.323
335.2	1.415
335.4	1.341
335.6	1.353
335.8	1.364
336	1.326
336.2	1.339
336.4	1.291
336.6	1.236
336.8	1.343
337	1.375
337.2	1.396
337.4	1.41
337.6	1.471
337.8	1.454
338	1.238
338.2	1.252
338.4	1.229
338.6	1.277
338.8	1.279
339	1.242
339.2	1.177
339.4	1.22
339.6	1.268
339.8	1.311
340	1.275
340.2	1.258
340.4	1.214
340.6	1.127
340.8	1.176
341	1.191
341.2	1.23
341.4	1.235
341.6	1.29
341.8	1.191
342	1.122
342.2	1.122
342.4	1.187
342.6	1.121
342.8	1.1
343	1.028
343.2	1.043
343.4	1.09
343.6	1.049
343.8	1.072
344	1.056
344.2	1.197
344.4	1.136
344.6	1.078
344.8	1.037
345	1.032
345.2	1.027
345.4	1.028
345.6	1.069
345.8	1.118
346	1.164
346.2	1.039
346.4	0.987
346.6	0.979
346.8	0.975
347	1.007
347.2	0.952
347.4	0.886
347.6	0.976
347.8	0.995
348	0.929
348.2	0.969
348.4	0.908
348.6	0.83
348.8	0.821
349	0.827
349.2	0.778
349.4	0.725
349.6	0.827
349.8	0.782
350	0.855
350.2	0.77
350.4	0.731
350.6	0.776
350.8	0.802
351	0.773
351.2	0.735
351.4	0.759
351.6	0.735
351.8	0.699
352	0.707
352.2	0.72
352.4	0.638
352.6	0.582
352.8	0.581
353	0.54
353.2	0.6
353.4	0.569
353.6	0.592
353.8	0.538
354	0.492
354.2	0.554
354.4	0.531
354.6	0.494
354.8	0.432
355	0.375
355.2	0.397
355.4	0.392
355.6	0.399
355.8	0.493
356	0.51
356.2	0.491
356.4	0.46
356.6	0.445
356.8	0.492
357	0.474
357.2	0.472
357.4	0.388
357.6	0.445
357.8	0.495
358	0.487
358.2	0.486
358.4	0.482
358.6	0.464
358.8	0.436
359	0.404
359.2	0.439
359.4	0.405
359.6	0.372
359.8	0.312
360	0.351
360.2	0.382
360.4	0.35
360.6	0.35
360.8	0.363
361	0.343
361.2	0.311
361.4	0.285
361.6	0.313
361.8	0.381
362	0.37
362.2	0.345
362.4	0.336
362.6	0.355
362.8	0.404
363	0.387
363.2	0.419
363.4	0.418
363.6	0.368
363.8	0.416
364	0.398
364.2	0.338
364.4	0.357
364.6	0.436
364.8	0.452
365	0.421
365.2	0.386
365.4	0.361
365.6	0.376
365.8	0.413
366	0.359
366.2	0.344
366.4	0.347
366.6	0.339
366.8	0.329
367	0.355
367.2	0.336
367.4	0.335
367.6	0.32
367.8	0.348
368	0.37
368.2	0.353
368.4	0.373
368.6	0.433
368.8	0.423
369	0.419
369.2	0.428
369.4	0.406
369.6	0.393
369.8	0.43
370	0.445
370.2	0.454
370.4	0.469
370.6	0.443
370.8	0.451
371	0.446
371.2	0.416
371.4	0.421
371.6	0.377
371.8	0.377
372	0.477
372.2	0.465
372.4	0.42
372.6	0.395
372.8	0.405
373	0.39
373.2	0.354
373.4	0.315
373.6	0.333
373.8	0.321
374	0.317
374.2	0.325
374.4	0.327
374.6	0.319
374.8	0.393
375	0.354
375.2	0.369
375.4	0.381
375.6	0.395
375.8	0.378
376	0.39
376.2	0.4
376.4	0.409
376.6	0.368
376.8	0.373
377	0.398
377.2	0.365
377.4	0.432
377.6	0.426
377.8	0.472
378	0.433
378.2	0.4
378.4	0.375
378.6	0.408
378.8	0.41
379	0.476
379.2	0.467
379.4	0.453
379.6	0.446
379.8	0.42
380	0.415
380.2	0.391
380.4	0.432
380.6	0.451
380.8	0.443
381	0.428
381.2	0.463
381.4	0.44
381.6	0.413
381.8	0.43
382	0.483
382.2	0.456
382.4	0.455
382.6	0.425
382.8	0.443
383	0.413
383.2	0.369
383.4	0.428
383.6	0.431
383.8	0.42
384	0.401
384.2	0.429
384.4	0.47
384.6	0.442
384.8	0.427
385	0.431
385.2	0.388
385.4	0.426
385.6	0.436
385.8	0.406
386	0.421
386.2	0.379
386.4	0.338
386.6	0.285
386.8	0.307
387	0.365
387.2	0.404
387.4	0.424
387.6	0.386
387.8	0.357
388	0.423
388.2	0.404
388.4	0.42
388.6	0.399
388.8	0.412
389	0.431
389.2	0.491
389.4	0.453
389.6	0.396
389.8	0.407
390	0.405
390.2	0.399
390.4	0.359
390.6	0.454
390.8	0.403
391	0.352
391.2	0.333
391.4	0.346
391.6	0.371
391.8	0.415
392	0.504
392.2	0.455
392.4	0.504
392.6	0.445
392.8	0.379
393	0.504
393.2	0.466
393.4	0.446
393.6	0.376
393.8	0.397
394	0.349
394.2	0.35
394.4	0.373
394.6	0.422
394.8	0.389
395	0.386
395.2	0.414
395.4	0.466
395.6	0.425
395.8	0.388
396	0.389
396.2	0.453
396.4	0.47
396.6	0.455
396.8	0.443
397	0.439
397.2	0.454
397.4	0.437
397.6	0.41
397.8	0.457
398	0.453
398.2	0.455
398.4	0.405
398.6	0.43
398.8	0.474
399	0.452
399.2	0.446
399.4	0.468
399.6	0.471
399.8	0.425
400	0.42
400.2	0.436
400.4	0.46
400.6	0.482
400.8	0.419
401	0.412
401.2	0.419
401.4	0.398
401.6	0.464
401.8	0.457
402	0.452
402.2	0.505
402.4	0.491
402.6	0.425
402.8	0.425
403	0.476
403.2	0.484
403.4	0.466
403.6	0.443
403.8	0.48
404	0.386
404.2	0.359
404.4	0.368
404.6	0.36
404.8	0.402
405	0.41
405.2	0.477
405.4	0.493
405.6	0.455
405.8	0.483
406	0.422
406.2	0.377
406.4	0.427
406.6	0.38
406.8	0.375
407	0.37
407.2	0.393
407.4	0.383
407.6	0.367
407.8	0.396
408	0.419
408.2	0.391
408.4	0.351
408.6	0.307
408.8	0.311
409	0.347
409.2	0.371
409.4	0.376
409.6	0.343
409.8	0.39
410	0.459
410.2	0.497
410.4	0.478
410.6	0.481
410.8	0.481
411	0.46
411.2	0.435
411.4	0.388
411.6	0.434
411.8	0.403
412	0.482
412.2	0.414
412.4	0.375
412.6	0.351
412.8	0.461
413	0.437
413.2	0.552
413.4	0.533
413.6	0.456
413.8	0.477
414	0.489
414.2	0.448
414.4	0.417
414.6	0.424
414.8	0.467
415	0.487
415.2	0.527
415.4	0.518
415.6	0.457
415.8	0.528
416	0.525
416.2	0.504
416.4	0.51
416.6	0.51
416.8	0.539
417	0.508
417.2	0.478
417.4	0.444
417.6	0.455
417.8	0.468
418	0.469
418.2	0.463
418.4	0.483
418.6	0.426
418.8	0.502
419	0.488
419.2	0.474
419.4	0.469
419.6	0.47
419.8	0.52
420	0.465
420.2	0.503
420.4	0.491
420.6	0.55
420.8	0.575
421	0.569
421.2	0.58
421.4	0.582
421.6	0.583
421.8	0.641
422	0.62
422.2	0.58
422.4	0.498
422.6	0.509
422.8	0.554
423	0.551
423.2	0.537
423.4	0.545
423.6	0.501
423.8	0.503
424	0.492
424.2	0.533
424.4	0.659
424.6	0.599
424.8	0.626
425	0.618
425.2	0.631
425.4	0.606
425.6	0.634
425.8	0.61
426	0.64
426.2	0.681
426.4	0.673
426.6	0.649
426.8	0.593
427	0.648
427.2	0.645
427.4	0.723
427.6	0.646
427.8	0.678
428	0.624
428.2	0.602
428.4	0.59
428.6	0.603
428.8	0.584
429	0.628
429.2	0.751
429.4	0.704
429.6	0.753
429.8	0.783
430	0.789
430.2	0.786
430.4	0.749
430.6	0.751
430.8	0.721
431	0.722
431.2	0.823
431.4	0.805
431.6	0.862
431.8	0.872
432	0.862
432.2	0.851
432.4	0.859
432.6	0.926
432.8	0.843
433	0.881
433.2	0.849
433.4	0.749
433.6	0.852
433.8	0.882
434	0.964
434.2	0.972
434.4	1
434.6	0.976
434.8	1.017
435	0.98
435.2	1.011
435.4	1.064
435.6	1.029
435.8	1.001
436	1.027
436.2	1.017
436.4	1.075
436.6	1.137
436.8	1.162
437	1.042
437.2	1.059
437.4	1.076
437.6	1.094
437.8	1.24
438	1.226
438.2	1.219
438.4	1.222
438.6	1.305
438.8	1.36
439	1.303
439.2	1.362
439.4	1.361
439.6	1.287
439.8	1.34
440	1.326
440.2	1.347
440.4	1.304
440.6	1.291
440.8	1.252
441	1.324
441.2	1.354
441.4	1.36
441.6	1.393
441.8	1.448
442	1.43
442.2	1.403
442.4	1.499
442.6	1.582
442.8	1.643
443	1.706
443.2	1.577
443.4	1.648
443.6	1.627
443.8	1.714
444	1.695
444.2	1.715
444.4	1.781
444.6	1.745
444.8	1.827
445	1.771
445.2	1.78
445.4	1.674
445.6	1.736
445.8	1.803
446	1.819
446.2	1.875
446.4	1.891
446.6	1.854
446.8	1.92
447	1.956
447.2	1.904
447.4	1.848
447.6	1.893
447.8	2.001
448	2.017
448.2	2.026
448.4	2.036
448.6	2.016
448.8	2.113
449	2.164
449.2	2.162
449.4	2.287
449.6	2.314
449.8	2.23
450	2.247
450.2	2.279
450.4	2.314
450.6	2.355
450.8	2.49
451	2.537
451.2	2.513
451.4	2.519
451.6	2.508
451.8	2.655
452	2.723
452.2	2.682
452.4	2.806
452.6	2.707
452.8	2.841
453	2.841
453.2	2.834
453.4	2.671
453.6	2.679
453.8	2.614
454	2.622
454.2	2.623
454.4	2.891
454.6	2.911
454.8	2.908
455	2.975
455.2	2.824
455.4	2.881
455.6	2.895
455.8	2.929
456	2.929
456.2	3.182
456.4	3.238
456.6	3.224
456.8	3.276
457	3.322
457.2	3.346
457.4	3.377
457.6	3.299
457.8	3.555
458	3.447
458.2	3.573
458.4	3.745
458.6	3.921
458.8	3.86
459	4.004
459.2	4.334
459.4	4.34
459.6	4.414
459.8	4.512
460	4.339
460.2	4.49
460.4	4.56
460.6	4.567
460.8	4.624
461	4.758
461.2	4.814
461.4	4.733
461.6	4.909
461.8	4.85
462	5.019
462.2	5.076
462.4	5.049
462.6	5.166
462.8	5.423
463	5.492
463.2	5.602
463.4	5.568
463.6	5.589
463.8	5.525
464	5.68
464.2	5.846
464.4	5.814
464.6	5.983
464.8	6.049
465	6.039
465.2	6.122
465.4	6.09
465.6	6.17
465.8	6.172
466	6.169
466.2	6.345
466.4	6.242
466.6	6.537
466.8	6.671
467	6.661
467.2	6.94
467.4	6.962
467.6	7.223
467.8	7.502
468	7.58
468.2	7.827
468.4	8.129
468.6	8.409
468.8	8.796
469	9.207
469.2	9.255
469.4	9.281
469.6	9.347
469.8	9.239
470	9.286
470.2	9.234
470.4	9.353
470.6	8.998
470.8	8.848
471	8.748
471.2	8.672
471.4	8.439
471.6	8.489
471.8	8.585
472	8.563
472.2	8.571
472.4	8.405
472.6	8.364
472.8	8.301
473	8.314
473.2	8.29
473.4	8.315
473.6	8.449
473.8	8.469
474	8.544
474.2	8.878
474.4	8.98
474.6	9.198
474.8	9.301
475	9.079
475.2	9.008
475.4	8.671
475.6	8.645
475.8	8.305
476	8.18
476.2	8.063
476.4	8
476.6	8.026
476.8	7.912
477	7.952
477.2	7.743
477.4	7.659
477.6	7.674
477.8	7.772
478	7.666
478.2	7.615
478.4	7.624
478.6	7.741
478.8	7.687
479	7.658
479.2	7.827
479.4	8.013
479.6	7.897
479.8	7.878
480	8.015
480.2	7.945
480.4	8.14
480.6	8.229
480.8	8.236
481	8.454
481.2	8.337
481.4	8.516
481.6	8.654
481.8	8.934
482	9.298
482.2	9.543
482.4	9.651
482.6	9.576
482.8	9.795
483	9.987
483.2	10.23
483.4	10.23
483.6	10.34
483.8	10.47
484	10.39
484.2	10.36
484.4	10.45
484.6	10.2
484.8	10.32
485	10.29
485.2	10.16
485.4	10.28
485.6	10.06
485.8	10.22
486	10.35
486.2	10.39
486.4	10.17
486.6	10.26
486.8	10.39
487	10.39
487.2	10.5
487.4	10.38
487.6	10.45
487.8	10.6
488	10.64
488.2	10.69
488.4	10.64
488.6	10.68
488.8	10.98
489	11.14
489.2	11.38
489.4	11.29
489.6	11.48
489.8	11.84
490	11.94
490.2	12.08
490.4	12.4
490.6	12.62
490.8	12.84
491	12.89
491.2	13.03
491.4	12.96
491.6	13.25
491.8	13.58
492	13.73
492.2	14.15
492.4	14.83
492.6	15.06
492.8	15.38
493	16.02
493.2	16.28
493.4	16.55
493.6	16.79
493.8	16.87
494	17.27
494.2	16.98
494.4	17.43
494.6	17.51
494.8	17.55
495	17.65
495.2	17.66
495.4	17.47
495.6	17.34
495.8	17.33
496	17.56
496.2	17.71
496.4	17.82
496.6	17.83
496.8	17.54
497	17.66
497.2	17.62
497.4	17.47
497.6	17.51
497.8	17.79
498	18.03
498.2	18.59
498.4	18.57
498.6	18.75
498.8	18.82
499	18.96
499.2	18.67
499.4	18.79
499.6	18.89
499.8	18.82
500	18.94
500.2	18.99
500.4	19.04
500.6	19.28
500.8	19.28
501	19.46
501.2	19.52
501.4	19.57
501.6	19.76
501.8	20.12
502	20.01
502.2	20.19
502.4	20.1
502.6	20.46
502.8	20.31
503	20.31
503.2	19.97
503.4	20.26
503.6	20.3
503.8	20.4
504	20.56
504.2	20.55
504.4	20.26
504.6	20.92
504.8	20.81
505	20.62
505.2	20.45
505.4	20.39
505.6	20.43
505.8	20.6
506	20.54
506.2	20.26
506.4	20.19
506.6	20.32
506.8	20.25
507	19.9
507.2	19.45
507.4	19.5
507.6	19.41
507.8	19.45
508	19.24
508.2	18.9
508.4	18.88
508.6	18.57
508.8	18.33
509	18.11
509.2	18.5
509.4	18.65
509.6	18.1
509.8	18.25
510	18.22
510.2	18.04
510.4	17.7
510.6	17.57
510.8	17.36
511	17.11
511.2	17
511.4	16.84
511.6	16.84
511.8	16.66
512	16.29
512.2	16.17
512.4	16.25
512.6	16
512.8	15.67
513	15.3
513.2	15.27
513.4	15.14
513.6	14.7
513.8	14.6
514	14.5
514.2	14.24
514.4	14.02
514.6	13.89
514.8	13.68
515	13.29
515.2	12.69
515.4	12.3
515.6	12.12
515.8	12.09
516	11.79
516.2	11.8
516.4	11.59
516.6	11.31
516.8	11.21
517	10.95
517.2	10.77
517.4	10.38
517.6	10.42
517.8	10.27
518	10.25
518.2	9.976
518.4	9.709
518.6	9.599
518.8	9.499
519	9.433
519.2	9.314
519.4	9.179
519.6	9.013
519.8	9.232
520	9.096
520.2	9.37
520.4	9.729
520.6	10.47
520.8	11.91
521	14.93
521.2	21.3
521.4	30.19
521.6	45.35
521.8	66.93
522	93.91
522.2	125.7
522.4	157.7
522.6	190.6
522.8	229.1
523	278.3
523.2	361.8
523.4	490
523.6	689.8
523.8	930.7
524	1186
524.2	1413
524.4	1581
524.6	1969
524.8	2361
525	2686
525.2	2454
525.4	2294
525.6	1119
525.8	942.3
526	766.8
526.2	612
526.4	475.1
526.6	361.5
526.8	269.9
527	199.5
527.2	146.4
527.4	106.7
527.6	77.29
527.8	56.03
528	40.79
528.2	29.91
528.4	22.23
528.6	16.42
528.8	12.34
529	9.596
529.2	7.691
529.4	6.158
529.6	5.078
529.8	4.208
530	3.608
530.2	3.078
530.4	2.76
530.6	2.614
530.8	2.448
531	2.27
531.2	2.104
531.4	1.992
531.6	1.864
531.8	1.695
532	1.597
532.2	1.623
532.4	1.554
532.6	1.467
532.8	1.543
533	1.447
533.2	1.345
533.4	1.272
533.6	1.358
533.8	1.251
534	1.174
534.2	1.103
534.4	1.022
534.6	1.066
534.8	0.982
535	0.935
535.2	0.922
535.4	0.913
535.6	0.9
535.8	0.79
536	0.771
536.2	0.756
536.4	0.705
536.6	0.632
536.8	0.638
537	0.665
537.2	0.685
537.4	0.674
537.6	0.576
537.8	0.554
538	0.529
538.2	0.491
538.4	0.462
538.6	0.451
538.8	0.447
539	0.436
539.2	0.432
539.4	0.43
539.6	0.428
539.8	0.452
540	0.437
540.2	0.476
540.4	0.465
540.6	0.5
540.8	0.477
541	0.443
541.2	0.389
541.4	0.338
541.6	0.341
541.8	0.376
542	0.351
542.2	0.323
542.4	0.252
542.6	0.236
542.8	0.195
543	0.199
543.2	0.207
543.4	0.214
543.6	0.216
543.8	0.178
544	0.162
544.2	0.147
544.4	0.169
544.6	0.204
544.8	0.188
545	0.203
545.2	0.231
545.4	0.228
545.6	0.234
545.8	0.184
546	0.146
546.2	0.207
546.4	0.208
546.6	0.211
546.8	0.176
547	0.193
547.2	0.162
547.4	0.106
547.6	0.124
547.8	0.163
548	0.145
548.2	0.135
548.4	0.15
548.6	0.157
548.8	0.167
549	0.175
549.2	0.183
549.4	0.145
549.6	0.118
549.8	0.084
550	0.117
550.2	0.082
550.4	0.104
550.6	0.123
550.8	0.105
551	0.132
551.2	0.187
551.4	0.122
551.6	0.084
551.8	0.067
552	0.031
552.2	0.054
552.4	0.074
552.6	0.07
552.8	0.072
553	0.088
553.2	0.115
553.4	0.127
553.6	0.132
553.8	0.102
554	0.137
554.2	0.09
554.4	0.097
554.6	0.114
554.8	0.114
555	0.112
555.2	0.037
555.4	0.033
555.6	0.045
555.8	0.042
556	0.04
556.2	0.13
556.4	0.117
556.6	0.139
556.8	0.089
557	0.07
557.2	0.066
557.4	0.041
557.6	0.016
557.8	0.048
558	0.022
558.2	0.031
558.4	0.035
558.6	0.037
558.8	0.067
559	0.046
559.2	0.034
559.4	0.033
559.6	0.04
559.8	0.068
560	0.046
560.2	0.044
560.4	0.091
560.6	0.108
560.8	0.094
561	0.078
561.2	0.058
561.4	0.09
561.6	0.061
561.8	0.061
562	0.062
562.2	0.051
562.4	0.05
562.6	0.049
562.8	0.031
563	0.031
563.2	0.041
563.4	0.029
563.6	0.012
563.8	0.053
564	0.02
564.2	0.023
564.4	0.007
564.6	0.009
564.8	0.052
565	0.071
565.2	0.041
565.4	0.039
565.6	0.042
565.8	0.058
566	0.023
566.2	0.042
566.4	0.06
566.6	0.086
566.8	0.121
567	0.056
567.2	0.08
567.4	0.073
567.6	0.063
567.8	0.087
568	0.081
568.2	0.062
568.4	0.05
568.6	0.022
568.8	0.013
569	0.049
569.2	0.005
569.4	-0.009
569.6	-0.024
569.8	0.025
570	0.029
570.2	0.036
570.4	0.04
570.6	-0.003
570.8	-0.006
571	0.022
571.2	0.017
571.4	0.026
571.6	0.062
571.8	0.048
572	0.03
572.2	0.047
572.4	0.031
572.6	0.046
572.8	0.037
573	0.03
573.2	0.006
573.4	0.034
573.6	0.075
573.8	0.071
574	0.037
574.2	0.029
574.4	0.018
574.6	0.011
574.8	0.003
575	0.009
575.2	0.005
575.4	0.032
575.6	0.041
575.8	0.013
576	0.015
576.2	-0.014
576.4	0.002
576.6	0.039
576.8	0.012
577	-0.025
577.2	-0.03
577.4	-0.035
577.6	-0.047
577.8	-0.009
578	-0.021
578.2	-0.011
578.4	0.029
578.6	0.015
578.8	-0.018
579	-0.03
579.2	-0.036
579.4	-0.043
579.6	-0.007
579.8	-0.001
580	-0.001
580.2	-0.024
580.4	0.003
580.6	-0.013
580.8	-0.004
581	0.036
581.2	0.014
581.4	0.039
581.6	0.008
581.8	0.035
582	0.067
582.2	0.055
582.4	0.018
582.6	0.002
582.8	-0.008
583	-0.009
583.2	0.008
583.4	-0.013
583.6	-0.008
583.8	-0.033
584	-0.026
584.2	-0.001
584.4	-0.007
584.6	-0.009
584.8	0.022
585	0.001
585.2	-0.003
585.4	0.033
585.6	-0.023
585.8	0.036
586	0.038
586.2	0.018
586.4	0.022
586.6	0.043
586.8	0.048
587	0.043
587.2	0.074
587.4	0.072
587.6	0.054
587.8	0.053
588	0.06
588.2	0.055
588.4	0.056
588.6	0.07
588.8	0.059
589	0.052
589.2	0.05
589.4	0.025
589.6	0.054
589.8	0.035
590	0.063
590.2	0.052
590.4	0.055
590.6	0.012
590.8	0.036
591	0.042
591.2	0.049
591.4	0.053
[truncated: 43 more rows]

## Sheet: ROS Nrf2 1
Report date:	12:25:34, 07/28/2023
Wavelength data table
Sample name	250.0nm	300.0nm	350.0nm	400.0nm	450.0nm	500.0nm	550.0nm	600.0nm	650.0nm	700.0nm	750.0nm	800.0nm
1(EX)	0.122	0.321	0.45	0.237	1.015	8.209	0.2	0.027
Sample:	1(EX)
File name:
Run date:	12:23:47, 07/28/2023
Operator:	Administrator
Comment:
Instrument
Model:	F-7000 FL Spectrophotometer
Serial number:	2354-016
ROM Version:	5J14000 06
Instrument parameters
Measurement type:	Wavelength scan
Scan mode:	Excitation
Data mode:	Luminescence
EM WL:	525.0 nm
EX Start WL:	200.0 nm
EX End WL:	600.0 nm
Scan speed:	240 nm/min
Delay:	0.0 s
EX Slit:	1.0 nm
EM Slit:	1.0 nm
PMT Voltage:	700 V
Response:	Auto
Corrected spectra:	Off
Shutter control:	On
Peak integration
Integration method:	Rectangular
Sensitivity:	1
Threshold:	1
Peaks
No.	Start(nm)	Apex(nm)	End(nm)	Height(Data)	Valley(nm)	Valley(Data)
1	200	262.8	370.2	85.42	370.2	0.089
2	370.2	502.6	518.4	8.959	518.4	4.181
3	518.4	524.6	600	2198	600	0.027
Data points
nm	Data
200	-0.051
200.2	-0.038
200.4	-0.073
200.6	-0.057
200.8	-0.072
201	-0.05
201.2	-0.017
201.4	-0.043
201.6	-0.037
201.8	-0.044
202	-0.048
202.2	-0.057
202.4	-0.046
202.6	-0.035
202.8	-0.028
203	-0.034
203.2	-0.046
203.4	-0.066
203.6	-0.077
203.8	-0.059
204	-0.049
204.2	-0.056
204.4	-0.057
204.6	-0.01
204.8	-0.014
205	-0.039
205.2	-0.038
205.4	-0.04
205.6	-0.028
205.8	-0.06
206	-0.075
206.2	-0.081
206.4	-0.082
206.6	-0.097
206.8	-0.069
207	-0.017
207.2	0.001
207.4	-0.015
207.6	-0.02
207.8	-0.044
208	-0.042
208.2	-0.072
208.4	-0.081
208.6	-0.093
208.8	-0.065
209	-0.094
209.2	-0.073
209.4	-0.053
209.6	-0.003
209.8	0.017
210	-0.03
210.2	-0.04
210.4	-0.056
210.6	-0.053
210.8	-0.045
211	-0.052
211.2	-0.054
211.4	-0.059
211.6	-0.059
211.8	-0.044
212	-0.008
212.2	-0.016
212.4	-0.018
212.6	-0.017
212.8	-0.035
213	-0.035
213.2	-0.068
213.4	-0.052
213.6	-0.038
213.8	-0.058
214	-0.07
214.2	-0.074
214.4	-0.061
214.6	-0.043
214.8	-0.055
215	-0.052
215.2	-0.055
215.4	-0.059
215.6	-0.071
215.8	-0.05
216	-0.039
216.2	-0.037
216.4	-0.034
216.6	-0.082
216.8	-0.075
217	-0.063
217.2	-0.087
217.4	-0.086
217.6	-0.074
217.8	-0.054
218	-0.064
218.2	-0.035
218.4	0.01
218.6	0.012
218.8	-0.015
219	0.02
219.2	0.034
219.4	0.021
219.6	-0.006
219.8	-0.037
220	-0.049
220.2	-0.068
220.4	-0.058
220.6	-0.082
220.8	-0.045
221	-0.02
221.2	0.016
221.4	0.004
221.6	0.007
221.8	0.024
222	0.004
222.2	-0.019
222.4	0.001
222.6	0
222.8	-0.006
223	-0.036
223.2	-0.035
223.4	-0.051
223.6	-0.045
223.8	-0.01
224	0.005
224.2	-0.004
224.4	-0.036
224.6	-0.06
224.8	-0.018
225	-0.047
225.2	-0.03
225.4	-0.033
225.6	-0.003
225.8	-0.006
226	-0.027
226.2	-0.048
226.4	-0.081
226.6	-0.061
226.8	-0.049
227	-0.069
227.2	-0.075
227.4	-0.094
227.6	-0.01
227.8	-0.02
228	0.015
228.2	0.053
228.4	0.017
228.6	-0.004
228.8	-0.019
229	-0.029
229.2	-0.025
229.4	-0.042
229.6	-0.043
229.8	-0.061
230	-0.064
230.2	-0.036
230.4	-0.02
230.6	-0.037
230.8	-0.056
231	-0.051
231.2	-0.033
231.4	-0.051
231.6	-0.062
231.8	-0.063
232	-0.05
232.2	0.017
232.4	-0.022
232.6	-0.048
232.8	-0.033
233	-0.014
233.2	-0.025
233.4	-0.025
233.6	-0.019
233.8	-0.027
234	0.001
234.2	-0.021
234.4	-0.043
234.6	-0.036
234.8	-0.038
235	-0.009
235.2	0.003
235.4	-0.011
235.6	-0.024
235.8	-0.039
236	-0.032
236.2	-0.033
236.4	-0.022
236.6	0.01
236.8	0.039
237	0.041
237.2	0.034
237.4	0.003
237.6	0.018
237.8	0.039
238	0.019
238.2	0.068
238.4	0.04
238.6	0.033
238.8	0.033
239	0.025
239.2	0.003
239.4	0.022
239.6	0.011
239.8	0.083
240	0.062
240.2	0.037
240.4	0.066
240.6	0.061
240.8	0.03
241	0.045
241.2	0.04
241.4	0.031
241.6	0.042
241.8	0.051
242	0.05
242.2	0.091
242.4	0.078
242.6	0.096
242.8	0.14
243	0.108
243.2	0.082
243.4	0.074
243.6	0.082
243.8	0.095
244	0.108
244.2	0.121
244.4	0.132
244.6	0.119
244.8	0.149
245	0.165
245.2	0.136
245.4	0.09
245.6	0.121
245.8	0.135
246	0.21
246.2	0.14
246.4	0.118
246.6	0.109
246.8	0.137
247	0.128
247.2	0.174
247.4	0.15
247.6	0.149
247.8	0.174
248	0.134
248.2	0.125
248.4	0.101
248.6	0.096
248.8	0.121
249	0.141
249.2	0.124
249.4	0.1
249.6	0.118
249.8	0.087
250	0.122
250.2	0.125
250.4	0.082
250.6	0.081
250.8	0.06
251	0.057
251.2	0.072
251.4	0.097
251.6	0.156
251.8	0.137
252	0.17
252.2	0.185
252.4	0.139
252.6	0.119
252.8	0.094
253	0.123
253.2	0.117
253.4	0.101
253.6	0.151
253.8	0.131
254	0.15
254.2	0.139
254.4	0.132
254.6	0.154
254.8	0.172
255	0.146
255.2	0.142
255.4	0.168
255.6	0.165
255.8	0.168
256	0.129
256.2	0.109
256.4	0.103
256.6	0.071
256.8	0.094
257	0.117
257.2	0.13
257.4	0.18
257.6	0.177
257.8	0.191
258	0.188
258.2	0.209
258.4	0.202
258.6	0.173
258.8	0.191
259	0.18
259.2	0.2
259.4	0.218
259.6	0.365
259.8	0.631
260	1.287
260.2	2.739
260.4	5.272
260.6	9.868
260.8	16.62
261	24.61
261.2	32.21
261.4	37.96
261.6	43.08
261.8	49.68
262	58.53
262.2	68.64
262.4	77.62
262.6	83.74
262.8	85.42
263	84.11
263.2	81.78
263.4	80.87
263.6	79.88
263.8	78.68
264	74.62
264.2	67.19
264.4	57.46
264.6	46.26
264.8	35.46
265	26.5
265.2	19.26
265.4	13.87
265.6	9.907
265.8	7.06
266	5.02
266.2	3.647
266.4	2.605
266.6	1.884
266.8	1.467
267	1.128
267.2	0.929
267.4	0.744
267.6	0.571
267.8	0.481
268	0.407
268.2	0.345
268.4	0.329
268.6	0.327
268.8	0.332
269	0.238
269.2	0.264
269.4	0.243
269.6	0.213
269.8	0.175
270	0.177
270.2	0.237
270.4	0.241
270.6	0.243
270.8	0.211
271	0.204
271.2	0.175
271.4	0.144
271.6	0.161
271.8	0.231
272	0.167
272.2	0.154
272.4	0.15
272.6	0.196
272.8	0.172
273	0.201
273.2	0.177
273.4	0.179
273.6	0.214
273.8	0.254
274	0.227
274.2	0.211
274.4	0.189
274.6	0.172
274.8	0.164
275	0.15
275.2	0.159
275.4	0.142
275.6	0.167
275.8	0.152
276	0.225
276.2	0.187
276.4	0.216
276.6	0.228
276.8	0.225
277	0.215
277.2	0.22
277.4	0.267
277.6	0.303
277.8	0.296
278	0.313
278.2	0.254
278.4	0.209
278.6	0.234
278.8	0.265
279	0.208
279.2	0.238
279.4	0.263
279.6	0.288
279.8	0.272
280	0.228
280.2	0.217
280.4	0.257
280.6	0.257
280.8	0.216
281	0.223
281.2	0.225
281.4	0.244
281.6	0.253
281.8	0.27
282	0.267
282.2	0.233
282.4	0.221
282.6	0.275
282.8	0.242
283	0.244
283.2	0.207
283.4	0.188
283.6	0.225
283.8	0.222
284	0.201
284.2	0.237
284.4	0.215
284.6	0.211
284.8	0.183
285	0.219
285.2	0.225
285.4	0.199
285.6	0.201
285.8	0.244
286	0.287
286.2	0.252
286.4	0.32
286.6	0.293
286.8	0.345
287	0.352
287.2	0.362
287.4	0.34
287.6	0.394
287.8	0.401
288	0.403
288.2	0.433
288.4	0.387
288.6	0.325
288.8	0.345
289	0.319
289.2	0.392
289.4	0.384
289.6	0.374
289.8	0.351
290	0.381
290.2	0.371
290.4	0.342
290.6	0.407
290.8	0.429
291	0.396
291.2	0.409
291.4	0.414
291.6	0.368
291.8	0.331
292	0.334
292.2	0.387
292.4	0.381
292.6	0.385
292.8	0.387
293	0.369
293.2	0.357
293.4	0.39
293.6	0.359
293.8	0.308
294	0.377
294.2	0.393
294.4	0.408
294.6	0.397
294.8	0.4
295	0.418
295.2	0.379
295.4	0.359
295.6	0.353
295.8	0.356
296	0.352
296.2	0.387
296.4	0.374
296.6	0.406
296.8	0.402
297	0.437
297.2	0.436
297.4	0.394
297.6	0.389
297.8	0.382
298	0.367
298.2	0.333
298.4	0.341
298.6	0.347
298.8	0.328
299	0.289
299.2	0.333
299.4	0.314
299.6	0.304
299.8	0.312
300	0.321
300.2	0.299
300.4	0.272
300.6	0.323
300.8	0.335
301	0.325
301.2	0.348
301.4	0.356
301.6	0.309
301.8	0.342
302	0.331
302.2	0.323
302.4	0.262
302.6	0.319
302.8	0.269
303	0.294
303.2	0.34
303.4	0.352
303.6	0.324
303.8	0.285
304	0.247
304.2	0.253
304.4	0.236
304.6	0.255
304.8	0.259
305	0.306
305.2	0.335
305.4	0.272
305.6	0.336
305.8	0.315
306	0.305
306.2	0.314
306.4	0.297
306.6	0.319
306.8	0.294
307	0.335
307.2	0.346
307.4	0.337
307.6	0.366
307.8	0.257
308	0.243
308.2	0.286
308.4	0.266
308.6	0.298
308.8	0.324
309	0.312
309.2	0.307
309.4	0.293
309.6	0.275
309.8	0.295
310	0.29
310.2	0.291
310.4	0.239
310.6	0.222
310.8	0.262
311	0.269
311.2	0.396
311.4	0.352
311.6	0.356
311.8	0.376
312	0.373
312.2	0.344
312.4	0.326
312.6	0.257
312.8	0.278
313	0.265
313.2	0.29
313.4	0.319
313.6	0.287
313.8	0.297
314	0.316
314.2	0.319
314.4	0.314
314.6	0.341
314.8	0.283
315	0.319
315.2	0.363
315.4	0.359
315.6	0.381
315.8	0.359
316	0.351
316.2	0.31
316.4	0.288
316.6	0.321
316.8	0.362
317	0.324
317.2	0.311
317.4	0.303
317.6	0.359
317.8	0.368
318	0.434
318.2	0.349
318.4	0.367
318.6	0.387
318.8	0.344
319	0.4
319.2	0.372
319.4	0.391
319.6	0.36
319.8	0.392
320	0.412
320.2	0.371
320.4	0.407
320.6	0.395
320.8	0.349
321	0.361
321.2	0.328
321.4	0.374
321.6	0.367
321.8	0.404
322	0.409
322.2	0.389
322.4	0.357
322.6	0.348
322.8	0.294
323	0.221
323.2	0.272
323.4	0.23
323.6	0.273
323.8	0.318
324	0.368
324.2	0.429
324.4	0.463
324.6	0.488
324.8	0.477
325	0.494
325.2	0.472
325.4	0.516
325.6	0.484
325.8	0.539
326	0.509
326.2	0.474
326.4	0.455
326.6	0.485
326.8	0.51
327	0.441
327.2	0.457
327.4	0.436
327.6	0.437
327.8	0.486
328	0.463
328.2	0.554
328.4	0.573
328.6	0.557
328.8	0.535
329	0.551
329.2	0.558
329.4	0.534
329.6	0.494
329.8	0.516
330	0.475
330.2	0.582
330.4	0.52
330.6	0.547
330.8	0.53
331	0.493
331.2	0.445
331.4	0.46
331.6	0.486
331.8	0.571
332	0.636
332.2	0.611
332.4	0.577
332.6	0.554
332.8	0.631
333	0.611
333.2	0.638
333.4	0.619
333.6	0.62
333.8	0.64
334	0.601
334.2	0.557
334.4	0.541
334.6	0.59
334.8	0.658
335	0.659
335.2	0.623
335.4	0.695
335.6	0.681
335.8	0.688
336	0.719
336.2	0.749
336.4	0.731
336.6	0.733
336.8	0.63
337	0.634
337.2	0.603
337.4	0.614
337.6	0.603
337.8	0.595
338	0.563
338.2	0.628
338.4	0.705
338.6	0.671
338.8	0.665
339	0.636
339.2	0.603
339.4	0.656
339.6	0.595
339.8	0.599
340	0.654
340.2	0.628
340.4	0.626
340.6	0.628
340.8	0.575
341	0.576
341.2	0.572
341.4	0.555
341.6	0.548
341.8	0.527
342	0.483
342.2	0.455
342.4	0.525
342.6	0.487
342.8	0.496
343	0.487
343.2	0.485
343.4	0.467
343.6	0.48
343.8	0.522
344	0.58
344.2	0.545
344.4	0.502
344.6	0.446
344.8	0.389
345	0.386
345.2	0.386
345.4	0.378
345.6	0.345
345.8	0.344
346	0.366
346.2	0.326
346.4	0.337
346.6	0.332
346.8	0.393
347	0.396
347.2	0.391
347.4	0.399
347.6	0.416
347.8	0.402
348	0.404
348.2	0.367
348.4	0.361
348.6	0.361
348.8	0.357
349	0.361
349.2	0.395
349.4	0.363
349.6	0.334
349.8	0.373
350	0.45
350.2	0.467
350.4	0.432
350.6	0.418
350.8	0.386
351	0.38
351.2	0.383
351.4	0.411
351.6	0.347
351.8	0.32
352	0.394
352.2	0.35
352.4	0.365
352.6	0.369
352.8	0.322
353	0.35
353.2	0.305
353.4	0.263
353.6	0.268
353.8	0.264
354	0.27
354.2	0.283
354.4	0.28
354.6	0.238
354.8	0.257
355	0.231
355.2	0.236
355.4	0.28
355.6	0.274
355.8	0.297
356	0.285
356.2	0.265
356.4	0.313
356.6	0.279
356.8	0.22
357	0.263
357.2	0.295
357.4	0.297
357.6	0.255
357.8	0.241
358	0.284
358.2	0.311
358.4	0.253
358.6	0.253
358.8	0.26
359	0.222
359.2	0.232
359.4	0.301
359.6	0.28
359.8	0.277
360	0.267
360.2	0.226
360.4	0.207
360.6	0.246
360.8	0.301
361	0.328
361.2	0.257
361.4	0.227
361.6	0.274
361.8	0.254
362	0.296
362.2	0.312
362.4	0.29
362.6	0.337
362.8	0.277
363	0.32
363.2	0.268
363.4	0.295
363.6	0.347
363.8	0.286
364	0.258
364.2	0.262
364.4	0.264
364.6	0.22
364.8	0.262
365	0.273
365.2	0.262
365.4	0.289
365.6	0.239
365.8	0.218
366	0.187
366.2	0.188
366.4	0.192
366.6	0.198
366.8	0.219
367	0.221
367.2	0.218
367.4	0.222
367.6	0.212
367.8	0.267
368	0.286
368.2	0.248
368.4	0.278
368.6	0.244
368.8	0.219
369	0.188
369.2	0.185
369.4	0.199
369.6	0.229
369.8	0.158
370	0.121
370.2	0.089
370.4	0.102
370.6	0.107
370.8	0.206
371	0.233
371.2	0.256
371.4	0.266
371.6	0.26
371.8	0.257
372	0.335
372.2	0.299
372.4	0.232
372.6	0.226
372.8	0.207
373	0.186
373.2	0.223
373.4	0.252
373.6	0.221
373.8	0.215
374	0.204
374.2	0.286
374.4	0.32
374.6	0.312
374.8	0.295
375	0.285
375.2	0.332
375.4	0.299
375.6	0.261
375.8	0.268
376	0.291
376.2	0.291
376.4	0.29
376.6	0.272
376.8	0.27
377	0.278
377.2	0.274
377.4	0.296
377.6	0.33
377.8	0.359
378	0.346
378.2	0.392
378.4	0.34
378.6	0.327
378.8	0.239
379	0.273
379.2	0.224
379.4	0.21
379.6	0.185
379.8	0.184
380	0.197
380.2	0.188
380.4	0.173
380.6	0.263
380.8	0.234
381	0.321
381.2	0.311
381.4	0.286
381.6	0.267
381.8	0.259
382	0.229
382.2	0.283
382.4	0.281
382.6	0.235
382.8	0.252
383	0.211
383.2	0.262
383.4	0.178
383.6	0.192
383.8	0.195
384	0.214
384.2	0.2
384.4	0.225
384.6	0.207
384.8	0.221
385	0.206
385.2	0.217
385.4	0.254
385.6	0.311
385.8	0.253
386	0.262
386.2	0.318
386.4	0.379
386.6	0.325
386.8	0.291
387	0.207
387.2	0.241
387.4	0.27
387.6	0.248
387.8	0.24
388	0.192
388.2	0.165
388.4	0.17
388.6	0.226
388.8	0.163
389	0.182
389.2	0.193
389.4	0.194
389.6	0.24
389.8	0.285
390	0.289
390.2	0.28
390.4	0.257
390.6	0.324
390.8	0.315
391	0.299
391.2	0.28
391.4	0.304
391.6	0.247
391.8	0.257
392	0.245
392.2	0.26
392.4	0.279
392.6	0.271
392.8	0.275
393	0.285
393.2	0.302
393.4	0.346
393.6	0.349
393.8	0.324
394	0.279
394.2	0.276
394.4	0.246
394.6	0.291
394.8	0.294
395	0.21
395.2	0.233
395.4	0.216
395.6	0.21
395.8	0.241
396	0.278
396.2	0.221
396.4	0.264
396.6	0.282
396.8	0.274
397	0.256
397.2	0.227
397.4	0.252
397.6	0.236
397.8	0.229
398	0.218
398.2	0.257
398.4	0.214
398.6	0.268
398.8	0.258
399	0.261
399.2	0.24
399.4	0.208
399.6	0.221
399.8	0.254
400	0.237
400.2	0.264
400.4	0.274
400.6	0.275
400.8	0.298
401	0.276
401.2	0.277
401.4	0.311
401.6	0.267
401.8	0.297
402	0.296
402.2	0.279
402.4	0.277
402.6	0.349
402.8	0.321
403	0.32
403.2	0.295
403.4	0.25
403.6	0.267
403.8	0.225
404	0.216
404.2	0.201
404.4	0.222
404.6	0.259
404.8	0.24
405	0.264
405.2	0.227
405.4	0.208
405.6	0.206
405.8	0.267
406	0.323
406.2	0.353
406.4	0.317
406.6	0.351
406.8	0.294
407	0.278
407.2	0.275
407.4	0.241
407.6	0.235
407.8	0.248
408	0.255
408.2	0.214
408.4	0.183
408.6	0.144
408.8	0.19
409	0.282
409.2	0.244
409.4	0.229
409.6	0.285
409.8	0.262
410	0.238
410.2	0.279
410.4	0.255
410.6	0.329
410.8	0.279
411	0.253
411.2	0.3
411.4	0.293
411.6	0.261
411.8	0.258
412	0.243
412.2	0.223
412.4	0.267
412.6	0.268
412.8	0.223
413	0.211
413.2	0.249
413.4	0.23
413.6	0.221
413.8	0.245
414	0.242
414.2	0.223
414.4	0.223
414.6	0.225
414.8	0.295
415	0.298
415.2	0.264
415.4	0.245
415.6	0.301
415.8	0.325
416	0.341
416.2	0.322
416.4	0.322
416.6	0.337
416.8	0.323
417	0.323
417.2	0.272
417.4	0.273
417.6	0.271
417.8	0.273
418	0.249
418.2	0.237
418.4	0.209
418.6	0.246
418.8	0.315
419	0.305
419.2	0.272
419.4	0.251
419.6	0.296
419.8	0.335
420	0.343
420.2	0.335
420.4	0.313
420.6	0.345
420.8	0.336
421	0.309
421.2	0.372
421.4	0.354
421.6	0.354
421.8	0.344
422	0.326
422.2	0.339
422.4	0.355
422.6	0.313
422.8	0.357
423	0.38
423.2	0.361
423.4	0.384
423.6	0.336
423.8	0.356
424	0.323
424.2	0.292
424.4	0.296
424.6	0.345
424.8	0.368
425	0.289
425.2	0.258
425.4	0.35
425.6	0.329
425.8	0.344
426	0.35
426.2	0.417
426.4	0.425
426.6	0.425
426.8	0.376
427	0.413
427.2	0.385
427.4	0.365
427.6	0.367
427.8	0.329
428	0.407
428.2	0.428
428.4	0.425
428.6	0.422
428.8	0.361
429	0.368
429.2	0.354
429.4	0.337
429.6	0.336
429.8	0.397
430	0.385
430.2	0.345
430.4	0.332
430.6	0.325
430.8	0.372
431	0.357
431.2	0.393
431.4	0.485
431.6	0.454
431.8	0.46
432	0.464
432.2	0.548
432.4	0.531
432.6	0.531
432.8	0.553
433	0.505
433.2	0.529
433.4	0.462
433.6	0.434
433.8	0.522
434	0.592
434.2	0.64
434.4	0.527
434.6	0.506
434.8	0.514
435	0.467
435.2	0.45
435.4	0.46
435.6	0.548
435.8	0.564
436	0.577
436.2	0.569
436.4	0.56
436.6	0.563
436.8	0.521
437	0.574
437.2	0.604
437.4	0.557
437.6	0.598
437.8	0.622
438	0.592
438.2	0.598
438.4	0.619
438.6	0.593
438.8	0.576
439	0.63
439.2	0.623
439.4	0.625
439.6	0.665
439.8	0.675
440	0.693
440.2	0.781
440.4	0.78
440.6	0.744
440.8	0.697
441	0.691
441.2	0.649
441.4	0.647
441.6	0.716
441.8	0.723
442	0.663
442.2	0.638
442.4	0.669
442.6	0.713
442.8	0.706
443	0.759
443.2	0.722
443.4	0.737
443.6	0.813
443.8	0.781
444	0.72
444.2	0.798
444.4	0.818
444.6	0.816
444.8	0.809
445	0.758
445.2	0.726
445.4	0.767
445.6	0.773
445.8	0.755
446	0.912
446.2	0.975
446.4	0.896
446.6	0.897
446.8	1.014
447	0.937
447.2	0.958
447.4	0.924
447.6	1.022
447.8	1.093
448	1.019
448.2	1.028
448.4	0.997
448.6	0.942
448.8	0.918
449	0.947
449.2	0.988
449.4	1.013
449.6	1.039
449.8	1.033
450	1.015
450.2	1.052
450.4	1.13
450.6	1.152
450.8	1.202
451	1.172
451.2	1.29
451.4	1.318
451.6	1.387
451.8	1.441
452	1.394
452.2	1.344
452.4	1.39
452.6	1.433
452.8	1.43
453	1.349
453.2	1.27
453.4	1.324
453.6	1.35
453.8	1.406
454	1.402
454.2	1.376
454.4	1.449
454.6	1.435
454.8	1.368
455	1.273
455.2	1.33
455.4	1.442
455.6	1.46
455.8	1.48
456	1.412
456.2	1.417
456.4	1.482
456.6	1.557
456.8	1.499
457	1.449
457.2	1.454
457.4	1.46
457.6	1.519
457.8	1.572
458	1.62
458.2	1.626
458.4	1.897
458.6	1.788
458.8	1.792
459	1.854
459.2	1.776
459.4	1.886
459.6	1.949
459.8	1.951
460	2.001
460.2	2.067
460.4	2.042
460.6	1.934
460.8	1.849
461	1.894
461.2	1.877
461.4	1.961
461.6	2.018
461.8	2.204
462	2.188
462.2	2.043
462.4	2.24
462.6	2.17
462.8	2.12
463	2.159
463.2	2.172
463.4	2.355
463.6	2.458
463.8	2.504
464	2.415
464.2	2.562
464.4	2.562
464.6	2.683
464.8	2.583
465	2.718
465.2	2.75
465.4	2.689
465.6	2.747
465.8	2.83
466	2.9
466.2	3.023
466.4	2.948
466.6	2.93
466.8	2.953
467	2.903
467.2	2.925
467.4	2.978
467.6	3.042
467.8	3.209
468	3.292
468.2	3.436
468.4	3.549
468.6	3.674
468.8	3.953
469	3.862
469.2	3.848
469.4	3.903
469.6	3.932
469.8	3.995
470	3.882
470.2	3.799
470.4	3.776
470.6	3.838
470.8	3.675
471	3.736
471.2	3.802
471.4	3.796
471.6	3.624
471.8	3.595
472	3.637
472.2	3.64
472.4	3.672
472.6	3.572
472.8	3.673
473	3.548
473.2	3.569
473.4	3.604
473.6	3.711
473.8	3.774
474	3.764
474.2	3.856
474.4	3.999
474.6	3.943
474.8	3.926
475	3.971
475.2	4.058
475.4	3.924
475.6	3.893
475.8	3.682
476	3.485
476.2	3.307
476.4	3.234
476.6	3.291
476.8	3.284
477	3.416
477.2	3.296
477.4	3.201
477.6	3.168
477.8	3.115
478	3.162
478.2	3.198
478.4	3.251
478.6	3.256
478.8	3.246
479	3.308
479.2	3.386
479.4	3.352
479.6	3.292
479.8	3.392
480	3.459
480.2	3.418
480.4	3.409
480.6	3.488
480.8	3.59
481	3.511
481.2	3.616
481.4	3.656
481.6	3.753
481.8	3.914
482	3.915
482.2	3.926
482.4	3.817
482.6	3.932
482.8	4.031
483	4.091
483.2	4.136
483.4	4.373
483.6	4.432
483.8	4.569
484	4.405
484.2	4.421
484.4	4.319
484.6	4.477
484.8	4.307
485	4.402
485.2	4.48
485.4	4.506
485.6	4.396
485.8	4.532
486	4.716
486.2	4.682
486.4	4.564
486.6	4.483
486.8	4.481
487	4.22
487.2	4.336
487.4	4.337
487.6	4.533
487.8	4.62
488	4.553
488.2	4.569
488.4	4.555
488.6	4.655
488.8	4.765
489	4.806
489.2	4.786
489.4	4.912
489.6	4.833
489.8	4.716
490	5.05
490.2	4.943
490.4	4.844
490.6	5.063
490.8	5.173
491	5.449
491.2	5.611
491.4	5.678
491.6	5.771
491.8	5.911
492	5.962
492.2	6.32
492.4	6.401
492.6	6.423
492.8	6.757
493	7.017
493.2	7.135
493.4	7.233
493.6	7.182
493.8	7.236
494	7.304
494.2	7.492
494.4	7.403
494.6	7.664
494.8	7.786
495	7.868
495.2	7.721
495.4	7.615
495.6	7.599
495.8	7.474
496	7.544
496.2	7.541
496.4	7.467
496.6	7.378
496.8	7.415
497	7.288
497.2	7.469
497.4	7.828
497.6	7.933
497.8	7.932
498	8.041
498.2	7.751
498.4	8.002
498.6	8.051
498.8	8.184
499	8.047
499.2	7.842
499.4	8.212
499.6	8.118
499.8	8.185
500	8.209
500.2	8.395
500.4	8.302
500.6	8.391
500.8	8.228
501	8.368
501.2	8.605
501.4	8.407
501.6	8.596
501.8	8.176
502	8.352
502.2	8.607
502.4	8.832
502.6	8.959
502.8	8.814
503	8.782
503.2	8.93
503.4	8.871
503.6	8.703
503.8	8.816
504	8.941
504.2	8.758
504.4	8.812
504.6	8.736
504.8	8.803
505	8.709
505.2	8.951
505.4	8.816
505.6	8.733
505.8	8.814
506	8.819
506.2	8.696
506.4	8.376
506.6	8.537
506.8	8.526
507	8.451
507.2	8.391
507.4	8.409
507.6	8.259
507.8	8.321
508	8.237
508.2	8.093
508.4	7.992
508.6	7.813
508.8	7.739
509	7.761
509.2	7.816
509.4	7.776
509.6	7.816
509.8	7.479
510	7.172
510.2	7.299
510.4	7.072
510.6	7.176
510.8	7.163
511	6.969
511.2	6.905
511.4	6.896
511.6	6.729
511.8	6.731
512	6.61
512.2	6.703
512.4	6.566
512.6	6.458
512.8	6.357
513	6.381
513.2	6.28
513.4	6.275
513.6	6.3
513.8	6.278
514	6.141
514.2	5.971
514.4	5.864
514.6	5.782
514.8	5.642
515	5.604
515.2	5.636
515.4	5.453
515.6	5.394
515.8	5.357
516	5.365
516.2	5.329
516.4	5.143
516.6	5.046
516.8	4.863
517	4.852
517.2	4.771
517.4	4.532
517.6	4.405
517.8	4.319
518	4.464
518.2	4.237
518.4	4.181
518.6	4.281
518.8	4.341
519	4.237
519.2	4.341
519.4	4.304
519.6	4.581
519.8	4.724
520	5.144
520.2	5.64
520.4	6.412
520.6	7.721
520.8	10.5
521	14.77
521.2	23.75
521.4	37.6
521.6	61
521.8	90.29
522	127.2
522.2	169.5
522.4	214.4
522.6	259.8
522.8	312.5
523	380.1
523.2	496.5
523.4	669.3
523.6	930
523.8	1246
524	1580
524.2	1875
524.4	2088
524.6	2198
524.8	2189
525	2089
525.2	1920
525.4	1717
525.6	1491
525.8	1262
526	1035
526.2	828.6
526.4	644.4
526.6	491.4
526.8	368.2
527	272.2
527.2	198.5
527.4	144.2
527.6	103.9
527.8	74.84
528	53.74
528.2	38.72
528.4	28.03
528.6	20.47
528.8	15.05
529	11.23
529.2	8.39
529.4	6.402
529.6	4.939
529.8	3.899
530	3.078
530.2	2.48
530.4	2.07
530.6	1.758
530.8	1.653
531	1.402
531.2	1.256
531.4	1.139
531.6	1.091
531.8	1.095
532	1.065
532.2	1.061
532.4	0.977
532.6	0.907
532.8	0.824
533	0.83
533.2	0.736
533.4	0.721
533.6	0.699
533.8	0.6
534	0.635
534.2	0.631
534.4	0.618
534.6	0.622
534.8	0.551
535	0.517
535.2	0.491
535.4	0.426
535.6	0.432
535.8	0.415
536	0.414
536.2	0.411
536.4	0.538
536.6	0.469
536.8	0.428
537	0.385
537.2	0.423
537.4	0.406
537.6	0.387
537.8	0.458
538	0.466
538.2	0.43
538.4	0.427
538.6	0.422
538.8	0.383
539	0.382
539.2	0.341
539.4	0.366
539.6	0.393
539.8	0.33
540	0.35
540.2	0.299
540.4	0.263
540.6	0.237
540.8	0.229
541	0.28
541.2	0.232
541.4	0.264
541.6	0.285
541.8	0.25
542	0.206
542.2	0.204
542.4	0.197
542.6	0.193
542.8	0.17
543	0.183
543.2	0.216
543.4	0.154
543.6	0.139
543.8	0.118
544	0.123
544.2	0.103
544.4	0.17
544.6	0.187
544.8	0.155
545	0.116
545.2	0.085
545.4	0.095
545.6	0.101
545.8	0.12
546	0.103
546.2	0.104
546.4	0.111
546.6	0.081
546.8	0.099
547	0.055
547.2	0.063
547.4	0.137
547.6	0.124
547.8	0.088
548	0.057
548.2	0.097
548.4	0.046
548.6	0.084
548.8	0.117
549	0.116
549.2	0.068
549.4	0.056
549.6	0.05
549.8	0.076
550	0.2
550.2	0.157
550.4	0.116
550.6	0.132
550.8	0.107
551	0.073
551.2	0.093
551.4	0.067
551.6	0.063
551.8	0.058
552	0.084
552.2	0.047
552.4	0.059
552.6	0.045
552.8	0.061
553	0.086
553.2	0.107
553.4	0.107
553.6	0.074
553.8	0.041
554	0.056
554.2	0.086
554.4	0.097
554.6	0.088
554.8	0.1
555	0.104
555.2	0.058
555.4	0.127
555.6	0.095
555.8	0.107
556	0.116
556.2	0.11
556.4	0.085
556.6	0.099
556.8	0.069
557	0.071
557.2	0.081
557.4	0.09
557.6	0.097
557.8	0.083
558	0.088
558.2	0.098
558.4	0.071
558.6	0.055
558.8	0.033
559	0.028
559.2	0.041
559.4	0.025
559.6	0.026
559.8	0.033
560	0.044
560.2	0.029
560.4	0.046
560.6	0.053
560.8	0.093
561	0.062
561.2	0.019
561.4	0.052
561.6	0.038
561.8	0.055
562	0.062
562.2	0.062
562.4	0.056
562.6	0.045
562.8	0.032
563	0.022
563.2	0.021
563.4	-0.002
563.6	0.014
563.8	0.049
564	0.052
564.2	0.082
564.4	0.057
564.6	0.025
564.8	0.057
565	0.076
565.2	0.103
565.4	0.082
565.6	0.043
565.8	0.008
566	0.002
566.2	-0.007
566.4	0.006
566.6	0.015
566.8	0.046
567	0.064
567.2	0.026
567.4	0.025
567.6	0.031
567.8	0.017
568	0.029
568.2	0.025
568.4	0.003
568.6	0.01
568.8	0.024
569	0.04
569.2	0.01
569.4	-0.011
569.6	0.021
569.8	0.039
570	0.017
570.2	0.012
570.4	0
570.6	0.018
570.8	0.064
571	0.084
571.2	0.08
571.4	0.101
571.6	0.052
571.8	0.048
572	0.08
572.2	0.025
572.4	0.037
572.6	0.048
572.8	0.035
573	0.09
573.2	0.054
573.4	0.024
573.6	0.02
573.8	0.004
574	-0.013
574.2	-0.023
574.4	0.007
574.6	-0.001
574.8	-0.023
575	-0.026
575.2	0
575.4	-0.01
575.6	0.014
575.8	-0.027
576	-0.03
576.2	-0.048
576.4	-0.033
576.6	-0.023
576.8	-0.03
577	0.004
577.2	-0.011
577.4	-0.023
577.6	-0.021
577.8	0.042
578	0.064
578.2	0.038
578.4	0.039
578.6	0.041
578.8	0.004
579	0.016
579.2	0.003
579.4	-0.004
579.6	-0.019
579.8	0.015
580	0.024
580.2	-0.005
580.4	-0.017
580.6	0.016
580.8	0.014
581	0.041
581.2	0.061
581.4	0.03
581.6	0.035
581.8	0.02
582	-0.01
582.2	0.002
582.4	-0.004
582.6	-0.023
582.8	-0.017
583	0.035
583.2	-0.007
583.4	0.021
583.6	-0.003
583.8	-0.013
584	-0.018
584.2	-0.007
584.4	-0.017
584.6	0.018
584.8	0.036
585	0.042
585.2	0.03
585.4	0.023
585.6	0.029
585.8	0.036
586	0.036
586.2	0.045
586.4	0.043
586.6	-0.005
586.8	-0.016
587	-0.016
587.2	0.018
587.4	0.018
587.6	0.02
587.8	0.04
588	0.022
588.2	0.04
588.4	0.024
588.6	0.002
588.8	0.007
589	-0.019
589.2	0.001
589.4	-0.026
589.6	-0.048
589.8	-0.051
590	-0.025
590.2	-0.001
590.4	0
590.6	-0.001
590.8	0.021
591	0.036
591.2	0.025
591.4	0.041
591.6	-0.005
591.8	0.041
592	0.018
[truncated: 40 more rows]

## Sheet: ROS Nrf2 2
Report date:	12:28:05, 07/28/2023
Wavelength data table
Sample name	250.0nm	300.0nm	350.0nm	400.0nm	450.0nm	500.0nm	550.0nm	600.0nm	650.0nm	700.0nm	750.0nm	800.0nm
1(EX)	0.17	0.414	0.403	0.325	1.155	8.183	0.15	0.002
Sample:	1(EX)
File name:
Run date:	12:26:18, 07/28/2023
Operator:	Administrator
Comment:
Instrument
Model:	F-7000 FL Spectrophotometer
Serial number:	2354-016
ROM Version:	5J14000 06
Instrument parameters
Measurement type:	Wavelength scan
Scan mode:	Excitation
Data mode:	Luminescence
EM WL:	525.0 nm
EX Start WL:	200.0 nm
EX End WL:	600.0 nm
Scan speed:	240 nm/min
Delay:	0.0 s
EX Slit:	1.0 nm
EM Slit:	1.0 nm
PMT Voltage:	700 V
Response:	Auto
Corrected spectra:	Off
Shutter control:	On
Peak integration
Integration method:	Rectangular
Sensitivity:	1
Threshold:	1
Peaks
No.	Start(nm)	Apex(nm)	End(nm)	Height(Data)	Valley(nm)	Valley(Data)
1	200	262.8	270.6	77.91	270.6	0.154
2	270.6	469.6	477.2	4.428	477.2	3.357
3	477.2	503.8	519	9.587	519	4.361
4	519	524.6	600	2294	600	0.002
Data points
nm	Data
200	-0.01
200.2	-0.033
200.4	-0.047
200.6	-0.024
200.8	-0.032
201	-0.03
201.2	-0.038
201.4	-0.034
201.6	-0.032
201.8	-0.051
202	-0.052
202.2	-0.066
202.4	-0.088
202.6	-0.071
202.8	-0.02
203	0.004
203.2	0.001
203.4	-0.039
203.6	-0.018
203.8	-0.055
204	-0.067
204.2	-0.005
204.4	-0.013
204.6	-0.048
204.8	-0.057
205	-0.056
205.2	-0.063
205.4	-0.079
205.6	-0.082
205.8	-0.076
206	-0.042
206.2	-0.033
206.4	-0.025
206.6	-0.001
206.8	0.011
207	-0.004
207.2	-0.008
207.4	-0.007
207.6	-0.016
207.8	-0.039
208	-0.068
208.2	-0.032
208.4	-0.042
208.6	-0.025
208.8	-0.006
209	-0.036
209.2	-0.026
209.4	0.006
209.6	-0.029
209.8	-0.027
210	-0.032
210.2	-0.037
210.4	-0.061
210.6	-0.072
210.8	-0.054
211	-0.06
211.2	-0.071
211.4	-0.072
211.6	-0.034
211.8	-0.018
212	-0.026
212.2	-0.014
212.4	0.001
212.6	-0.003
212.8	-0.003
213	0.026
213.2	-0.015
213.4	-0.016
213.6	-0.04
213.8	-0.072
214	-0.071
214.2	-0.079
214.4	-0.055
214.6	-0.069
214.8	-0.084
215	-0.075
215.2	-0.065
215.4	-0.052
215.6	-0.062
215.8	-0.037
216	-0.046
216.2	-0.04
216.4	-0.006
216.6	-0.02
216.8	-0.028
217	-0.018
217.2	-0.023
217.4	-0.014
217.6	-0.031
217.8	-0.042
218	-0.031
218.2	-0.044
218.4	-0.016
218.6	-0.041
218.8	-0.052
219	-0.033
219.2	-0.063
219.4	-0.006
219.6	-0.046
219.8	-0.024
220	-0.034
220.2	-0.024
220.4	-0.011
220.6	-0.051
220.8	-0.071
221	-0.05
221.2	-0.075
221.4	-0.063
221.6	-0.044
221.8	-0.043
222	-0.06
222.2	-0.057
222.4	-0.094
222.6	-0.083
222.8	-0.089
223	-0.067
223.2	-0.071
223.4	-0.054
223.6	-0.036
223.8	-0.046
224	-0.059
224.2	-0.018
224.4	-0.028
224.6	-0.063
224.8	-0.024
225	-0.027
225.2	-0.037
225.4	-0.07
225.6	-0.079
225.8	-0.069
226	-0.065
226.2	-0.043
226.4	-0.043
226.6	-0.027
226.8	-0.017
227	-0.017
227.2	-0.05
227.4	-0.037
227.6	-0.031
227.8	-0.025
228	0.034
228.2	0.007
228.4	0.011
228.6	-0.041
228.8	-0.037
229	-0.003
229.2	-0.027
229.4	-0.04
229.6	-0.024
229.8	-0.033
230	-0.009
230.2	-0.006
230.4	-0.021
230.6	-0.003
230.8	-0.021
231	-0.027
231.2	0.007
231.4	-0.001
231.6	0.024
231.8	0
232	0.045
232.2	0.01
232.4	0.003
232.6	-0.01
232.8	-0.025
233	-0.026
233.2	-0.017
233.4	-0.002
233.6	-0.012
233.8	0.004
234	0.016
234.2	0.01
234.4	-0.019
234.6	-0.018
234.8	-0.013
235	-0.02
235.2	0.013
235.4	0.014
235.6	-0.008
235.8	-0.034
236	-0.026
236.2	-0.055
236.4	-0.027
236.6	-0.038
236.8	-0.011
237	-0.017
237.2	0.005
237.4	-0.022
237.6	-0.003
237.8	0.004
238	0.015
238.2	0.019
238.4	0.007
238.6	0
238.8	0.02
239	0.033
239.2	0.07
239.4	0.047
239.6	0.062
239.8	0.071
240	0.051
240.2	0.041
240.4	0.007
240.6	0.06
240.8	0.08
241	0.06
241.2	0.015
241.4	0.027
241.6	0.037
241.8	0.072
242	0.101
242.2	0.076
242.4	0.067
242.6	0.057
242.8	0.032
243	0.029
243.2	0.068
243.4	0.132
243.6	0.112
243.8	0.104
244	0.082
244.2	0.089
244.4	0.075
244.6	0.064
244.8	0.031
245	0.069
245.2	0.115
245.4	0.131
245.6	0.114
245.8	0.108
246	0.155
246.2	0.135
246.4	0.108
246.6	0.084
246.8	0.064
247	0.052
247.2	0.058
247.4	0.046
247.6	0.072
247.8	0.067
248	0.066
248.2	0.099
248.4	0.107
248.6	0.1
248.8	0.08
249	0.098
249.2	0.098
249.4	0.1
249.6	0.074
249.8	0.096
250	0.17
250.2	0.141
250.4	0.163
250.6	0.15
250.8	0.174
251	0.167
251.2	0.15
251.4	0.108
251.6	0.191
251.8	0.23
252	0.182
252.2	0.195
252.4	0.189
252.6	0.245
252.8	0.217
253	0.138
253.2	0.185
253.4	0.145
253.6	0.143
253.8	0.147
254	0.125
254.2	0.141
254.4	0.162
254.6	0.152
254.8	0.123
255	0.16
255.2	0.143
255.4	0.187
255.6	0.149
255.8	0.151
256	0.196
256.2	0.187
256.4	0.174
256.6	0.19
256.8	0.199
257	0.18
257.2	0.191
257.4	0.183
257.6	0.164
257.8	0.157
258	0.133
258.2	0.124
258.4	0.133
258.6	0.156
258.8	0.166
259	0.122
259.2	0.206
259.4	0.264
259.6	0.425
259.8	0.584
260	1.064
260.2	2.158
260.4	5.077
260.6	9.158
260.8	15.75
261	22.59
261.2	29.86
261.4	35.23
261.6	40.24
261.8	46.15
262	54.87
262.2	63.92
262.4	71.47
262.6	76.48
262.8	77.91
263	76.63
263.2	74.6
263.4	73.97
263.6	74.06
263.8	72.62
264	68.39
264.2	61.85
264.4	52.87
264.6	42.6
264.8	32.58
265	24.17
265.2	17.54
265.4	12.54
265.6	9.045
265.8	6.485
266	4.655
266.2	3.287
266.4	2.375
266.6	1.731
266.8	1.284
267	0.922
267.2	0.727
267.4	0.581
267.6	0.504
267.8	0.44
268	0.383
268.2	0.309
268.4	0.282
268.6	0.286
268.8	0.274
269	0.263
269.2	0.227
269.4	0.247
269.6	0.227
269.8	0.215
270	0.256
270.2	0.189
270.4	0.179
270.6	0.154
270.8	0.202
271	0.168
271.2	0.178
271.4	0.242
271.6	0.18
271.8	0.177
272	0.188
272.2	0.18
272.4	0.173
272.6	0.16
272.8	0.199
273	0.199
273.2	0.162
273.4	0.187
273.6	0.165
273.8	0.2
274	0.253
274.2	0.215
274.4	0.205
274.6	0.237
274.8	0.257
275	0.274
275.2	0.287
275.4	0.254
275.6	0.263
275.8	0.192
276	0.232
276.2	0.251
276.4	0.238
276.6	0.218
276.8	0.226
277	0.182
277.2	0.176
277.4	0.165
277.6	0.191
277.8	0.22
278	0.227
278.2	0.253
278.4	0.244
278.6	0.24
278.8	0.251
279	0.26
279.2	0.224
279.4	0.281
279.6	0.226
279.8	0.222
280	0.221
280.2	0.226
280.4	0.278
280.6	0.271
280.8	0.255
281	0.255
281.2	0.206
281.4	0.251
281.6	0.251
281.8	0.32
282	0.311
282.2	0.284
282.4	0.304
282.6	0.311
282.8	0.264
283	0.282
283.2	0.243
283.4	0.283
283.6	0.263
283.8	0.304
284	0.307
284.2	0.295
284.4	0.285
284.6	0.263
284.8	0.287
285	0.267
285.2	0.323
285.4	0.334
285.6	0.356
285.8	0.332
286	0.381
286.2	0.336
286.4	0.307
286.6	0.318
286.8	0.308
287	0.302
287.2	0.366
287.4	0.326
287.6	0.404
287.8	0.386
288	0.379
288.2	0.361
288.4	0.335
288.6	0.342
288.8	0.393
289	0.37
289.2	0.361
289.4	0.374
289.6	0.429
289.8	0.473
290	0.501
290.2	0.481
290.4	0.442
290.6	0.444
290.8	0.399
291	0.351
291.2	0.302
291.4	0.305
291.6	0.382
291.8	0.38
292	0.351
292.2	0.34
292.4	0.426
292.6	0.39
292.8	0.359
293	0.393
293.2	0.364
293.4	0.403
293.6	0.414
293.8	0.43
294	0.394
294.2	0.436
294.4	0.433
294.6	0.454
294.8	0.453
295	0.407
295.2	0.426
295.4	0.394
295.6	0.407
295.8	0.357
296	0.357
296.2	0.376
296.4	0.381
296.6	0.338
296.8	0.291
297	0.364
297.2	0.327
297.4	0.412
297.6	0.378
297.8	0.375
298	0.407
298.2	0.375
298.4	0.374
298.6	0.355
298.8	0.386
299	0.407
299.2	0.423
299.4	0.395
299.6	0.448
299.8	0.451
300	0.414
300.2	0.383
300.4	0.394
300.6	0.383
300.8	0.323
301	0.341
301.2	0.336
301.4	0.311
301.6	0.342
301.8	0.423
302	0.355
302.2	0.378
302.4	0.385
302.6	0.399
302.8	0.43
303	0.401
303.2	0.363
303.4	0.363
303.6	0.416
303.8	0.37
304	0.375
304.2	0.399
304.4	0.358
304.6	0.338
304.8	0.326
305	0.334
305.2	0.331
305.4	0.341
305.6	0.31
305.8	0.281
306	0.249
306.2	0.281
306.4	0.263
306.6	0.304
306.8	0.295
307	0.369
307.2	0.382
307.4	0.352
307.6	0.372
307.8	0.345
308	0.375
308.2	0.357
308.4	0.36
308.6	0.327
308.8	0.359
309	0.339
309.2	0.29
309.4	0.364
309.6	0.365
309.8	0.317
310	0.318
310.2	0.301
310.4	0.348
310.6	0.383
310.8	0.427
311	0.413
311.2	0.358
311.4	0.357
311.6	0.382
311.8	0.37
312	0.326
312.2	0.344
312.4	0.341
312.6	0.342
312.8	0.339
313	0.37
313.2	0.331
313.4	0.393
313.6	0.321
313.8	0.33
314	0.348
314.2	0.285
314.4	0.324
314.6	0.325
314.8	0.32
315	0.296
315.2	0.278
315.4	0.296
315.6	0.344
315.8	0.342
316	0.38
316.2	0.389
316.4	0.369
316.6	0.348
316.8	0.312
317	0.355
317.2	0.38
317.4	0.387
317.6	0.391
317.8	0.37
318	0.345
318.2	0.452
318.4	0.403
318.6	0.389
318.8	0.423
319	0.448
319.2	0.392
319.4	0.395
319.6	0.474
319.8	0.439
320	0.413
320.2	0.384
320.4	0.374
320.6	0.474
320.8	0.451
321	0.454
321.2	0.391
321.4	0.323
321.6	0.397
321.8	0.412
322	0.422
322.2	0.441
322.4	0.428
322.6	0.379
322.8	0.528
323	0.485
323.2	0.517
323.4	0.511
323.6	0.558
323.8	0.51
324	0.537
324.2	0.563
324.4	0.543
324.6	0.557
324.8	0.54
325	0.56
325.2	0.517
325.4	0.475
325.6	0.467
325.8	0.513
326	0.509
326.2	0.535
326.4	0.528
326.6	0.546
326.8	0.517
327	0.539
327.2	0.582
327.4	0.552
327.6	0.558
327.8	0.521
328	0.452
328.2	0.444
328.4	0.468
328.6	0.436
328.8	0.521
329	0.521
329.2	0.523
329.4	0.555
329.6	0.481
329.8	0.49
330	0.573
330.2	0.561
330.4	0.575
330.6	0.601
330.8	0.566
331	0.536
331.2	0.544
331.4	0.557
331.6	0.489
331.8	0.505
332	0.574
332.2	0.577
332.4	0.607
332.6	0.618
332.8	0.701
333	0.658
333.2	0.636
333.4	0.599
333.6	0.598
333.8	0.616
334	0.648
334.2	0.611
334.4	0.681
334.6	0.742
334.8	0.785
335	0.793
335.2	0.711
335.4	0.654
335.6	0.714
335.8	0.684
336	0.692
336.2	0.69
336.4	0.708
336.6	0.707
336.8	0.7
337	0.687
337.2	0.626
337.4	0.65
337.6	0.686
337.8	0.679
338	0.609
338.2	0.655
338.4	0.584
338.6	0.626
338.8	0.689
339	0.647
339.2	0.585
339.4	0.631
339.6	0.724
339.8	0.758
340	0.76
340.2	0.713
340.4	0.607
340.6	0.602
340.8	0.617
341	0.666
341.2	0.61
341.4	0.598
341.6	0.63
341.8	0.641
342	0.568
342.2	0.598
342.4	0.584
342.6	0.609
342.8	0.535
343	0.549
343.2	0.503
343.4	0.492
343.6	0.514
343.8	0.582
344	0.59
344.2	0.625
344.4	0.613
344.6	0.579
344.8	0.64
345	0.604
345.2	0.635
345.4	0.608
345.6	0.578
345.8	0.543
346	0.537
346.2	0.527
346.4	0.525
346.6	0.445
346.8	0.481
347	0.491
347.2	0.445
347.4	0.391
347.6	0.421
347.8	0.489
348	0.48
348.2	0.455
348.4	0.478
348.6	0.46
348.8	0.432
349	0.435
349.2	0.4
349.4	0.41
349.6	0.429
349.8	0.409
350	0.403
350.2	0.439
350.4	0.452
350.6	0.427
350.8	0.374
351	0.361
351.2	0.347
351.4	0.349
351.6	0.313
351.8	0.405
352	0.479
352.2	0.494
352.4	0.448
352.6	0.479
352.8	0.454
353	0.408
353.2	0.444
353.4	0.406
353.6	0.455
353.8	0.464
354	0.453
354.2	0.396
354.4	0.381
354.6	0.354
354.8	0.325
355	0.307
355.2	0.293
355.4	0.267
355.6	0.26
355.8	0.288
356	0.302
356.2	0.318
356.4	0.344
356.6	0.324
356.8	0.335
357	0.338
357.2	0.298
357.4	0.274
357.6	0.282
357.8	0.284
358	0.28
358.2	0.276
358.4	0.277
358.6	0.259
358.8	0.232
359	0.233
359.2	0.274
359.4	0.279
359.6	0.273
359.8	0.218
360	0.227
360.2	0.199
360.4	0.22
360.6	0.224
360.8	0.253
361	0.195
361.2	0.252
361.4	0.286
361.6	0.237
361.8	0.25
362	0.263
362.2	0.216
362.4	0.203
362.6	0.224
362.8	0.254
363	0.257
363.2	0.235
363.4	0.325
363.6	0.305
363.8	0.303
364	0.286
364.2	0.282
364.4	0.227
364.6	0.262
364.8	0.24
365	0.247
365.2	0.291
365.4	0.266
365.6	0.248
365.8	0.263
366	0.261
366.2	0.253
366.4	0.275
366.6	0.213
366.8	0.242
367	0.283
367.2	0.252
367.4	0.269
367.6	0.285
367.8	0.244
368	0.274
368.2	0.281
368.4	0.322
368.6	0.304
368.8	0.329
369	0.283
369.2	0.252
369.4	0.209
369.6	0.211
369.8	0.22
370	0.208
370.2	0.202
370.4	0.211
370.6	0.231
370.8	0.252
371	0.247
371.2	0.257
371.4	0.256
371.6	0.258
371.8	0.249
372	0.276
372.2	0.308
372.4	0.352
372.6	0.302
372.8	0.264
373	0.314
373.2	0.3
373.4	0.379
373.6	0.387
373.8	0.365
374	0.368
374.2	0.371
374.4	0.27
374.6	0.277
374.8	0.271
375	0.32
375.2	0.386
375.4	0.309
375.6	0.258
375.8	0.296
376	0.282
376.2	0.294
376.4	0.275
376.6	0.262
376.8	0.269
377	0.275
377.2	0.211
377.4	0.199
377.6	0.201
377.8	0.218
378	0.292
378.2	0.306
378.4	0.286
378.6	0.34
378.8	0.299
379	0.28
379.2	0.298
379.4	0.27
379.6	0.268
379.8	0.257
380	0.291
380.2	0.287
380.4	0.257
380.6	0.3
380.8	0.254
381	0.297
381.2	0.262
381.4	0.337
381.6	0.381
381.8	0.373
382	0.362
382.2	0.351
382.4	0.286
382.6	0.314
382.8	0.273
383	0.259
383.2	0.283
383.4	0.285
383.6	0.261
383.8	0.279
384	0.326
384.2	0.359
384.4	0.301
384.6	0.31
384.8	0.333
385	0.312
385.2	0.331
385.4	0.273
385.6	0.22
385.8	0.246
386	0.257
386.2	0.312
386.4	0.29
386.6	0.269
386.8	0.27
387	0.225
387.2	0.243
387.4	0.265
387.6	0.24
387.8	0.248
388	0.241
388.2	0.235
388.4	0.231
388.6	0.244
388.8	0.268
389	0.302
389.2	0.355
389.4	0.3
389.6	0.278
389.8	0.28
390	0.354
390.2	0.305
390.4	0.294
390.6	0.303
390.8	0.317
391	0.301
391.2	0.275
391.4	0.316
391.6	0.31
391.8	0.258
392	0.293
392.2	0.267
392.4	0.214
392.6	0.229
392.8	0.276
393	0.272
393.2	0.261
393.4	0.261
393.6	0.261
393.8	0.294
394	0.326
394.2	0.323
394.4	0.364
394.6	0.362
394.8	0.33
395	0.349
395.2	0.352
395.4	0.334
395.6	0.293
395.8	0.329
396	0.294
396.2	0.307
396.4	0.272
396.6	0.309
396.8	0.369
397	0.373
397.2	0.4
397.4	0.402
397.6	0.41
397.8	0.363
398	0.364
398.2	0.354
398.4	0.271
398.6	0.245
398.8	0.282
399	0.272
399.2	0.332
399.4	0.352
399.6	0.315
399.8	0.283
400	0.325
400.2	0.312
400.4	0.297
400.6	0.322
400.8	0.269
401	0.284
401.2	0.305
401.4	0.309
401.6	0.324
401.8	0.35
402	0.343
402.2	0.336
402.4	0.373
402.6	0.364
402.8	0.325
403	0.302
403.2	0.376
403.4	0.344
403.6	0.293
403.8	0.275
404	0.38
404.2	0.3
404.4	0.281
404.6	0.299
404.8	0.254
405	0.266
405.2	0.233
405.4	0.217
405.6	0.276
405.8	0.32
406	0.378
406.2	0.365
406.4	0.325
406.6	0.346
406.8	0.382
407	0.368
407.2	0.34
407.4	0.373
407.6	0.388
407.8	0.363
408	0.356
408.2	0.319
408.4	0.352
408.6	0.293
408.8	0.246
409	0.2
409.2	0.202
409.4	0.197
409.6	0.184
409.8	0.194
410	0.211
410.2	0.237
410.4	0.32
410.6	0.406
410.8	0.374
411	0.352
411.2	0.312
411.4	0.265
411.6	0.25
411.8	0.31
412	0.295
412.2	0.276
412.4	0.288
412.6	0.294
412.8	0.241
413	0.302
413.2	0.304
413.4	0.315
413.6	0.365
413.8	0.35
414	0.292
414.2	0.33
414.4	0.346
414.6	0.334
414.8	0.32
415	0.352
415.2	0.349
415.4	0.277
415.6	0.293
415.8	0.312
416	0.338
416.2	0.311
416.4	0.356
416.6	0.332
416.8	0.349
417	0.348
417.2	0.339
417.4	0.301
417.6	0.283
417.8	0.277
418	0.317
418.2	0.323
418.4	0.378
418.6	0.362
418.8	0.357
419	0.283
419.2	0.245
419.4	0.255
419.6	0.313
419.8	0.396
420	0.406
420.2	0.467
420.4	0.386
420.6	0.395
420.8	0.384
421	0.4
421.2	0.374
421.4	0.34
421.6	0.333
421.8	0.337
422	0.318
422.2	0.289
422.4	0.278
422.6	0.388
422.8	0.371
423	0.297
423.2	0.3
423.4	0.302
423.6	0.308
423.8	0.322
424	0.333
424.2	0.323
424.4	0.35
424.6	0.343
424.8	0.325
425	0.342
425.2	0.393
425.4	0.437
425.6	0.399
425.8	0.358
426	0.394
426.2	0.474
426.4	0.438
426.6	0.402
426.8	0.416
427	0.412
427.2	0.442
427.4	0.455
427.6	0.457
427.8	0.464
428	0.538
428.2	0.506
428.4	0.456
428.6	0.447
428.8	0.447
429	0.424
429.2	0.413
429.4	0.488
429.6	0.495
429.8	0.413
430	0.409
430.2	0.511
430.4	0.526
430.6	0.508
430.8	0.514
431	0.512
431.2	0.536
431.4	0.583
431.6	0.519
431.8	0.537
432	0.468
432.2	0.514
432.4	0.523
432.6	0.52
432.8	0.464
433	0.477
433.2	0.562
433.4	0.494
433.6	0.476
433.8	0.456
434	0.472
434.2	0.527
434.4	0.519
434.6	0.508
434.8	0.46
435	0.448
435.2	0.504
435.4	0.563
435.6	0.575
435.8	0.589
436	0.535
436.2	0.516
436.4	0.576
436.6	0.614
436.8	0.611
437	0.578
437.2	0.598
437.4	0.617
437.6	0.609
437.8	0.626
438	0.667
438.2	0.616
438.4	0.664
438.6	0.661
438.8	0.682
439	0.635
439.2	0.647
439.4	0.699
439.6	0.717
439.8	0.743
440	0.766
440.2	0.832
440.4	0.761
440.6	0.734
440.8	0.675
441	0.762
441.2	0.746
441.4	0.657
441.6	0.707
441.8	0.738
442	0.762
442.2	0.686
442.4	0.726
442.6	0.74
442.8	0.798
443	0.77
443.2	0.77
443.4	0.847
443.6	0.832
443.8	0.823
444	0.793
444.2	0.835
444.4	0.761
444.6	0.807
444.8	0.797
445	0.852
445.2	0.908
445.4	0.987
445.6	0.938
445.8	0.881
446	0.94
446.2	0.927
446.4	0.98
446.6	0.943
446.8	0.995
447	1.046
447.2	0.984
447.4	1.021
447.6	0.966
447.8	0.989
448	1.026
448.2	1.012
448.4	1.017
448.6	1.042
448.8	1.102
449	1.112
449.2	1.115
449.4	1.172
449.6	1.212
449.8	1.189
450	1.155
450.2	1.249
450.4	1.338
450.6	1.338
450.8	1.365
451	1.438
451.2	1.381
451.4	1.297
451.6	1.291
451.8	1.371
452	1.355
452.2	1.38
452.4	1.338
452.6	1.414
452.8	1.377
453	1.44
453.2	1.419
453.4	1.396
453.6	1.295
453.8	1.311
454	1.319
454.2	1.365
454.4	1.354
454.6	1.385
454.8	1.372
455	1.378
455.2	1.482
455.4	1.318
455.6	1.311
455.8	1.403
456	1.443
456.2	1.625
456.4	1.572
456.6	1.591
456.8	1.591
457	1.584
457.2	1.605
457.4	1.554
457.6	1.694
457.8	1.794
458	1.712
458.2	1.675
458.4	1.767
458.6	1.797
458.8	1.834
459	1.914
459.2	1.977
459.4	2.001
459.6	2.032
459.8	2.004
460	2.002
460.2	1.997
460.4	1.954
460.6	1.892
460.8	1.93
461	1.915
461.2	2.009
461.4	1.964
461.6	2.015
461.8	2.126
462	2.176
462.2	2.126
462.4	2.261
462.6	2.321
462.8	2.385
463	2.59
463.2	2.58
463.4	2.577
463.6	2.78
463.8	2.717
464	2.725
464.2	2.725
464.4	2.684
464.6	2.778
464.8	2.851
465	3.074
465.2	2.867
465.4	2.855
465.6	2.94
465.8	2.956
466	2.868
466.2	2.944
466.4	2.936
466.6	3.011
466.8	3.09
467	3.194
467.2	3.274
467.4	3.204
467.6	3.156
467.8	3.256
468	3.444
468.2	3.641
468.4	3.771
468.6	3.971
468.8	4.058
469	4.245
469.2	4.346
469.4	4.352
469.6	4.428
469.8	4.335
470	4.322
470.2	4.195
470.4	4.1
470.6	3.975
470.8	3.913
471	4.001
471.2	3.849
471.4	3.821
471.6	3.951
471.8	3.856
472	3.65
472.2	3.656
472.4	3.594
472.6	3.481
472.8	3.406
473	3.368
473.2	3.415
473.4	3.379
473.6	3.468
473.8	3.594
474	3.68
474.2	3.777
474.4	3.88
474.6	4.03
474.8	3.898
475	3.77
475.2	3.719
475.4	3.71
475.6	3.831
475.8	3.793
476	3.75
476.2	3.649
476.4	3.483
476.6	3.294
476.8	3.479
477	3.526
477.2	3.357
477.4	3.446
477.6	3.429
477.8	3.446
478	3.563
478.2	3.443
478.4	3.518
478.6	3.565
478.8	3.506
479	3.655
479.2	3.471
479.4	3.455
479.6	3.436
479.8	3.519
480	3.575
480.2	3.643
480.4	3.652
480.6	3.772
480.8	3.7
481	3.718
481.2	3.841
481.4	3.78
481.6	3.872
481.8	4.108
482	4.047
482.2	4.026
482.4	4.149
482.6	4.101
482.8	4.4
483	4.366
483.2	4.411
483.4	4.327
483.6	4.437
483.8	4.549
484	4.575
484.2	4.691
484.4	4.659
484.6	4.63
484.8	4.66
485	4.81
485.2	4.752
485.4	4.774
485.6	4.66
485.8	4.555
486	4.582
486.2	4.621
486.4	4.606
486.6	4.681
486.8	4.757
487	4.779
487.2	4.866
487.4	4.726
487.6	4.697
487.8	4.785
488	4.778
488.2	4.809
488.4	4.818
488.6	4.892
488.8	4.918
489	4.936
489.2	4.859
489.4	4.962
489.6	5.153
489.8	5.277
490	5.237
490.2	5.235
490.4	5.431
490.6	5.545
490.8	5.647
491	5.653
491.2	5.792
491.4	5.99
491.6	6.327
491.8	6.513
492	6.679
492.2	6.603
492.4	7.011
492.6	7.111
492.8	7.267
493	7.332
493.2	7.657
493.4	7.819
493.6	7.851
493.8	7.782
494	7.751
494.2	7.885
494.4	7.578
494.6	7.728
494.8	7.671
495	7.964
495.2	8.148
495.4	8.075
495.6	7.973
495.8	8.044
496	7.972
496.2	8.003
496.4	8.099
496.6	8.178
496.8	8.121
497	8.155
497.2	8.226
497.4	8.126
497.6	7.951
497.8	8.09
498	8.219
498.2	8.176
498.4	8.168
498.6	8.322
498.8	8.34
499	8.332
499.2	8.464
499.4	8.483
499.6	8.44
499.8	8.253
500	8.183
500.2	8.382
500.4	8.479
500.6	8.465
500.8	8.694
501	8.671
501.2	8.701
501.4	8.911
501.6	8.917
501.8	8.876
502	8.754
502.2	8.668
502.4	8.806
502.6	8.774
502.8	9.122
503	9.172
503.2	9.204
503.4	9.321
503.6	9.155
503.8	9.587
504	9.291
504.2	9.123
504.4	9.2
504.6	9.009
504.8	9.051
505	9.106
505.2	9.09
505.4	9.045
505.6	8.959
505.8	8.953
506	8.897
506.2	8.928
506.4	8.804
506.6	8.788
506.8	8.869
507	8.83
507.2	8.908
507.4	9.003
507.6	8.986
507.8	8.877
508	8.669
508.2	8.622
508.4	8.713
508.6	8.476
508.8	8.528
509	8.379
509.2	8.24
509.4	8.026
509.6	8.014
509.8	7.951
510	7.924
510.2	7.828
510.4	7.854
510.6	7.835
510.8	7.442
511	7.669
511.2	7.44
511.4	7.442
511.6	7.395
511.8	7.343
512	7.181
512.2	7.355
512.4	7.226
512.6	7.012
512.8	7.079
513	6.772
513.2	6.745
513.4	6.512
513.6	6.353
513.8	6.298
514	6.177
514.2	6.279
514.4	6.314
514.6	6.244
514.8	6.027
515	6.032
515.2	5.917
515.4	5.693
515.6	5.583
515.8	5.424
516	5.429
516.2	5.293
516.4	5.17
516.6	5.096
516.8	5.263
517	4.998
517.2	4.881
517.4	4.831
517.6	4.67
517.8	4.728
518	4.789
518.2	4.763
518.4	4.749
518.6	4.671
518.8	4.546
519	4.361
519.2	4.379
519.4	4.63
519.6	4.799
519.8	5.063
520	5.325
520.2	5.943
520.4	6.746
520.6	8.003
520.8	10.85
521	15.78
521.2	25.02
521.4	40.28
521.6	63.42
521.8	95.37
522	135.1
522.2	179.3
522.4	225.7
522.6	271.1
522.8	328.9
523	397.4
523.2	518.3
523.4	698.4
523.6	969.4
523.8	1297
524	1642
524.2	1954
524.4	2178
524.6	2294
524.8	2285
525	2188
525.2	2015
525.4	1807
525.6	1573
525.8	1336
526	1100
526.2	882.5
526.4	688.3
526.6	526.7
526.8	393.9
527	291.1
527.2	212.9
527.4	154.9
527.6	111.8
527.8	80.46
528	57.93
528.2	41.8
528.4	30.19
528.6	21.89
528.8	16.04
529	11.89
529.2	8.923
529.4	6.806
529.6	5.39
529.8	4.26
530	3.396
530.2	2.781
530.4	2.478
530.6	2.064
530.8	1.774
531	1.559
531.2	1.438
531.4	1.2
531.6	1.043
531.8	1.028
532	0.971
532.2	0.946
532.4	0.912
532.6	0.871
532.8	0.806
533	0.855
533.2	0.782
533.4	0.708
533.6	0.689
533.8	0.649
534	0.616
534.2	0.626
534.4	0.583
534.6	0.612
534.8	0.598
535	0.547
535.2	0.519
535.4	0.538
535.6	0.524
535.8	0.503
536	0.5
536.2	0.497
536.4	0.551
536.6	0.556
536.8	0.473
537	0.491
537.2	0.47
537.4	0.445
537.6	0.493
537.8	0.46
538	0.447
538.2	0.44
538.4	0.512
538.6	0.498
538.8	0.471
539	0.419
539.2	0.367
539.4	0.415
539.6	0.421
539.8	0.504
540	0.406
540.2	0.342
540.4	0.357
540.6	0.345
540.8	0.389
541	0.374
541.2	0.354
541.4	0.335
541.6	0.311
541.8	0.32
542	0.275
542.2	0.257
542.4	0.273
542.6	0.257
542.8	0.233
543	0.254
543.2	0.21
543.4	0.215
543.6	0.189
543.8	0.222
544	0.195
544.2	0.165
544.4	0.202
544.6	0.177
544.8	0.177
545	0.246
545.2	0.266
545.4	0.251
545.6	0.244
545.8	0.207
546	0.199
546.2	0.16
546.4	0.158
546.6	0.146
546.8	0.146
547	0.152
547.2	0.168
547.4	0.149
547.6	0.138
547.8	0.147
548	0.141
548.2	0.129
548.4	0.09
548.6	0.126
548.8	0.091
549	0.082
549.2	0.112
549.4	0.131
549.6	0.119
549.8	0.146
550	0.15
550.2	0.152
550.4	0.115
550.6	0.164
550.8	0.122
551	0.13
551.2	0.166
551.4	0.129
551.6	0.109
551.8	0.088
552	0.121
552.2	0.151
552.4	0.138
552.6	0.125
552.8	0.117
553	0.123
553.2	0.126
553.4	0.135
553.6	0.113
553.8	0.123
554	0.086
554.2	0.103
554.4	0.077
554.6	0.055
554.8	0.068
555	0.089
555.2	0.068
555.4	0.083
555.6	0.107
555.8	0.087
556	0.071
556.2	0.054
556.4	0.116
556.6	0.075
556.8	0.096
557	0.129
557.2	0.111
557.4	0.1
557.6	0.087
557.8	0.075
558	0.088
558.2	0.062
558.4	0.069
558.6	0.08
558.8	0.102
559	0.102
559.2	0.086
559.4	0.061
559.6	0.053
559.8	0.085
560	0.123
560.2	0.129
560.4	0.081
560.6	0.095
560.8	0.081
561	0.073
561.2	0.056
561.4	0.09
561.6	0.112
561.8	0.082
562	0.061
562.2	0.052
562.4	0.048
562.6	0.102
562.8	0.087
563	0.07
563.2	0.072
563.4	0.056
563.6	0.053
563.8	0.069
564	0.074
564.2	0.075
564.4	0.072
564.6	0.098
564.8	0.059
565	0.08
565.2	0.083
565.4	0.097
565.6	0.093
565.8	0.083
566	0.096
566.2	0.096
566.4	0.122
566.6	0.092
566.8	0.118
567	0.081
567.2	0.056
567.4	0.103
567.6	0.089
567.8	0.083
568	0.087
568.2	0.055
568.4	0.033
568.6	0.042
568.8	0.045
569	0.092
569.2	0.12
569.4	0.169
569.6	0.146
569.8	0.106
570	0.076
570.2	0.071
570.4	0.08
570.6	0.064
570.8	0.032
571	0.048
571.2	0.023
571.4	0.037
571.6	0.039
571.8	0.077
572	0.061
572.2	0.031
572.4	0.065
572.6	0.065
572.8	0.019
573	0.038
573.2	0.023
573.4	0.036
573.6	0.037
573.8	0.031
574	0.007
574.2	0.023
574.4	0.026
574.6	0.067
574.8	0.089
575	0.066
575.2	0.065
575.4	0.052
575.6	0.03
575.8	0.013
576	0.027
576.2	0.006
576.4	-0.001
576.6	-0.023
576.8	0.004
577	-0.01
577.2	0.002
577.4	-0.008
577.6	-0.013
577.8	0.016
578	-0.002
578.2	0.014
578.4	-0.013
578.6	-0.038
578.8	0.002
579	-0.043
579.2	0
579.4	0.004
579.6	0.026
579.8	0.03
580	0.027
580.2	0.016
580.4	-0.023
580.6	-0.016
580.8	-0.024
581	-0.008
581.2	0.008
581.4	0.056
581.6	0.053
581.8	0.014
582	0.006
582.2	-0.001
582.4	0.007
582.6	0.007
582.8	-0.01
583	0.014
583.2	-0.004
583.4	-0.019
583.6	-0.002
583.8	0.036
584	0.09
584.2	0.105
584.4	0.109
584.6	0.104
584.8	0.11
585	0.075
585.2	0.059
585.4	0.024
585.6	0.052
585.8	0.056
586	0.054
586.2	0.027
586.4	0.013
586.6	-0.016
586.8	-0.018
587	-0.007
587.2	0.003
587.4	0.023
587.6	0.007
587.8	0.009
588	0.006
588.2	0.002
588.4	-0.004
588.6	-0.002
588.8	0.079
589	0.059
589.2	0.052
589.4	0.023
589.6	0.052
589.8	0.065
590	0.028
590.2	0.017
590.4	0.058
590.6	0.06
590.8	0.007
591	0.04
591.2	0.068
591.4	0.044
591.6	0.064
591.8	0.04
[truncated: 41 more rows]

## Sheet: ROS Nrf2 3
Report date:	12:30:31, 07/28/2023
Wavelength data table
Sample name	250.0nm	300.0nm	350.0nm	400.0nm	450.0nm	500.0nm	550.0nm	600.0nm	650.0nm	700.0nm	750.0nm	800.0nm
1(EX)	0.137	0.438	0.447	0.373	1.361	9.518	0.197	0.045
Sample:	1(EX)
File name:
Run date:	12:28:44, 07/28/2023
Operator:	Administrator
Comment:
Instrument
Model:	F-7000 FL Spectrophotometer
Serial number:	2354-016
ROM Version:	5J14000 06
Instrument parameters
Measurement type:	Wavelength scan
Scan mode:	Excitation
Data mode:	Luminescence
EM WL:	525.0 nm
EX Start WL:	200.0 nm
EX End WL:	600.0 nm
Scan speed:	240 nm/min
Delay:	0.0 s
EX Slit:	1.0 nm
EM Slit:	1.0 nm
PMT Voltage:	700 V
Response:	Auto
Corrected spectra:	Off
Shutter control:	On
Peak integration
Integration method:	Rectangular
Sensitivity:	1
Threshold:	1
Peaks
No.	Start(nm)	Apex(nm)	End(nm)	Height(Data)	Valley(nm)	Valley(Data)
1	200	262.8	272.8	75.43	272.8	0.183
2	272.8	505.2	517.8	10.81	517.8	5.174
3	517.8	524.6	600	2612	600	0.045
Data points
nm	Data
200	-0.021
200.2	-0.023
200.4	-0.001
200.6	-0.022
200.8	-0.034
201	-0.008
201.2	0.003
201.4	0.021
201.6	0.005
201.8	-0.015
202	-0.032
202.2	-0.031
202.4	-0.022
202.6	0.004
202.8	0.032
203	0.01
203.2	0.024
203.4	0.044
203.6	0.036
203.8	0.008
204	0.016
204.2	-0.003
204.4	-0.022
204.6	-0.014
204.8	-0.028
205	-0.006
205.2	-0.005
205.4	-0.022
205.6	-0.046
205.8	-0.007
206	0.028
206.2	0.015
206.4	0.038
206.6	0.034
206.8	0.049
207	0.043
207.2	0.029
207.4	0.033
207.6	0.013
207.8	-0.015
208	-0.007
208.2	-0.032
208.4	-0.041
208.6	-0.035
208.8	0.006
209	-0.006
209.2	0.006
209.4	-0.004
209.6	-0.013
209.8	-0.032
210	-0.034
210.2	-0.004
210.4	-0.007
210.6	-0.007
210.8	-0.004
211	0.014
211.2	0.009
211.4	0.004
211.6	-0.024
211.8	-0.029
212	-0.006
212.2	0.019
212.4	0.004
212.6	0.011
212.8	-0.002
213	0.032
213.2	0.021
213.4	0.008
213.6	-0.014
213.8	0.029
214	0.016
214.2	0.012
214.4	-0.022
214.6	-0.013
214.8	-0.015
215	0.002
215.2	-0.011
215.4	0.001
215.6	-0.002
215.8	0.009
216	-0.029
216.2	0.044
216.4	0.025
216.6	0.013
216.8	0.018
217	0.012
217.2	-0.023
217.4	-0.004
217.6	-0.01
217.8	-0.025
218	-0.041
218.2	-0.012
218.4	-0.047
218.6	-0.058
218.8	-0.011
219	0.021
219.2	-0.007
219.4	-0.014
219.6	-0.016
219.8	0
220	0.012
220.2	-0.007
220.4	-0.007
220.6	-0.045
220.8	-0.03
221	0.012
221.2	0.006
221.4	-0.031
221.6	-0.034
221.8	-0.021
222	-0.026
222.2	-0.051
222.4	-0.023
222.6	-0.043
222.8	-0.029
223	0.009
223.2	-0.02
223.4	-0.012
223.6	0.053
223.8	-0.002
224	-0.003
224.2	0.016
224.4	-0.014
224.6	-0.001
224.8	-0.017
225	-0.005
225.2	-0.023
225.4	-0.029
225.6	0.028
225.8	0.002
226	-0.008
226.2	0.012
226.4	-0.017
226.6	-0.013
226.8	-0.019
227	-0.021
227.2	-0.02
227.4	-0.019
227.6	-0.031
227.8	-0.025
228	0.007
228.2	-0.007
228.4	-0.003
228.6	0.013
228.8	-0.005
229	-0.027
229.2	-0.028
229.4	-0.012
229.6	0.004
229.8	0.007
230	0.014
230.2	0.018
230.4	0.053
230.6	0.057
230.8	0.044
231	0.027
231.2	0.003
231.4	-0.02
231.6	0.013
231.8	-0.002
232	0.017
232.2	0.001
232.4	-0.015
232.6	-0.011
232.8	0.015
233	0.009
233.2	0.041
233.4	0.021
233.6	0.031
233.8	0.028
234	0.022
234.2	0.004
234.4	0.005
234.6	0.039
234.8	0.07
235	0.053
235.2	0.024
235.4	0.032
235.6	0.026
235.8	0.047
236	0.067
236.2	0.033
236.4	0.009
236.6	0.036
236.8	0.027
237	0.045
237.2	0.016
237.4	0.062
237.6	0.074
237.8	0.075
238	0.035
238.2	0.013
238.4	0.058
238.6	0.052
238.8	0.068
239	0.046
239.2	0.066
239.4	0.068
239.6	0.067
239.8	0.066
240	0.097
240.2	0.093
240.4	0.046
240.6	0.027
240.8	0.089
241	0.093
241.2	0.117
241.4	0.082
241.6	0.058
241.8	0.052
242	0.079
242.2	0.074
242.4	0.109
242.6	0.106
242.8	0.072
243	0.169
243.2	0.18
243.4	0.165
243.6	0.145
243.8	0.159
244	0.157
244.2	0.217
244.4	0.233
244.6	0.238
244.8	0.255
245	0.24
245.2	0.203
245.4	0.207
245.6	0.154
245.8	0.147
246	0.157
246.2	0.149
246.4	0.11
246.6	0.109
246.8	0.119
247	0.141
247.2	0.143
247.4	0.184
247.6	0.203
247.8	0.171
248	0.12
248.2	0.098
248.4	0.071
248.6	0.083
248.8	0.097
249	0.105
249.2	0.15
249.4	0.122
249.6	0.127
249.8	0.112
250	0.137
250.2	0.176
250.4	0.181
250.6	0.182
250.8	0.142
251	0.123
251.2	0.139
251.4	0.126
251.6	0.166
251.8	0.149
252	0.139
252.2	0.205
252.4	0.181
252.6	0.138
252.8	0.171
253	0.151
253.2	0.146
253.4	0.168
253.6	0.163
253.8	0.155
254	0.131
254.2	0.125
254.4	0.162
254.6	0.145
254.8	0.119
255	0.122
255.2	0.118
255.4	0.122
255.6	0.13
255.8	0.185
256	0.204
256.2	0.244
256.4	0.247
256.6	0.219
256.8	0.172
257	0.133
257.2	0.135
257.4	0.167
257.6	0.152
257.8	0.144
258	0.133
258.2	0.138
258.4	0.202
258.6	0.17
258.8	0.177
259	0.184
259.2	0.253
259.4	0.363
259.6	0.384
259.8	0.538
260	1.152
260.2	2.309
260.4	5.061
260.6	8.823
260.8	14.84
261	21.94
261.2	28.02
261.4	33.74
261.6	39.29
261.8	45.57
262	53.22
262.2	61.36
262.4	68.96
262.6	74.24
262.8	75.43
263	74.5
263.2	72.53
263.4	71.21
263.6	70.38
263.8	69.38
264	66.29
264.2	59.58
264.4	50.61
264.6	41.02
264.8	31.58
265	23.41
265.2	16.96
265.4	12.25
265.6	8.711
265.8	6.248
266	4.574
266.2	3.241
266.4	2.341
266.6	1.685
266.8	1.274
267	0.918
267.2	0.78
267.4	0.673
267.6	0.546
267.8	0.471
268	0.377
268.2	0.391
268.4	0.336
268.6	0.306
268.8	0.282
269	0.299
269.2	0.233
269.4	0.243
269.6	0.236
269.8	0.247
270	0.248
270.2	0.252
270.4	0.275
270.6	0.238
270.8	0.232
271	0.21
271.2	0.254
271.4	0.281
271.6	0.303
271.8	0.299
272	0.268
272.2	0.243
272.4	0.253
272.6	0.191
272.8	0.183
273	0.203
273.2	0.232
273.4	0.259
273.6	0.245
273.8	0.255
274	0.265
274.2	0.251
274.4	0.22
274.6	0.214
274.8	0.239
275	0.207
275.2	0.281
275.4	0.232
275.6	0.246
275.8	0.29
276	0.344
276.2	0.315
276.4	0.277
276.6	0.311
276.8	0.302
277	0.273
277.2	0.251
277.4	0.275
277.6	0.284
277.8	0.262
278	0.299
278.2	0.277
278.4	0.243
278.6	0.248
278.8	0.241
279	0.315
279.2	0.29
279.4	0.369
279.6	0.345
279.8	0.286
280	0.321
280.2	0.336
280.4	0.313
280.6	0.279
280.8	0.285
281	0.298
281.2	0.255
281.4	0.265
281.6	0.266
281.8	0.354
282	0.303
282.2	0.308
282.4	0.329
282.6	0.334
282.8	0.325
283	0.344
283.2	0.33
283.4	0.359
283.6	0.321
283.8	0.296
284	0.34
284.2	0.341
284.4	0.35
284.6	0.3
284.8	0.333
285	0.336
285.2	0.332
285.4	0.362
285.6	0.364
285.8	0.33
286	0.37
286.2	0.314
286.4	0.31
286.6	0.367
286.8	0.38
287	0.382
287.2	0.374
287.4	0.349
287.6	0.365
287.8	0.357
288	0.407
288.2	0.439
288.4	0.421
288.6	0.405
288.8	0.343
289	0.401
289.2	0.441
289.4	0.402
289.6	0.428
289.8	0.484
290	0.465
290.2	0.424
290.4	0.412
290.6	0.379
290.8	0.417
291	0.413
291.2	0.452
291.4	0.523
291.6	0.538
291.8	0.5
292	0.48
292.2	0.474
292.4	0.457
292.6	0.454
292.8	0.47
293	0.451
293.2	0.45
293.4	0.451
293.6	0.431
293.8	0.425
294	0.443
294.2	0.457
294.4	0.512
294.6	0.451
294.8	0.434
295	0.395
295.2	0.483
295.4	0.462
295.6	0.495
295.8	0.519
296	0.53
296.2	0.562
296.4	0.529
296.6	0.534
296.8	0.477
297	0.532
297.2	0.547
297.4	0.533
297.6	0.54
297.8	0.489
298	0.544
298.2	0.549
298.4	0.487
298.6	0.431
298.8	0.411
299	0.437
299.2	0.44
299.4	0.415
299.6	0.4
299.8	0.415
300	0.438
300.2	0.48
300.4	0.465
300.6	0.505
300.8	0.469
301	0.483
301.2	0.452
301.4	0.412
301.6	0.403
301.8	0.429
302	0.475
302.2	0.502
302.4	0.533
302.6	0.458
302.8	0.395
303	0.459
303.2	0.419
303.4	0.453
303.6	0.355
303.8	0.387
304	0.319
304.2	0.308
304.4	0.307
304.6	0.343
304.8	0.334
305	0.35
305.2	0.339
305.4	0.352
305.6	0.436
305.8	0.428
306	0.424
306.2	0.397
306.4	0.424
306.6	0.481
306.8	0.483
307	0.433
307.2	0.374
307.4	0.359
307.6	0.338
307.8	0.351
308	0.365
308.2	0.332
308.4	0.384
308.6	0.342
308.8	0.325
309	0.302
309.2	0.292
309.4	0.25
309.6	0.283
309.8	0.291
310	0.313
310.2	0.313
310.4	0.386
310.6	0.422
310.8	0.363
311	0.378
311.2	0.355
311.4	0.365
311.6	0.379
311.8	0.357
312	0.306
312.2	0.273
312.4	0.299
312.6	0.371
312.8	0.344
313	0.345
313.2	0.375
313.4	0.359
313.6	0.344
313.8	0.382
314	0.384
314.2	0.407
314.4	0.368
314.6	0.35
314.8	0.338
315	0.343
315.2	0.334
315.4	0.327
315.6	0.356
315.8	0.322
316	0.316
316.2	0.369
316.4	0.338
316.6	0.397
316.8	0.403
317	0.406
317.2	0.514
317.4	0.526
317.6	0.434
317.8	0.368
318	0.429
318.2	0.365
318.4	0.375
318.6	0.518
318.8	0.53
319	0.502
319.2	0.497
319.4	0.481
319.6	0.466
319.8	0.425
320	0.439
320.2	0.499
320.4	0.511
320.6	0.512
320.8	0.569
321	0.504
321.2	0.426
321.4	0.423
321.6	0.402
321.8	0.367
322	0.377
322.2	0.413
322.4	0.45
322.6	0.513
322.8	0.478
323	0.413
323.2	0.481
323.4	0.515
323.6	0.472
323.8	0.464
324	0.444
324.2	0.503
324.4	0.521
324.6	0.619
324.8	0.67
325	0.575
325.2	0.555
325.4	0.606
325.6	0.56
325.8	0.539
326	0.565
326.2	0.557
326.4	0.589
326.6	0.606
326.8	0.565
327	0.573
327.2	0.542
327.4	0.548
327.6	0.563
327.8	0.583
328	0.542
328.2	0.602
328.4	0.614
328.6	0.635
328.8	0.556
329	0.613
329.2	0.625
329.4	0.591
329.6	0.58
329.8	0.587
330	0.621
330.2	0.604
330.4	0.555
330.6	0.604
330.8	0.8
331	0.806
331.2	0.742
331.4	0.739
331.6	0.739
331.8	0.727
332	0.759
332.2	0.739
332.4	0.703
332.6	0.711
332.8	0.666
333	0.656
333.2	0.636
333.4	0.698
333.6	0.645
333.8	0.7
334	0.704
334.2	0.745
334.4	0.736
334.6	0.787
334.8	0.742
335	0.76
335.2	0.807
335.4	0.747
335.6	0.783
335.8	0.682
336	0.659
336.2	0.665
336.4	0.743
336.6	0.739
336.8	0.707
337	0.842
337.2	0.739
337.4	0.736
337.6	0.79
337.8	0.811
338	0.737
338.2	0.782
338.4	0.846
338.6	0.866
338.8	0.783
339	0.761
339.2	0.7
339.4	0.686
339.6	0.615
339.8	0.601
340	0.599
340.2	0.635
340.4	0.621
340.6	0.644
340.8	0.633
341	0.664
341.2	0.693
341.4	0.692
341.6	0.607
341.8	0.642
342	0.659
342.2	0.698
342.4	0.651
342.6	0.649
342.8	0.663
343	0.639
343.2	0.647
343.4	0.659
343.6	0.639
343.8	0.656
344	0.651
344.2	0.652
344.4	0.623
344.6	0.565
344.8	0.54
345	0.565
345.2	0.627
345.4	0.663
345.6	0.612
345.8	0.594
346	0.54
346.2	0.532
346.4	0.47
346.6	0.48
346.8	0.464
347	0.482
347.2	0.543
347.4	0.491
347.6	0.512
347.8	0.564
348	0.543
348.2	0.529
348.4	0.541
348.6	0.508
348.8	0.553
349	0.567
349.2	0.566
349.4	0.488
349.6	0.478
349.8	0.478
350	0.447
350.2	0.491
350.4	0.414
350.6	0.405
350.8	0.403
351	0.399
351.2	0.393
351.4	0.396
351.6	0.419
351.8	0.423
352	0.389
352.2	0.431
352.4	0.389
352.6	0.415
352.8	0.482
353	0.446
353.2	0.44
353.4	0.462
353.6	0.471
353.8	0.451
354	0.429
354.2	0.388
354.4	0.464
354.6	0.423
354.8	0.448
355	0.421
355.2	0.416
355.4	0.398
355.6	0.388
355.8	0.378
356	0.346
356.2	0.334
356.4	0.395
356.6	0.335
356.8	0.359
357	0.359
357.2	0.331
357.4	0.266
357.6	0.228
357.8	0.306
358	0.337
358.2	0.341
358.4	0.334
358.6	0.309
358.8	0.394
359	0.368
359.2	0.405
359.4	0.371
359.6	0.41
359.8	0.348
360	0.389
360.2	0.361
360.4	0.362
360.6	0.345
360.8	0.418
361	0.385
361.2	0.363
361.4	0.366
361.6	0.329
361.8	0.329
362	0.334
362.2	0.31
362.4	0.302
362.6	0.334
362.8	0.348
363	0.279
363.2	0.27
363.4	0.248
363.6	0.299
363.8	0.271
364	0.245
364.2	0.319
364.4	0.324
364.6	0.31
364.8	0.341
365	0.299
365.2	0.316
365.4	0.412
365.6	0.429
365.8	0.399
366	0.319
366.2	0.388
366.4	0.353
366.6	0.403
366.8	0.338
367	0.313
367.2	0.307
367.4	0.294
367.6	0.32
367.8	0.279
368	0.293
368.2	0.332
368.4	0.344
368.6	0.309
368.8	0.297
369	0.358
369.2	0.372
369.4	0.341
369.6	0.281
369.8	0.286
370	0.293
370.2	0.318
370.4	0.245
370.6	0.256
370.8	0.248
371	0.263
371.2	0.35
371.4	0.348
371.6	0.332
371.8	0.363
372	0.361
372.2	0.328
372.4	0.313
372.6	0.276
372.8	0.265
373	0.277
373.2	0.306
373.4	0.304
373.6	0.328
373.8	0.348
374	0.346
374.2	0.327
374.4	0.341
374.6	0.34
374.8	0.325
375	0.348
375.2	0.369
375.4	0.412
375.6	0.4
375.8	0.417
376	0.367
376.2	0.412
376.4	0.368
376.6	0.402
376.8	0.322
377	0.341
377.2	0.361
377.4	0.325
377.6	0.307
377.8	0.334
378	0.366
378.2	0.391
378.4	0.44
378.6	0.424
378.8	0.448
379	0.444
379.2	0.438
379.4	0.393
379.6	0.331
379.8	0.309
380	0.318
380.2	0.337
380.4	0.372
380.6	0.344
380.8	0.338
381	0.348
381.2	0.325
381.4	0.315
381.6	0.321
381.8	0.333
382	0.343
382.2	0.329
382.4	0.332
382.6	0.334
382.8	0.339
383	0.394
383.2	0.368
383.4	0.385
383.6	0.367
383.8	0.403
384	0.416
384.2	0.351
384.4	0.347
384.6	0.318
384.8	0.289
385	0.298
385.2	0.288
385.4	0.3
385.6	0.327
385.8	0.386
386	0.345
386.2	0.277
386.4	0.323
386.6	0.359
386.8	0.399
387	0.366
387.2	0.318
387.4	0.317
387.6	0.288
387.8	0.283
388	0.33
388.2	0.323
388.4	0.36
388.6	0.329
388.8	0.402
389	0.375
389.2	0.411
389.4	0.38
389.6	0.356
389.8	0.366
390	0.323
390.2	0.342
390.4	0.385
390.6	0.362
390.8	0.331
391	0.376
391.2	0.382
391.4	0.367
391.6	0.375
391.8	0.369
392	0.367
392.2	0.35
392.4	0.368
392.6	0.348
392.8	0.338
393	0.332
393.2	0.313
393.4	0.343
393.6	0.36
393.8	0.358
394	0.31
394.2	0.323
394.4	0.309
394.6	0.326
394.8	0.354
395	0.293
395.2	0.268
395.4	0.285
395.6	0.339
395.8	0.414
396	0.436
396.2	0.389
396.4	0.382
396.6	0.365
396.8	0.392
397	0.382
397.2	0.408
397.4	0.446
397.6	0.412
397.8	0.408
398	0.408
398.2	0.403
398.4	0.378
398.6	0.398
398.8	0.337
399	0.363
399.2	0.399
399.4	0.411
399.6	0.389
399.8	0.416
400	0.373
400.2	0.378
400.4	0.398
400.6	0.39
400.8	0.385
401	0.353
401.2	0.365
401.4	0.338
401.6	0.366
401.8	0.36
402	0.307
402.2	0.364
402.4	0.425
402.6	0.431
402.8	0.456
403	0.418
403.2	0.382
403.4	0.371
403.6	0.321
403.8	0.275
404	0.298
404.2	0.336
404.4	0.353
404.6	0.346
404.8	0.366
405	0.371
405.2	0.378
405.4	0.35
405.6	0.382
405.8	0.352
406	0.366
406.2	0.346
406.4	0.362
406.6	0.331
406.8	0.308
407	0.383
407.2	0.364
407.4	0.38
407.6	0.371
407.8	0.358
408	0.305
408.2	0.395
408.4	0.369
408.6	0.347
408.8	0.376
409	0.354
409.2	0.337
409.4	0.294
409.6	0.316
409.8	0.352
410	0.361
410.2	0.563
410.4	0.539
410.6	0.429
410.8	0.492
411	0.453
411.2	0.426
411.4	0.432
411.6	0.419
411.8	0.471
412	0.417
412.2	0.392
412.4	0.362
412.6	0.379
412.8	0.34
413	0.381
413.2	0.371
413.4	0.393
413.6	0.367
413.8	0.324
414	0.312
414.2	0.308
414.4	0.332
414.6	0.39
414.8	0.417
415	0.387
415.2	0.334
415.4	0.356
415.6	0.428
415.8	0.416
416	0.421
416.2	0.394
416.4	0.367
416.6	0.376
416.8	0.402
417	0.331
417.2	0.315
417.4	0.286
417.6	0.348
417.8	0.351
418	0.329
418.2	0.406
418.4	0.4
418.6	0.449
418.8	0.46
419	0.487
419.2	0.42
419.4	0.459
419.6	0.445
419.8	0.421
420	0.437
420.2	0.508
420.4	0.507
420.6	0.491
420.8	0.489
421	0.472
421.2	0.499
421.4	0.512
421.6	0.487
421.8	0.481
422	0.482
422.2	0.428
422.4	0.399
422.6	0.388
422.8	0.431
423	0.431
423.2	0.461
423.4	0.479
423.6	0.436
423.8	0.431
424	0.497
424.2	0.494
424.4	0.447
424.6	0.391
424.8	0.443
425	0.458
425.2	0.481
425.4	0.427
425.6	0.436
425.8	0.45
426	0.446
426.2	0.469
426.4	0.444
426.6	0.389
426.8	0.387
427	0.346
427.2	0.371
427.4	0.424
427.6	0.418
427.8	0.465
428	0.497
428.2	0.522
428.4	0.513
428.6	0.516
428.8	0.479
429	0.48
429.2	0.512
429.4	0.5
429.6	0.525
429.8	0.517
430	0.507
430.2	0.539
430.4	0.602
430.6	0.529
430.8	0.539
431	0.611
431.2	0.612
431.4	0.592
431.6	0.621
431.8	0.561
432	0.511
432.2	0.493
432.4	0.518
432.6	0.542
432.8	0.568
433	0.661
433.2	0.694
433.4	0.613
433.6	0.631
433.8	0.654
434	0.643
434.2	0.612
434.4	0.667
434.6	0.646
434.8	0.636
435	0.607
435.2	0.695
435.4	0.725
435.6	0.774
435.8	0.77
436	0.782
436.2	0.837
436.4	0.731
436.6	0.686
436.8	0.656
437	0.738
437.2	0.746
437.4	0.729
437.6	0.71
437.8	0.78
438	0.794
438.2	0.777
438.4	0.72
438.6	0.719
438.8	0.696
439	0.729
439.2	0.77
439.4	0.816
439.6	0.874
439.8	0.859
440	0.867
440.2	0.826
440.4	0.941
440.6	0.959
440.8	0.942
441	1.029
441.2	0.957
441.4	1.042
441.6	0.99
441.8	0.975
442	1.022
442.2	0.987
442.4	0.971
442.6	0.94
442.8	0.948
443	0.959
443.2	0.992
443.4	1.005
443.6	0.943
443.8	0.976
444	1.006
444.2	0.969
444.4	1.018
444.6	1.088
444.8	1.065
445	1.148
445.2	1.146
445.4	1.048
445.6	1.099
445.8	1.084
446	1.124
446.2	1.062
446.4	1.09
446.6	1.045
446.8	1.137
447	1.135
447.2	1.146
447.4	1.164
447.6	1.079
447.8	1.116
448	1.04
448.2	1.071
448.4	1.157
448.6	1.144
448.8	1.135
449	1.163
449.2	1.12
449.4	1.203
449.6	1.24
449.8	1.321
450	1.361
450.2	1.329
450.4	1.445
450.6	1.5
450.8	1.47
451	1.482
451.2	1.554
451.4	1.5
451.6	1.495
451.8	1.547
452	1.669
452.2	1.599
452.4	1.625
452.6	1.613
452.8	1.713
453	1.681
453.2	1.675
453.4	1.691
453.6	1.674
453.8	1.668
454	1.685
454.2	1.679
454.4	1.701
454.6	1.667
454.8	1.525
455	1.541
455.2	1.673
455.4	1.584
455.6	1.625
455.8	1.77
456	1.839
456.2	1.804
456.4	1.773
456.6	1.738
456.8	1.811
457	1.886
457.2	1.923
457.4	1.925
457.6	1.829
457.8	2.021
458	2.022
458.2	1.954
458.4	2.143
458.6	2.132
458.8	2.184
459	2.184
459.2	2.231
459.4	2.379
459.6	2.402
459.8	2.488
460	2.405
460.2	2.353
460.4	2.38
460.6	2.342
460.8	2.325
461	2.341
461.2	2.265
461.4	2.408
461.6	2.336
461.8	2.357
462	2.516
462.2	2.593
462.4	2.579
462.6	2.781
462.8	2.862
463	2.913
463.2	2.849
463.4	2.927
463.6	3.036
463.8	3.261
464	3.188
464.2	3.231
464.4	3.297
464.6	3.355
464.8	3.246
465	3.384
465.2	3.461
465.4	3.601
465.6	3.619
465.8	3.582
466	3.598
466.2	3.585
466.4	3.596
466.6	3.669
466.8	3.674
467	3.591
467.2	3.589
467.4	3.841
467.6	3.986
467.8	4.033
468	4.241
468.2	4.28
468.4	4.379
468.6	4.478
468.8	4.592
469	4.738
469.2	4.734
469.4	4.741
469.6	4.725
469.8	4.712
470	4.544
470.2	4.609
470.4	4.621
470.6	4.624
470.8	4.809
471	4.814
471.2	4.737
471.4	4.548
471.6	4.628
471.8	4.635
472	4.472
472.2	4.541
472.4	4.556
472.6	4.504
472.8	4.271
473	4.431
473.2	4.398
473.4	4.549
473.6	4.563
473.8	4.613
474	4.574
474.2	4.524
474.4	4.628
474.6	4.677
474.8	4.574
475	4.614
475.2	4.61
475.4	4.505
475.6	4.414
475.8	4.369
476	4.174
476.2	4.125
476.4	4.036
476.6	3.98
476.8	4.183
477	4.094
477.2	4.051
477.4	4.071
477.6	4.103
477.8	4.091
478	4.121
478.2	4.099
478.4	4.027
478.6	3.867
478.8	4.017
479	3.902
479.2	4.17
479.4	4.13
479.6	4.068
479.8	3.99
480	4.227
480.2	4.187
480.4	4.248
480.6	4.085
480.8	4.215
481	4.114
481.2	4.207
481.4	4.303
481.6	4.348
481.8	4.549
482	4.698
482.2	4.662
482.4	4.828
482.6	5.031
482.8	5.192
483	5.252
483.2	5.492
483.4	5.365
483.6	5.11
483.8	5.04
484	5.221
484.2	5.408
484.4	5.534
484.6	5.53
484.8	5.641
485	5.544
485.2	5.506
485.4	5.555
485.6	5.606
485.8	5.557
486	5.384
486.2	5.42
486.4	5.392
486.6	5.321
486.8	5.377
487	5.335
487.2	5.51
487.4	5.632
487.6	5.6
487.8	5.667
488	5.716
488.2	5.74
488.4	5.829
488.6	5.795
488.8	5.672
489	5.89
489.2	5.894
489.4	6.02
489.6	6.252
489.8	6.281
490	6.392
490.2	6.452
490.4	6.421
490.6	6.574
490.8	6.533
491	6.528
491.2	6.774
491.4	6.891
491.6	6.969
491.8	7.041
492	7.182
492.2	7.438
492.4	7.667
492.6	7.703
492.8	8.255
493	8.306
493.2	8.196
493.4	8.383
493.6	8.7
493.8	8.682
494	8.915
494.2	9.16
494.4	9.204
494.6	9.532
494.8	9.338
495	9.046
495.2	9.27
495.4	9.139
495.6	9.335
495.8	9.232
496	9.147
496.2	9.31
496.4	9.158
496.6	9.18
496.8	9.287
497	9.183
497.2	9.029
497.4	9.14
497.6	9.185
497.8	9.216
498	9.329
498.2	9.544
498.4	9.404
498.6	9.547
498.8	9.665
499	9.735
499.2	9.578
499.4	9.316
499.6	9.237
499.8	9.504
500	9.518
500.2	9.89
500.4	10
500.6	9.989
500.8	10.07
501	10.37
501.2	10.49
501.4	10.42
501.6	10.46
501.8	10.52
502	10.49
502.2	10.46
502.4	10.41
502.6	10.56
502.8	10.58
503	10.61
503.2	10.54
503.4	10.47
503.6	10.31
503.8	10.57
504	10.67
504.2	10.73
504.4	10.78
504.6	10.63
504.8	10.59
505	10.62
505.2	10.81
505.4	10.65
505.6	10.72
505.8	10.47
506	10.55
506.2	10.47
506.4	10.43
506.6	10.48
506.8	10.43
507	10.3
507.2	10.23
507.4	10.11
507.6	10.26
507.8	10.16
508	10.3
508.2	10.37
508.4	10.44
508.6	10.47
508.8	10.35
509	10.1
509.2	9.93
509.4	9.595
509.6	9.448
509.8	9.673
510	9.527
510.2	9.328
510.4	9.474
510.6	9.312
510.8	9.083
511	8.957
511.2	8.956
511.4	8.929
511.6	8.745
511.8	8.612
512	8.493
512.2	8.319
512.4	7.908
512.6	7.841
512.8	7.744
513	7.5
513.2	7.516
513.4	7.309
513.6	7.475
513.8	7.478
514	7.458
514.2	7.283
514.4	7.057
514.6	6.88
514.8	6.73
515	6.914
515.2	6.797
515.4	6.589
515.6	6.529
515.8	6.433
516	6.24
516.2	6.286
516.4	6.326
516.6	5.987
516.8	6.094
517	5.764
517.2	5.599
517.4	5.487
517.6	5.32
517.8	5.174
518	5.285
518.2	5.203
518.4	5.376
518.6	5.337
518.8	5.46
519	5.365
519.2	5.385
519.4	5.542
519.6	5.736
519.8	6.131
520	6.606
520.2	7.244
520.4	8.384
520.6	9.848
520.8	12.83
521	19.15
521.2	30.53
521.4	47.82
521.6	76.02
521.8	112.1
522	157.7
522.2	209.9
522.4	263.7
522.6	316.1
522.8	381.2
523	463.6
523.2	606.8
523.4	812.1
523.6	918
523.8	986
524	1077
524.2	1227
524.4	1480
524.6	1812
524.8	1907
525	2103
525.2	2016
525.4	1981
525.6	1823
525.8	1554
526	1283
526.2	1035
526.4	811.3
526.6	622.1
526.8	466.9
527	346.2
527.2	253.6
527.4	184.1
527.6	133
527.8	95.81
528	69.06
528.2	49.81
528.4	36.04
528.6	26.07
528.8	19.17
529	14.34
529.2	10.78
529.4	8.207
529.6	6.339
529.8	5.198
530	4.198
530.2	3.445
530.4	2.943
530.6	2.483
530.8	2.227
531	1.989
531.2	1.717
531.4	1.563
531.6	1.461
531.8	1.397
532	1.329
532.2	1.281
532.4	1.234
532.6	1.146
532.8	1.143
533	1.059
533.2	0.886
533.4	0.783
533.6	0.823
533.8	0.741
534	0.773
534.2	0.836
534.4	0.783
534.6	0.791
534.8	0.711
535	0.711
535.2	0.58
535.4	0.614
535.6	0.537
535.8	0.509
536	0.525
536.2	0.507
536.4	0.491
536.6	0.497
536.8	0.505
537	0.558
537.2	0.519
537.4	0.446
537.6	0.472
537.8	0.494
538	0.502
538.2	0.523
538.4	0.474
538.6	0.429
538.8	0.422
539	0.465
539.2	0.426
539.4	0.406
539.6	0.412
539.8	0.423
540	0.373
540.2	0.351
540.4	0.382
540.6	0.419
540.8	0.39
541	0.411
541.2	0.316
541.4	0.297
541.6	0.313
541.8	0.325
542	0.244
542.2	0.224
542.4	0.292
542.6	0.264
542.8	0.285
543	0.294
543.2	0.322
543.4	0.301
543.6	0.326
543.8	0.296
544	0.267
544.2	0.254
544.4	0.24
544.6	0.256
544.8	0.25
545	0.265
545.2	0.242
545.4	0.239
545.6	0.247
545.8	0.248
546	0.222
546.2	0.204
546.4	0.207
546.6	0.259
546.8	0.255
547	0.223
547.2	0.22
547.4	0.209
547.6	0.172
547.8	0.175
548	0.2
548.2	0.166
548.4	0.124
548.6	0.185
548.8	0.171
549	0.171
549.2	0.187
549.4	0.207
549.6	0.197
549.8	0.205
550	0.197
550.2	0.192
550.4	0.194
550.6	0.191
550.8	0.144
551	0.108
551.2	0.13
551.4	0.097
551.6	0.14
551.8	0.157
552	0.083
552.2	0.077
552.4	0.073
552.6	0.06
552.8	0.056
553	0.099
553.2	0.117
553.4	0.161
553.6	0.145
553.8	0.115
554	0.094
554.2	0.105
554.4	0.092
554.6	0.059
554.8	0.098
555	0.085
555.2	0.171
555.4	0.164
555.6	0.133
555.8	0.127
556	0.158
556.2	0.145
556.4	0.167
556.6	0.156
556.8	0.174
557	0.138
557.2	0.108
557.4	0.067
557.6	0.07
557.8	0.077
558	0.074
558.2	0.092
558.4	0.078
558.6	0.081
558.8	0.062
559	0.076
559.2	0.092
559.4	0.074
559.6	0.082
559.8	0.091
560	0.074
560.2	0.075
560.4	0.13
560.6	0.117
560.8	0.106
561	0.11
561.2	0.109
561.4	0.14
561.6	0.123
561.8	0.072
562	0.05
562.2	0.058
562.4	0.074
562.6	0.056
562.8	0.08
563	0.129
563.2	0.111
563.4	0.12
563.6	0.083
563.8	0.092
564	0.115
564.2	0.087
564.4	0.113
564.6	0.083
564.8	0.131
565	0.107
565.2	0.125
565.4	0.145
565.6	0.159
565.8	0.148
566	0.149
566.2	0.156
566.4	0.178
566.6	0.137
566.8	0.158
567	0.141
567.2	0.109
567.4	0.107
567.6	0.085
567.8	0.091
568	0.081
568.2	0.066
568.4	0.091
568.6	0.07
568.8	0.1
569	0.109
569.2	0.111
569.4	0.127
569.6	0.119
569.8	0.107
570	0.101
570.2	0.163
570.4	0.175
570.6	0.179
570.8	0.133
571	0.126
571.2	0.104
571.4	0.142
571.6	0.127
571.8	0.099
572	0.102
572.2	0.104
572.4	0.073
572.6	0.024
572.8	0.001
573	0.106
573.2	0.09
573.4	0.086
573.6	0.051
573.8	0.055
574	0.064
574.2	0.057
574.4	0.05
574.6	0.048
574.8	0.035
575	0.015
575.2	0.051
575.4	0.047
575.6	0.043
575.8	0.081
576	0.042
576.2	0.045
576.4	0.045
576.6	0.088
576.8	0.091
577	0.055
577.2	0.049
577.4	0.065
577.6	0.107
577.8	0.093
578	0.115
578.2	0.084
578.4	0.08
578.6	0.099
578.8	0.076
579	0.089
579.2	0.06
579.4	0.053
579.6	0.081
579.8	0.081
580	0.085
580.2	0.06
580.4	0.093
580.6	0.084
580.8	0.064
581	0.043
581.2	0.026
581.4	0.013
581.6	0.022
581.8	0.042
582	0.026
582.2	0.029
582.4	0.072
582.6	0.087
582.8	0.052
583	0.022
583.2	0.003
583.4	-0.009
583.6	0.004
583.8	-0.009
584	0.01
584.2	-0.021
584.4	-0.014
584.6	-0.007
584.8	0
585	0.009
585.2	0.022
585.4	0.029
585.6	0.033
585.8	0.055
586	0.041
586.2	0.053
586.4	0.074
586.6	0.054
586.8	0.048
587	0.057
587.2	0.02
587.4	0
587.6	0.014
587.8	0.023
588	0.032
588.2	0.043
588.4	0.058
588.6	0.073
588.8	0.028
589	0.017
589.2	0.029
589.4	0.062
589.6	0.019
589.8	0.056
590	0.073
590.2	0.051
590.4	0.018
590.6	0.042
590.8	0.051
591	0.032
591.2	0.041
591.4	0.062
591.6	0.113
591.8	0.094
592	0.067
[truncated: 40 more rows]

## Sheet: DMSO1
Report date:	12:06:37, 07/28/2023
Wavelength data table
Sample name	250.0nm	300.0nm	350.0nm	400.0nm	450.0nm	500.0nm	550.0nm	600.0nm	650.0nm	700.0nm	750.0nm	800.0nm
1(EX)	0.126	0.321	0.367	0.269	1.113	8.738	0.103	-0.027
Sample:	1(EX)
File name:
Run date:	12:04:25, 07/28/2023
Operator:	Administrator
Comment:
Instrument
Model:	F-7000 FL Spectrophotometer
Serial number:	2354-016
ROM Version:	5J14000 06
Instrument parameters
Measurement type:	Wavelength scan
Scan mode:	Excitation
Data mode:	Luminescence
EM WL:	525.0 nm
EX Start WL:	200.0 nm
EX End WL:	600.0 nm
Scan speed:	240 nm/min
Delay:	0.0 s
EX Slit:	1.0 nm
EM Slit:	1.0 nm
PMT Voltage:	700 V
Response:	Auto
Corrected spectra:	Off
Shutter control:	On
Peak integration
Integration method:	Rectangular
Sensitivity:	1
Threshold:	1
Peaks
No.	Start(nm)	Apex(nm)	End(nm)	Height(Data)	Valley(nm)	Valley(Data)
1	200	262.8	281.8	56.71	281.8	0.133
2	281.8	470	479.2	4.4	479.2	3.341
3	479.2	506.2	518.2	9.503	518.2	5.08
4	518.2	524.6	600	2425	600	-0.027
Data points
nm	Data
200	-0.001
200.2	-0.012
200.4	-0.013
200.6	-0.033
200.8	-0.041
201	-0.011
201.2	-0.001
201.4	-0.002
201.6	-0.035
201.8	-0.023
202	-0.029
202.2	-0.024
202.4	-0.054
202.6	-0.041
202.8	-0.01
203	-0.036
203.2	-0.068
203.4	-0.052
203.6	-0.055
203.8	-0.05
204	-0.042
204.2	-0.043
204.4	-0.047
204.6	-0.053
204.8	-0.063
205	-0.051
205.2	-0.056
205.4	-0.042
205.6	-0.06
205.8	-0.042
206	-0.047
206.2	-0.07
206.4	-0.058
206.6	-0.052
206.8	-0.007
207	-0.012
207.2	-0.04
207.4	-0.037
207.6	-0.045
207.8	-0.033
208	-0.029
208.2	-0.021
208.4	-0.034
208.6	-0.015
208.8	-0.063
209	-0.063
209.2	-0.044
209.4	-0.036
209.6	-0.005
209.8	0.002
210	-0.009
210.2	0.082
210.4	0.039
210.6	0.011
210.8	0.026
211	-0.004
211.2	-0.038
211.4	-0.034
211.6	-0.033
211.8	-0.026
212	-0.038
212.2	-0.033
212.4	-0.05
212.6	-0.045
212.8	-0.049
213	-0.043
213.2	-0.048
213.4	-0.046
213.6	-0.063
213.8	-0.059
214	-0.075
214.2	-0.074
214.4	-0.069
214.6	-0.081
214.8	-0.082
215	-0.042
215.2	-0.035
215.4	-0.035
215.6	-0.05
215.8	-0.07
216	-0.077
216.2	-0.075
216.4	-0.054
216.6	-0.013
216.8	-0.027
217	-0.019
217.2	-0.029
217.4	-0.029
217.6	-0.054
217.8	-0.032
218	-0.044
218.2	-0.044
218.4	-0.048
218.6	-0.054
218.8	-0.034
219	-0.025
219.2	-0.033
219.4	-0.029
219.6	-0.043
219.8	-0.062
220	-0.062
220.2	-0.057
220.4	-0.054
220.6	-0.051
220.8	-0.047
221	-0.044
221.2	-0.042
221.4	-0.034
221.6	-0.041
221.8	-0.064
222	-0.093
222.2	-0.032
222.4	-0.042
222.6	-0.032
222.8	-0.048
223	-0.054
223.2	-0.076
223.4	-0.061
223.6	-0.052
223.8	-0.066
224	-0.078
224.2	-0.076
224.4	-0.087
224.6	-0.077
224.8	-0.076
225	-0.05
225.2	-0.057
225.4	-0.053
225.6	-0.071
225.8	-0.032
226	-0.061
226.2	-0.072
226.4	-0.066
226.6	-0.049
226.8	-0.061
227	-0.058
227.2	-0.05
227.4	-0.058
227.6	-0.075
227.8	-0.042
228	-0.042
228.2	-0.04
228.4	-0.005
228.6	-0.014
228.8	-0.041
229	-0.032
229.2	-0.048
229.4	-0.012
229.6	-0.026
229.8	-0.027
230	-0.048
230.2	-0.053
230.4	-0.057
230.6	-0.004
230.8	-0.021
231	-0.02
231.2	-0.052
231.4	-0.015
231.6	-0.063
231.8	-0.071
232	-0.046
232.2	-0.004
232.4	-0.027
232.6	-0.023
232.8	-0.048
233	-0.03
233.2	-0.02
233.4	-0.028
233.6	-0.03
233.8	-0.029
234	-0.017
234.2	-0.021
234.4	-0.022
234.6	-0.009
234.8	-0.02
235	-0.021
235.2	-0.041
235.4	-0.006
235.6	-0.018
235.8	0.005
236	-0.014
236.2	-0.006
236.4	0.01
236.6	0.037
236.8	0.011
237	0.013
237.2	0.015
237.4	0.005
237.6	0.07
237.8	0.044
238	0.01
238.2	-0.007
238.4	-0.007
238.6	-0.022
238.8	-0.01
239	0.039
239.2	0.037
239.4	0.005
239.6	0.005
239.8	0.023
240	0.062
240.2	0.098
240.4	0.068
240.6	0.068
240.8	0.04
241	0.056
241.2	0.065
241.4	0.076
241.6	0.048
241.8	0.053
242	0.084
242.2	0.073
242.4	0.051
242.6	0.027
242.8	0.059
243	0.052
243.2	0.072
243.4	0.062
243.6	0.024
243.8	0.032
244	0.053
244.2	0.057
244.4	0.046
244.6	0.077
244.8	0.091
245	0.084
245.2	0.072
245.4	0.069
245.6	0.1
245.8	0.113
246	0.121
246.2	0.13
246.4	0.14
246.6	0.128
246.8	0.121
247	0.162
247.2	0.155
247.4	0.13
247.6	0.123
247.8	0.118
248	0.127
248.2	0.127
248.4	0.107
248.6	0.115
248.8	0.126
249	0.11
249.2	0.117
249.4	0.117
249.6	0.087
249.8	0.097
250	0.126
250.2	0.126
250.4	0.157
250.6	0.201
250.8	0.145
251	0.154
251.2	0.146
251.4	0.114
251.6	0.126
251.8	0.128
252	0.127
252.2	0.105
252.4	0.111
252.6	0.081
252.8	0.035
253	0.079
253.2	0.064
253.4	0.048
253.6	0.072
253.8	0.086
254	0.096
254.2	0.088
254.4	0.085
254.6	0.114
254.8	0.09
255	0.086
255.2	0.116
255.4	0.083
255.6	0.086
255.8	0.107
256	0.097
256.2	0.075
256.4	0.103
256.6	0.097
256.8	0.065
257	0.078
257.2	0.114
257.4	0.128
257.6	0.077
257.8	0.076
258	0.07
258.2	0.082
258.4	0.115
258.6	0.142
258.8	0.172
259	0.193
259.2	0.168
259.4	0.149
259.6	0.239
259.8	0.391
260	0.772
260.2	1.588
260.4	3.329
260.6	6.18
260.8	10.81
261	15.9
261.2	21
261.4	25.34
261.6	28.79
261.8	33.33
262	38.98
262.2	45.46
262.4	51.37
262.6	55.17
262.8	56.71
263	56.53
263.2	55.28
263.4	54.47
263.6	54.55
263.8	54.23
264	51.79
264.2	47.5
264.4	40.54
264.6	32.63
264.8	25.28
265	18.96
265.2	13.84
265.4	10.01
265.6	7.15
265.8	5.151
266	3.671
266.2	2.651
266.4	1.949
266.6	1.437
266.8	1.076
267	0.823
267.2	0.613
267.4	0.494
267.6	0.401
267.8	0.316
268	0.284
268.2	0.242
268.4	0.197
268.6	0.205
268.8	0.194
269	0.258
269.2	0.239
269.4	0.252
269.6	0.225
269.8	0.218
270	0.222
270.2	0.175
270.4	0.161
270.6	0.205
270.8	0.186
271	0.177
271.2	0.198
271.4	0.202
271.6	0.22
271.8	0.215
272	0.211
272.2	0.215
272.4	0.191
272.6	0.196
272.8	0.209
273	0.191
273.2	0.203
273.4	0.201
273.6	0.224
273.8	0.216
274	0.183
274.2	0.195
274.4	0.197
274.6	0.167
274.8	0.162
275	0.199
275.2	0.201
275.4	0.241
275.6	0.215
275.8	0.21
276	0.216
276.2	0.214
276.4	0.216
276.6	0.185
276.8	0.186
277	0.181
277.2	0.184
277.4	0.22
277.6	0.215
277.8	0.202
278	0.206
278.2	0.255
278.4	0.249
278.6	0.2
278.8	0.192
279	0.245
279.2	0.229
279.4	0.202
279.6	0.177
279.8	0.233
280	0.198
280.2	0.176
280.4	0.161
280.6	0.169
280.8	0.155
281	0.212
281.2	0.177
281.4	0.151
281.6	0.139
281.8	0.133
282	0.182
282.2	0.21
282.4	0.205
282.6	0.243
282.8	0.223
283	0.225
283.2	0.177
283.4	0.178
283.6	0.196
283.8	0.198
284	0.16
284.2	0.219
284.4	0.172
284.6	0.172
284.8	0.206
285	0.214
285.2	0.242
285.4	0.309
285.6	0.315
285.8	0.323
286	0.305
286.2	0.286
286.4	0.247
286.6	0.258
286.8	0.28
287	0.264
287.2	0.244
287.4	0.225
287.6	0.197
287.8	0.211
288	0.206
288.2	0.255
288.4	0.281
288.6	0.247
288.8	0.262
289	0.321
289.2	0.344
289.4	0.348
289.6	0.398
289.8	0.413
290	0.372
290.2	0.394
290.4	0.381
290.6	0.328
290.8	0.358
291	0.35
291.2	0.378
291.4	0.368
291.6	0.323
291.8	0.316
292	0.291
292.2	0.282
292.4	0.239
292.6	0.279
292.8	0.336
293	0.388
293.2	0.322
293.4	0.373
293.6	0.332
293.8	0.408
294	0.431
294.2	0.433
294.4	0.45
294.6	0.416
294.8	0.423
295	0.395
295.2	0.412
295.4	0.365
295.6	0.346
295.8	0.381
296	0.482
296.2	0.451
296.4	0.458
296.6	0.451
296.8	0.39
297	0.341
297.2	0.28
297.4	0.291
297.6	0.287
297.8	0.311
298	0.287
298.2	0.308
298.4	0.305
298.6	0.358
298.8	0.367
299	0.343
299.2	0.315
299.4	0.331
299.6	0.331
299.8	0.362
300	0.321
300.2	0.31
300.4	0.321
300.6	0.294
300.8	0.274
301	0.293
301.2	0.285
301.4	0.294
301.6	0.334
301.8	0.352
302	0.358
302.2	0.342
302.4	0.351
302.6	0.313
302.8	0.277
303	0.291
303.2	0.276
303.4	0.317
303.6	0.278
303.8	0.26
304	0.249
304.2	0.281
304.4	0.318
304.6	0.287
304.8	0.295
305	0.353
305.2	0.335
305.4	0.285
305.6	0.263
305.8	0.31
306	0.303
306.2	0.274
306.4	0.354
306.6	0.362
306.8	0.313
307	0.345
307.2	0.322
307.4	0.291
307.6	0.361
307.8	0.355
308	0.387
308.2	0.316
308.4	0.329
308.6	0.294
308.8	0.305
309	0.305
309.2	0.324
309.4	0.317
309.6	0.315
309.8	0.324
310	0.315
310.2	0.274
310.4	0.308
310.6	0.313
310.8	0.312
311	0.335
311.2	0.312
311.4	0.328
311.6	0.323
311.8	0.364
312	0.319
312.2	0.312
312.4	0.271
312.6	0.293
312.8	0.29
313	0.319
313.2	0.333
313.4	0.304
313.6	0.315
313.8	0.295
314	0.301
314.2	0.294
314.4	0.331
314.6	0.306
314.8	0.34
315	0.351
315.2	0.339
315.4	0.324
315.6	0.297
315.8	0.373
316	0.423
316.2	0.392
316.4	0.315
316.6	0.347
316.8	0.337
317	0.278
317.2	0.267
317.4	0.29
317.6	0.271
317.8	0.301
318	0.346
318.2	0.305
318.4	0.345
318.6	0.319
318.8	0.301
319	0.313
319.2	0.293
319.4	0.273
319.6	0.282
319.8	0.323
320	0.347
320.2	0.305
320.4	0.305
320.6	0.331
320.8	0.353
321	0.31
321.2	0.385
321.4	0.457
321.6	0.4
321.8	0.381
322	0.374
322.2	0.423
322.4	0.38
322.6	0.334
322.8	0.359
323	0.34
323.2	0.354
323.4	0.434
323.6	0.459
323.8	0.393
324	0.442
324.2	0.47
324.4	0.467
324.6	0.469
324.8	0.505
325	0.47
325.2	0.512
325.4	0.481
325.6	0.474
325.8	0.401
326	0.393
326.2	0.394
326.4	0.396
326.6	0.389
326.8	0.428
327	0.414
327.2	0.459
327.4	0.494
327.6	0.478
327.8	0.455
328	0.419
328.2	0.459
328.4	0.456
328.6	0.498
328.8	0.508
329	0.551
329.2	0.54
329.4	0.615
329.6	0.583
329.8	0.532
330	0.537
330.2	0.575
330.4	0.607
330.6	0.527
330.8	0.579
331	0.595
331.2	0.54
331.4	0.551
331.6	0.501
331.8	0.463
332	0.494
332.2	0.512
332.4	0.521
332.6	0.574
332.8	0.558
333	0.599
333.2	0.526
333.4	0.534
333.6	0.569
333.8	0.648
334	0.615
334.2	0.586
334.4	0.604
334.6	0.589
334.8	0.566
335	0.595
335.2	0.594
335.4	0.617
335.6	0.625
335.8	0.6
336	0.599
336.2	0.67
336.4	0.636
336.6	0.67
336.8	0.653
337	0.603
337.2	0.599
337.4	0.57
337.6	0.596
337.8	0.65
338	0.65
338.2	0.626
338.4	0.602
338.6	0.646
338.8	0.649
339	0.623
339.2	0.593
339.4	0.619
339.6	0.584
339.8	0.603
340	0.573
340.2	0.613
340.4	0.544
340.6	0.508
340.8	0.491
341	0.539
341.2	0.545
341.4	0.59
341.6	0.582
341.8	0.624
342	0.592
342.2	0.517
342.4	0.494
342.6	0.512
342.8	0.563
343	0.531
343.2	0.562
343.4	0.544
343.6	0.549
343.8	0.516
344	0.459
344.2	0.493
344.4	0.458
344.6	0.471
344.8	0.477
345	0.564
345.2	0.481
345.4	0.47
345.6	0.407
345.8	0.399
346	0.395
346.2	0.44
346.4	0.438
346.6	0.444
346.8	0.435
347	0.462
347.2	0.444
347.4	0.431
347.6	0.431
347.8	0.459
348	0.444
348.2	0.437
348.4	0.406
348.6	0.408
348.8	0.381
349	0.396
349.2	0.434
349.4	0.376
349.6	0.381
349.8	0.347
350	0.367
350.2	0.406
350.4	0.403
350.6	0.512
350.8	0.438
351	0.401
351.2	0.357
351.4	0.346
351.6	0.343
351.8	0.343
352	0.29
352.2	0.317
352.4	0.336
352.6	0.375
352.8	0.334
353	0.32
353.2	0.355
353.4	0.331
353.6	0.28
353.8	0.249
354	0.33
354.2	0.282
354.4	0.272
354.6	0.322
354.8	0.289
355	0.308
355.2	0.323
355.4	0.318
355.6	0.254
355.8	0.229
356	0.231
356.2	0.314
356.4	0.327
356.6	0.296
356.8	0.308
357	0.317
357.2	0.303
357.4	0.255
357.6	0.291
357.8	0.302
358	0.319
358.2	0.294
358.4	0.263
358.6	0.279
358.8	0.262
359	0.263
359.2	0.256
359.4	0.257
359.6	0.235
359.8	0.247
360	0.214
360.2	0.243
360.4	0.19
360.6	0.196
360.8	0.214
361	0.248
361.2	0.323
361.4	0.295
361.6	0.293
361.8	0.308
362	0.245
362.2	0.301
362.4	0.255
362.6	0.251
362.8	0.211
363	0.233
363.2	0.225
363.4	0.203
363.6	0.277
363.8	0.254
364	0.223
364.2	0.217
364.4	0.234
364.6	0.203
364.8	0.204
365	0.192
365.2	0.181
365.4	0.258
365.6	0.249
365.8	0.25
366	0.236
366.2	0.22
366.4	0.184
366.6	0.174
366.8	0.219
367	0.192
367.2	0.189
367.4	0.213
367.6	0.204
367.8	0.162
368	0.169
368.2	0.135
368.4	0.183
368.6	0.228
368.8	0.305
369	0.331
369.2	0.273
369.4	0.286
369.6	0.3
369.8	0.259
370	0.238
370.2	0.288
370.4	0.294
370.6	0.24
370.8	0.243
371	0.292
371.2	0.299
371.4	0.225
371.6	0.268
371.8	0.304
372	0.244
372.2	0.251
372.4	0.234
372.6	0.246
372.8	0.289
373	0.27
373.2	0.284
373.4	0.316
373.6	0.306
373.8	0.316
374	0.282
374.2	0.33
374.4	0.233
374.6	0.27
374.8	0.243
375	0.26
375.2	0.248
375.4	0.288
375.6	0.304
375.8	0.274
376	0.296
376.2	0.263
376.4	0.25
376.6	0.261
376.8	0.289
377	0.241
377.2	0.23
377.4	0.268
377.6	0.25
377.8	0.224
378	0.304
378.2	0.314
378.4	0.324
378.6	0.339
378.8	0.306
379	0.299
379.2	0.271
379.4	0.288
379.6	0.286
379.8	0.267
380	0.237
380.2	0.273
380.4	0.234
380.6	0.247
380.8	0.255
381	0.265
381.2	0.292
381.4	0.321
381.6	0.3
381.8	0.295
382	0.271
382.2	0.304
382.4	0.225
382.6	0.237
382.8	0.275
383	0.322
383.2	0.291
383.4	0.315
383.6	0.303
383.8	0.259
384	0.312
384.2	0.28
384.4	0.24
384.6	0.25
384.8	0.34
385	0.305
385.2	0.29
385.4	0.305
385.6	0.266
385.8	0.26
386	0.194
386.2	0.238
386.4	0.228
386.6	0.217
386.8	0.21
387	0.228
387.2	0.255
387.4	0.289
387.6	0.297
387.8	0.293
388	0.279
388.2	0.26
388.4	0.236
388.6	0.285
388.8	0.259
389	0.256
389.2	0.271
389.4	0.324
389.6	0.316
389.8	0.326
390	0.347
390.2	0.33
390.4	0.286
390.6	0.278
390.8	0.32
391	0.262
391.2	0.273
391.4	0.267
391.6	0.264
391.8	0.238
392	0.247
392.2	0.264
392.4	0.245
392.6	0.306
392.8	0.279
393	0.296
393.2	0.269
393.4	0.237
393.6	0.222
393.8	0.202
394	0.217
394.2	0.264
394.4	0.284
394.6	0.286
394.8	0.261
395	0.255
395.2	0.22
395.4	0.243
395.6	0.245
395.8	0.249
396	0.249
396.2	0.24
396.4	0.235
396.6	0.303
396.8	0.321
397	0.292
397.2	0.257
397.4	0.243
397.6	0.24
397.8	0.243
398	0.231
398.2	0.19
398.4	0.24
398.6	0.237
398.8	0.255
399	0.263
399.2	0.286
399.4	0.26
399.6	0.247
399.8	0.269
400	0.269
400.2	0.25
400.4	0.256
400.6	0.264
400.8	0.263
401	0.282
401.2	0.285
401.4	0.247
401.6	0.238
401.8	0.292
402	0.281
402.2	0.264
402.4	0.213
402.6	0.182
402.8	0.203
403	0.251
403.2	0.193
403.4	0.174
403.6	0.222
403.8	0.239
404	0.221
404.2	0.243
404.4	0.203
404.6	0.219
404.8	0.237
405	0.214
405.2	0.215
405.4	0.247
405.6	0.239
405.8	0.31
406	0.281
406.2	0.308
406.4	0.318
406.6	0.282
406.8	0.252
407	0.267
407.2	0.211
407.4	0.225
407.6	0.261
407.8	0.234
408	0.239
408.2	0.284
408.4	0.29
408.6	0.248
408.8	0.231
409	0.29
409.2	0.316
409.4	0.325
409.6	0.317
409.8	0.317
410	0.334
410.2	0.345
410.4	0.305
410.6	0.329
410.8	0.352
411	0.286
411.2	0.225
411.4	0.258
411.6	0.259
411.8	0.283
412	0.266
412.2	0.214
412.4	0.287
412.6	0.284
412.8	0.268
413	0.236
413.2	0.258
413.4	0.325
413.6	0.309
413.8	0.291
414	0.259
414.2	0.23
414.4	0.205
414.6	0.216
414.8	0.219
415	0.234
415.2	0.331
415.4	0.263
415.6	0.254
415.8	0.281
416	0.281
416.2	0.245
416.4	0.315
416.6	0.312
416.8	0.275
417	0.31
417.2	0.332
417.4	0.322
417.6	0.284
417.8	0.256
418	0.293
418.2	0.328
418.4	0.302
418.6	0.271
418.8	0.267
419	0.29
419.2	0.248
419.4	0.255
419.6	0.283
419.8	0.274
420	0.313
420.2	0.307
420.4	0.335
420.6	0.311
420.8	0.323
421	0.337
421.2	0.377
421.4	0.373
421.6	0.377
421.8	0.344
422	0.321
422.2	0.296
422.4	0.32
422.6	0.406
422.8	0.388
423	0.406
423.2	0.36
423.4	0.402
423.6	0.37
423.8	0.329
424	0.32
424.2	0.314
424.4	0.301
424.6	0.262
424.8	0.21
425	0.255
425.2	0.275
425.4	0.341
425.6	0.322
425.8	0.32
426	0.325
426.2	0.346
426.4	0.299
426.6	0.296
426.8	0.318
427	0.33
427.2	0.315
427.4	0.324
427.6	0.333
427.8	0.296
428	0.385
428.2	0.301
428.4	0.28
428.6	0.273
428.8	0.28
429	0.283
429.2	0.283
429.4	0.234
429.6	0.253
429.8	0.305
430	0.319
430.2	0.362
430.4	0.309
430.6	0.31
430.8	0.282
431	0.275
431.2	0.331
431.4	0.405
431.6	0.432
431.8	0.413
432	0.426
432.2	0.48
432.4	0.383
432.6	0.506
432.8	0.465
433	0.497
433.2	0.485
433.4	0.43
433.6	0.432
433.8	0.45
434	0.476
434.2	0.523
434.4	0.54
434.6	0.492
434.8	0.486
435	0.535
435.2	0.568
435.4	0.6
435.6	0.525
435.8	0.523
436	0.478
436.2	0.519
436.4	0.538
436.6	0.536
436.8	0.56
437	0.565
437.2	0.592
437.4	0.571
437.6	0.548
437.8	0.537
438	0.532
438.2	0.545
438.4	0.613
438.6	0.672
438.8	0.667
439	0.679
439.2	0.74
439.4	0.651
439.6	0.708
439.8	0.798
440	0.774
440.2	0.785
440.4	0.74
440.6	0.668
440.8	0.676
441	0.689
441.2	0.746
441.4	0.8
441.6	0.807
441.8	0.821
442	0.768
442.2	0.746
442.4	0.811
442.6	0.722
442.8	0.759
443	0.759
443.2	0.79
443.4	0.789
443.6	0.751
443.8	0.705
444	0.656
444.2	0.686
444.4	0.651
444.6	0.754
444.8	0.769
445	0.817
445.2	0.788
445.4	0.792
445.6	0.715
445.8	0.735
446	0.796
446.2	0.849
446.4	0.874
446.6	0.935
446.8	0.956
447	0.956
447.2	0.868
447.4	0.824
447.6	0.9
447.8	0.952
448	0.956
448.2	0.96
448.4	1.018
448.6	0.961
448.8	0.959
449	0.912
449.2	0.931
449.4	0.954
449.6	1.008
449.8	1.066
450	1.113
450.2	1.231
450.4	1.257
450.6	1.24
450.8	1.174
451	1.237
451.2	1.317
451.4	1.405
451.6	1.345
451.8	1.347
452	1.366
452.2	1.383
452.4	1.407
452.6	1.402
452.8	1.358
453	1.369
453.2	1.409
453.4	1.354
453.6	1.502
453.8	1.493
454	1.435
454.2	1.416
454.4	1.359
454.6	1.396
454.8	1.273
455	1.369
455.2	1.392
455.4	1.368
455.6	1.328
455.8	1.363
456	1.391
456.2	1.43
456.4	1.402
456.6	1.491
456.8	1.533
457	1.562
457.2	1.603
457.4	1.701
457.6	1.689
457.8	1.648
458	1.653
458.2	1.613
458.4	1.596
458.6	1.62
458.8	1.697
459	1.7
459.2	1.775
459.4	1.889
459.6	1.951
459.8	1.97
460	1.963
460.2	1.994
460.4	2.037
460.6	2.112
460.8	2.03
461	2.024
461.2	2.076
461.4	2.184
461.6	2.185
461.8	2.253
462	2.258
462.2	2.265
462.4	2.277
462.6	2.365
462.8	2.461
463	2.487
463.2	2.595
463.4	2.626
463.6	2.556
463.8	2.588
464	2.554
464.2	2.656
464.4	2.666
464.6	2.769
464.8	2.894
465	3.124
465.2	2.994
465.4	2.874
465.6	2.869
465.8	2.909
466	2.973
466.2	2.87
466.4	2.903
466.6	2.946
466.8	2.973
467	3.096
467.2	3.145
467.4	3.191
467.6	3.183
467.8	3.372
468	3.432
468.2	3.518
468.4	3.703
468.6	3.808
468.8	4.086
469	4.193
469.2	4.197
469.4	4.215
469.6	4.279
469.8	4.371
470	4.4
470.2	4.307
470.4	4.108
470.6	4.085
470.8	4.112
471	3.966
471.2	4.038
471.4	3.937
471.6	3.955
471.8	3.866
472	3.829
472.2	3.917
472.4	3.809
472.6	3.828
472.8	3.804
473	3.777
473.2	3.685
473.4	3.627
473.6	3.701
473.8	3.914
474	4.099
474.2	4.243
474.4	4.325
474.6	4.144
474.8	4.048
475	4.056
475.2	4.121
475.4	4.097
475.6	4.074
475.8	3.874
476	3.729
476.2	3.766
476.4	3.64
476.6	3.645
476.8	3.646
477	3.591
477.2	3.677
477.4	3.553
477.6	3.54
477.8	3.625
478	3.596
478.2	3.401
478.4	3.412
478.6	3.372
478.8	3.427
479	3.352
479.2	3.341
479.4	3.359
479.6	3.436
479.8	3.623
480	3.632
480.2	3.706
480.4	3.757
480.6	3.661
480.8	3.621
481	3.776
481.2	3.771
481.4	3.721
481.6	3.789
481.8	3.967
482	4.182
482.2	4.333
482.4	4.363
482.6	4.479
482.8	4.587
483	4.541
483.2	4.491
483.4	4.605
483.6	4.499
483.8	4.771
484	4.662
484.2	4.7
484.4	4.726
484.6	4.738
484.8	4.652
485	4.719
485.2	4.62
485.4	4.593
485.6	4.676
485.8	4.726
486	4.745
486.2	4.929
486.4	4.825
486.6	4.902
486.8	4.822
487	4.772
487.2	4.761
487.4	4.752
487.6	4.995
487.8	4.851
488	4.847
488.2	4.947
488.4	4.934
488.6	4.827
488.8	5.076
489	5.101
489.2	5.231
489.4	5.234
489.6	5.171
489.8	5.221
490	5.535
490.2	5.544
490.4	5.683
490.6	5.794
490.8	5.86
491	5.838
491.2	5.912
491.4	5.986
491.6	6.096
491.8	6.11
492	6.129
492.2	6.173
492.4	6.594
492.6	6.984
492.8	6.843
493	7.08
493.2	7.142
493.4	7.445
493.6	7.564
493.8	7.603
494	7.834
494.2	7.8
494.4	7.958
494.6	8.277
494.8	8.267
495	8.126
495.2	8.106
495.4	7.997
495.6	7.726
495.8	7.829
496	7.479
496.2	7.617
496.4	7.887
496.6	8.065
496.8	8.208
497	8.144
497.2	8.084
497.4	8.062
497.6	8.194
497.8	8.207
498	8.4
498.2	8.31
498.4	8.206
498.6	8.231
498.8	8.538
499	8.704
499.2	8.77
499.4	8.788
499.6	8.837
499.8	8.81
500	8.738
500.2	8.869
500.4	9.169
500.6	9.115
500.8	9.154
501	9.245
501.2	9.205
501.4	9.094
501.6	9.091
501.8	9.115
502	9.236
502.2	9.393
502.4	9.492
502.6	9.196
502.8	9.158
503	9.168
503.2	9.101
503.4	9.132
503.6	9.026
503.8	9.048
504	9.268
504.2	9.327
504.4	9.097
504.6	9.267
504.8	9.023
505	9.037
505.2	9.189
505.4	9.083
505.6	9.078
505.8	9.212
506	9.311
506.2	9.503
506.4	9.437
506.6	9.16
506.8	9.128
507	8.964
507.2	9.124
507.4	9.155
507.6	8.924
507.8	9.079
508	8.886
508.2	9.027
508.4	9
508.6	8.907
508.8	8.727
509	8.78
509.2	8.69
509.4	8.602
509.6	8.731
509.8	8.486
510	8.57
510.2	8.527
510.4	8.397
510.6	8.273
510.8	7.945
511	7.826
511.2	7.731
511.4	7.608
511.6	7.645
511.8	7.584
512	7.447
512.2	7.695
512.4	7.411
512.6	7.275
512.8	7.19
513	6.924
513.2	6.915
513.4	6.959
513.6	7.058
513.8	7.028
514	6.78
514.2	6.751
514.4	6.527
514.6	6.473
514.8	6.516
515	6.388
515.2	6.392
515.4	6.472
515.6	6.334
515.8	6.289
516	6.174
516.2	5.939
516.4	5.854
516.6	5.797
516.8	5.643
517	5.682
517.2	5.604
517.4	5.466
517.6	5.178
517.8	5.108
518	5.105
518.2	5.08
518.4	5.172
518.6	5.373
518.8	5.465
519	5.378
519.2	5.468
519.4	5.572
519.6	5.657
519.8	5.806
520	6.332
520.2	6.912
520.4	7.985
520.6	9.355
520.8	12.63
521	18.06
521.2	28.57
521.4	45.32
521.6	72.98
521.8	108.5
522	154.1
522.2	202.9
522.4	255
522.6	304.9
522.8	364.5
523	439
523.2	566.3
523.4	757.7
523.6	1046
523.8	1390
524	1752
524.2	2074
524.4	2306
524.6	2425
524.8	2419
525	2323
525.2	2152
525.4	1938
525.6	1699
525.8	1451
526	1199
526.2	966.8
526.4	755.4
526.6	578.5
526.8	432.4
527	319.6
527.2	233.7
527.4	169.5
527.6	122.2
527.8	88.33
528	63.59
528.2	45.87
528.4	33.22
528.6	24.22
528.8	17.75
529	13.25
529.2	9.993
529.4	7.662
529.6	5.999
529.8	4.784
530	3.915
530.2	3.264
530.4	2.775
530.6	2.46
530.8	2.127
531	1.899
531.2	1.803
531.4	1.667
531.6	1.497
531.8	1.339
532	1.291
532.2	1.209
532.4	1.089
532.6	1.032
532.8	0.984
533	1.022
533.2	0.979
533.4	0.956
533.6	0.942
533.8	0.849
534	0.808
534.2	0.855
534.4	0.803
534.6	0.718
534.8	0.692
535	0.719
535.2	0.709
535.4	0.605
535.6	0.579
535.8	0.601
536	0.537
536.2	0.534
536.4	0.543
536.6	0.543
536.8	0.505
537	0.544
537.2	0.559
537.4	0.547
537.6	0.479
537.8	0.438
538	0.434
538.2	0.445
538.4	0.366
538.6	0.388
538.8	0.36
539	0.378
539.2	0.328
539.4	0.372
539.6	0.383
539.8	0.32
540	0.296
540.2	0.313
540.4	0.312
540.6	0.273
540.8	0.248
541	0.263
541.2	0.271
541.4	0.28
541.6	0.252
541.8	0.238
542	0.223
542.2	0.229
542.4	0.208
542.6	0.225
542.8	0.198
543	0.181
543.2	0.172
543.4	0.185
543.6	0.214
543.8	0.211
544	0.203
544.2	0.171
544.4	0.197
544.6	0.177
544.8	0.166
545	0.168
545.2	0.161
545.4	0.181
545.6	0.186
545.8	0.159
546	0.155
546.2	0.189
546.4	0.173
546.6	0.158
546.8	0.168
547	0.174
547.2	0.149
547.4	0.152
547.6	0.184
547.8	0.153
548	0.135
548.2	0.136
548.4	0.164
548.6	0.146
548.8	0.132
549	0.103
549.2	0.138
549.4	0.115
549.6	0.115
549.8	0.129
550	0.103
550.2	0.129
550.4	0.114
550.6	0.142
550.8	0.118
551	0.091
551.2	0.119
551.4	0.119
551.6	0.127
551.8	0.126
552	0.121
552.2	0.126
552.4	0.098
552.6	0.083
552.8	0.079
553	0.048
553.2	0.048
553.4	0.054
553.6	0.06
553.8	0.07
554	0.071
554.2	0.065
554.4	0.048
554.6	0.065
554.8	0.06
555	0.091
555.2	0.083
555.4	0.079
555.6	0.092
555.8	0.098
556	0.115
556.2	0.092
556.4	0.076
556.6	0.05
556.8	0.074
557	0.038
557.2	0.031
557.4	0.076
557.6	0.056
557.8	0.061
558	0.094
558.2	0.116
558.4	0.105
558.6	0.103
558.8	0.082
559	0.052
559.2	0.076
559.4	0.083
559.6	0.073
559.8	0.088
560	0.063
560.2	0.026
560.4	0.033
560.6	0.054
560.8	0.068
561	0.029
561.2	0.044
561.4	0.043
561.6	0.023
561.8	0.03
562	0.04
562.2	0.067
562.4	0.056
562.6	0.041
562.8	0.046
563	0.06
563.2	0.052
563.4	0.057
563.6	0.038
563.8	0.056
564	0.06
564.2	0.03
564.4	0.004
564.6	0.008
564.8	0.019
565	0.066
565.2	0.044
565.4	0.069
565.6	0.087
565.8	0.054
566	0.05
566.2	0.059
566.4	0.035
566.6	0.067
566.8	0.051
567	0.048
567.2	0.021
567.4	0.013
567.6	-0.016
567.8	0.021
568	0.022
568.2	0.038
568.4	0.022
568.6	0.032
568.8	0.02
569	0.006
569.2	-0.008
569.4	0.028
569.6	0.026
569.8	0.031
570	0.055
570.2	0.049
570.4	0.058
570.6	0.077
570.8	0.048
571	0.044
571.2	0.056
571.4	0.004
571.6	0.006
571.8	0.06
572	0.035
572.2	0.046
572.4	0.057
572.6	0.016
572.8	0.018
573	0.058
573.2	0.031
573.4	0.017
573.6	0.041
573.8	0.019
574	0.033
574.2	0.048
574.4	0.036
574.6	0.041
574.8	0.028
575	0.027
575.2	-0.001
575.4	0.034
575.6	0.039
575.8	0.02
576	-0.004
576.2	0.012
576.4	0.009
576.6	0.009
576.8	0.042
577	0.099
577.2	0.087
577.4	0.099
577.6	0.149
577.8	0.124
578	0.111
578.2	0.075
578.4	0.04
578.6	0.016
578.8	0.001
579	0.001
579.2	-0.018
579.4	-0.019
579.6	0.009
579.8	-0.004
580	-0.039
580.2	-0.042
580.4	-0.015
580.6	0.005
580.8	-0.007
581	-0.021
581.2	0.002
581.4	-0.009
581.6	-0.024
581.8	-0.01
582	-0.02
582.2	-0.014
582.4	-0.028
582.6	-0.008
582.8	-0.023
583	-0.019
583.2	-0.008
583.4	0.047
583.6	0.04
583.8	0.035
584	0.036
584.2	0.072
584.4	0.068
584.6	0.063
584.8	0.059
585	0.043
585.2	0.042
585.4	0.039
585.6	0.024
585.8	0.022
586	0.014
586.2	0.014
586.4	0.037
586.6	0.044
586.8	0.048
587	0.016
587.2	0.007
587.4	0.002
587.6	0.022
587.8	0.022
588	0
588.2	-0.01
588.4	0.025
588.6	0.073
588.8	0.076
589	0.061
589.2	0.048
589.4	0.054
589.6	0.025
589.8	0.114
590	0.05
590.2	0.016
590.4	0.016
590.6	-0.013
590.8	-0.012
591	0.018
591.2	0.025
591.4	0.003
591.6	0.004
591.8	0.009
[truncated: 41 more rows]

## Sheet: DMSO2
Report date:	12:12:26, 07/28/2023
Wavelength data table
Sample name	250.0nm	300.0nm	350.0nm	400.0nm	450.0nm	500.0nm	550.0nm	600.0nm	650.0nm	700.0nm	750.0nm	800.0nm
1(EX)	0.088	0.402	0.418	0.355	1.192	10.17	0.165	-0.024
Sample:	1(EX)
File name:
Run date:	12:10:38, 07/28/2023
Operator:	Administrator
Comment:
Instrument
Model:	F-7000 FL Spectrophotometer
Serial number:	2354-016
ROM Version:	5J14000 06
Instrument parameters
Measurement type:	Wavelength scan
Scan mode:	Excitation
Data mode:	Luminescence
EM WL:	525.0 nm
EX Start WL:	200.0 nm
EX End WL:	600.0 nm
Scan speed:	240 nm/min
Delay:	0.0 s
EX Slit:	1.0 nm
EM Slit:	1.0 nm
PMT Voltage:	700 V
Response:	Auto
Corrected spectra:	Off
Shutter control:	On
Peak integration
Integration method:	Rectangular
Sensitivity:	1
Threshold:	1
Peaks
No.	Start(nm)	Apex(nm)	End(nm)	Height(Data)	Valley(nm)	Valley(Data)
1	200	262.8	274.8	42.12	274.8	0.083
2	274.8	474.8	478.8	4.95	478.8	3.912
3	478.8	502.8	518.4	11.18	518.4	5.837
4	518.4	524.6	600	2935	600	-0.024
Data points
nm	Data
200	-0.011
200.2	-0.017
200.4	-0.016
200.6	-0.03
200.8	-0.01
201	-0.034
201.2	-0.039
201.4	-0.037
201.6	-0.046
201.8	-0.038
202	-0.048
202.2	-0.047
202.4	-0.039
202.6	-0.046
202.8	-0.05
203	-0.022
203.2	-0.051
203.4	-0.078
203.6	-0.075
203.8	-0.061
204	-0.073
204.2	-0.023
204.4	-0.021
204.6	-0.025
204.8	-0.037
205	-0.068
205.2	-0.071
205.4	-0.049
205.6	0.008
205.8	0.007
206	-0.011
206.2	-0.02
206.4	0.003
206.6	0.009
206.8	-0.009
207	0.004
207.2	-0.011
207.4	-0.03
207.6	-0.044
207.8	-0.054
208	-0.043
208.2	-0.044
208.4	-0.065
208.6	-0.046
208.8	-0.055
209	0.002
209.2	-0.01
209.4	-0.012
209.6	-0.034
209.8	-0.033
210	-0.044
210.2	-0.03
210.4	-0.048
210.6	-0.066
210.8	-0.023
211	-0.018
211.2	-0.039
211.4	-0.016
211.6	-0.014
211.8	-0.036
212	-0.047
212.2	-0.035
212.4	-0.01
212.6	-0.011
212.8	-0.029
213	0.014
213.2	-0.003
213.4	-0.019
213.6	-0.024
213.8	-0.011
214	-0.021
214.2	-0.023
214.4	-0.061
214.6	-0.064
214.8	-0.049
215	-0.064
215.2	-0.063
215.4	-0.068
215.6	-0.079
215.8	-0.088
216	-0.085
216.2	-0.053
216.4	-0.048
216.6	-0.024
216.8	-0.054
217	-0.048
217.2	-0.056
217.4	-0.051
217.6	-0.056
217.8	-0.048
218	-0.025
218.2	-0.013
218.4	-0.016
218.6	-0.02
218.8	-0.041
219	-0.053
219.2	-0.047
219.4	-0.041
219.6	-0.027
219.8	-0.029
220	0.002
220.2	0.029
220.4	0.013
220.6	-0.02
220.8	-0.029
221	-0.022
221.2	-0.006
221.4	-0.012
221.6	0.008
221.8	-0.009
222	-0.025
222.2	-0.032
222.4	-0.052
222.6	-0.062
222.8	-0.053
223	-0.041
223.2	-0.049
223.4	-0.061
223.6	-0.053
223.8	-0.056
224	-0.064
224.2	-0.036
224.4	-0.055
224.6	-0.078
224.8	-0.063
225	-0.051
225.2	-0.02
225.4	-0.035
225.6	0.006
225.8	-0.013
226	-0.025
226.2	-0.057
226.4	-0.067
226.6	-0.085
226.8	-0.042
227	-0.045
227.2	-0.014
227.4	-0.029
227.6	-0.033
227.8	-0.057
228	-0.06
228.2	-0.033
228.4	-0.041
228.6	-0.041
228.8	-0.005
229	-0.025
229.2	-0.037
229.4	-0.06
229.6	-0.035
229.8	-0.02
230	-0.033
230.2	-0.035
230.4	0.007
230.6	-0.015
230.8	-0.004
231	-0.014
231.2	-0.039
231.4	-0.023
231.6	0.002
231.8	0.015
232	0.001
232.2	-0.008
232.4	-0.004
232.6	-0.002
232.8	-0.034
233	-0.036
233.2	-0.041
233.4	-0.042
233.6	-0.038
233.8	-0.053
234	-0.068
234.2	-0.042
234.4	-0.025
234.6	-0.007
234.8	-0.042
235	-0.021
235.2	0.028
235.4	0.007
235.6	0
235.8	0.003
236	-0.01
236.2	-0.03
236.4	-0.039
236.6	-0.021
236.8	-0.04
237	0.042
237.2	0.027
237.4	0.028
237.6	0.014
237.8	0.033
238	0.013
238.2	-0.017
238.4	-0.006
238.6	0.014
238.8	0.007
239	0.044
239.2	0.02
239.4	0.011
239.6	0.017
239.8	0.016
240	0.028
240.2	0.014
240.4	0.037
240.6	0.035
240.8	0.023
241	0.01
241.2	0.041
241.4	0.022
241.6	0.011
241.8	0.014
242	0.028
242.2	0.034
242.4	0.05
242.6	0.074
242.8	0.034
243	0.052
243.2	0.012
243.4	-0.007
243.6	0.071
243.8	0.085
244	0.089
244.2	0.074
244.4	0.091
244.6	0.091
244.8	0.064
245	0.056
245.2	0.051
245.4	0.054
245.6	0.098
245.8	0.09
246	0.077
246.2	0.067
246.4	0.121
246.6	0.065
246.8	0.061
247	0.07
247.2	0.095
247.4	0.066
247.6	0.076
247.8	0.073
248	0.076
248.2	0.064
248.4	0.132
248.6	0.118
248.8	0.097
249	0.125
249.2	0.094
249.4	0.096
249.6	0.08
249.8	0.11
250	0.088
250.2	0.11
250.4	0.099
250.6	0.053
250.8	0.086
251	0.12
251.2	0.092
251.4	0.095
251.6	0.116
251.8	0.06
252	0.058
252.2	0.071
252.4	0.034
252.6	0.042
252.8	0.01
253	0.041
253.2	0.05
253.4	0.068
253.6	0.088
253.8	0.096
254	0.113
254.2	0.094
254.4	0.067
254.6	0.062
254.8	0.076
255	0.088
255.2	0.076
255.4	0.041
255.6	0.075
255.8	0.076
256	0.097
256.2	0.06
256.4	0.076
256.6	0.102
256.8	0.062
257	0.075
257.2	0.086
257.4	0.071
257.6	0.06
257.8	0.046
258	0.067
258.2	0.086
258.4	0.038
258.6	0.111
258.8	0.081
259	0.109
259.2	0.114
259.4	0.18
259.6	0.209
259.8	0.311
260	0.637
260.2	1.29
260.4	2.713
260.6	4.706
260.8	8.216
261	12.19
261.2	15.93
261.4	19.6
261.6	23.08
261.8	26.34
262	30.6
262.2	34.86
262.4	38.86
262.6	41.16
262.8	42.12
263	41.5
263.2	40.63
263.4	40.08
263.6	40.85
263.8	40.3
264	38.5
264.2	34.76
264.4	29.36
264.6	23.6
264.8	18.23
265	13.57
265.2	9.979
265.4	7.168
265.6	5.099
265.8	3.605
266	2.564
266.2	1.904
266.4	1.387
266.6	1.051
266.8	0.824
267	0.621
267.2	0.512
267.4	0.487
267.6	0.371
267.8	0.276
268	0.2
268.2	0.214
268.4	0.186
268.6	0.211
268.8	0.174
269	0.141
269.2	0.227
269.4	0.204
269.6	0.196
269.8	0.175
270	0.146
270.2	0.183
270.4	0.145
270.6	0.106
270.8	0.09
271	0.128
271.2	0.135
271.4	0.143
271.6	0.122
271.8	0.096
272	0.123
272.2	0.168
272.4	0.144
272.6	0.154
272.8	0.148
273	0.144
273.2	0.184
273.4	0.198
273.6	0.224
273.8	0.218
274	0.194
274.2	0.166
274.4	0.161
274.6	0.111
274.8	0.083
275	0.12
275.2	0.116
275.4	0.144
275.6	0.117
275.8	0.163
276	0.175
276.2	0.165
276.4	0.2
276.6	0.212
276.8	0.201
277	0.15
277.2	0.097
277.4	0.111
277.6	0.119
277.8	0.113
278	0.107
278.2	0.086
278.4	0.084
278.6	0.103
278.8	0.118
279	0.187
279.2	0.149
279.4	0.198
279.6	0.194
279.8	0.204
280	0.193
280.2	0.193
280.4	0.186
280.6	0.141
280.8	0.162
281	0.169
281.2	0.149
281.4	0.16
281.6	0.118
281.8	0.189
282	0.236
282.2	0.188
282.4	0.206
282.6	0.211
282.8	0.195
283	0.232
283.2	0.239
283.4	0.235
283.6	0.243
283.8	0.226
284	0.214
284.2	0.227
284.4	0.245
284.6	0.243
284.8	0.229
285	0.193
285.2	0.192
285.4	0.153
285.6	0.184
285.8	0.16
286	0.165
286.2	0.219
286.4	0.218
286.6	0.275
286.8	0.235
287	0.214
287.2	0.233
287.4	0.206
287.6	0.249
287.8	0.273
288	0.249
288.2	0.264
288.4	0.301
288.6	0.299
288.8	0.26
289	0.237
289.2	0.309
289.4	0.319
289.6	0.288
289.8	0.275
290	0.276
290.2	0.245
290.4	0.226
290.6	0.266
290.8	0.296
291	0.322
291.2	0.357
291.4	0.378
291.6	0.378
291.8	0.411
292	0.462
292.2	0.433
292.4	0.468
292.6	0.429
292.8	0.449
293	0.425
293.2	0.395
293.4	0.382
293.6	0.354
293.8	0.373
294	0.397
294.2	0.373
294.4	0.31
294.6	0.362
294.8	0.371
295	0.343
295.2	0.363
295.4	0.383
295.6	0.396
295.8	0.398
296	0.411
296.2	0.387
296.4	0.394
296.6	0.321
296.8	0.317
297	0.305
297.2	0.332
297.4	0.361
297.6	0.381
297.8	0.385
298	0.389
298.2	0.389
298.4	0.353
298.6	0.396
298.8	0.394
299	0.381
299.2	0.409
299.4	0.36
299.6	0.349
299.8	0.415
300	0.402
300.2	0.408
300.4	0.369
300.6	0.378
300.8	0.38
301	0.426
301.2	0.393
301.4	0.408
301.6	0.415
301.8	0.427
302	0.453
302.2	0.436
302.4	0.352
302.6	0.337
302.8	0.345
303	0.356
303.2	0.336
303.4	0.352
303.6	0.358
303.8	0.331
304	0.334
304.2	0.333
304.4	0.422
304.6	0.435
304.8	0.362
305	0.415
305.2	0.4
305.4	0.409
305.6	0.375
305.8	0.38
306	0.371
306.2	0.416
306.4	0.426
306.6	0.397
306.8	0.36
307	0.332
307.2	0.362
307.4	0.39
307.6	0.385
307.8	0.384
308	0.383
308.2	0.37
308.4	0.392
308.6	0.344
308.8	0.319
309	0.285
309.2	0.298
309.4	0.307
309.6	0.335
309.8	0.35
310	0.344
310.2	0.316
310.4	0.295
310.6	0.277
310.8	0.306
311	0.343
311.2	0.35
311.4	0.404
311.6	0.357
311.8	0.368
312	0.284
312.2	0.289
312.4	0.322
312.6	0.357
312.8	0.338
313	0.355
313.2	0.327
313.4	0.343
313.6	0.338
313.8	0.389
314	0.351
314.2	0.392
314.4	0.368
314.6	0.313
314.8	0.306
315	0.315
315.2	0.359
315.4	0.336
315.6	0.359
315.8	0.306
316	0.317
316.2	0.292
316.4	0.269
316.6	0.324
316.8	0.295
317	0.348
317.2	0.353
317.4	0.389
317.6	0.326
317.8	0.354
318	0.429
318.2	0.395
318.4	0.455
318.6	0.424
318.8	0.454
319	0.385
319.2	0.376
319.4	0.388
319.6	0.354
319.8	0.365
320	0.441
320.2	0.395
320.4	0.359
320.6	0.404
320.8	0.431
321	0.397
321.2	0.4
321.4	0.446
321.6	0.456
321.8	0.432
322	0.428
322.2	0.432
322.4	0.462
322.6	0.484
322.8	0.466
323	0.467
323.2	0.425
323.4	0.469
323.6	0.522
323.8	0.51
324	0.498
324.2	0.508
324.4	0.484
324.6	0.421
324.8	0.475
325	0.518
325.2	0.519
325.4	0.512
325.6	0.481
325.8	0.555
326	0.547
326.2	0.507
326.4	0.536
326.6	0.467
326.8	0.509
327	0.498
327.2	0.517
327.4	0.486
327.6	0.465
327.8	0.475
328	0.537
328.2	0.499
328.4	0.465
328.6	0.465
328.8	0.487
329	0.559
329.2	0.571
329.4	0.556
329.6	0.579
329.8	0.531
330	0.636
330.2	0.628
330.4	0.642
330.6	0.647
330.8	0.61
331	0.607
331.2	0.605
331.4	0.573
331.6	0.595
331.8	0.675
332	0.624
332.2	0.578
332.4	0.554
332.6	0.56
332.8	0.551
333	0.595
333.2	0.6
333.4	0.612
333.6	0.667
333.8	0.703
334	0.662
334.2	0.63
334.4	0.574
334.6	0.625
334.8	0.614
335	0.562
335.2	0.553
335.4	0.552
335.6	0.582
335.8	0.592
336	0.634
336.2	0.667
336.4	0.688
336.6	0.711
336.8	0.702
337	0.681
337.2	0.717
337.4	0.737
337.6	0.687
337.8	0.639
338	0.613
338.2	0.632
338.4	0.58
338.6	0.539
338.8	0.549
339	0.646
339.2	0.665
339.4	0.675
339.6	0.656
339.8	0.654
340	0.673
340.2	0.712
340.4	0.69
340.6	0.694
340.8	0.668
341	0.693
341.2	0.654
341.4	0.639
341.6	0.616
341.8	0.579
342	0.554
342.2	0.646
342.4	0.629
342.6	0.609
342.8	0.501
343	0.528
343.2	0.608
343.4	0.646
343.6	0.631
343.8	0.577
344	0.548
344.2	0.568
344.4	0.592
344.6	0.617
344.8	0.604
345	0.548
345.2	0.547
345.4	0.528
345.6	0.517
345.8	0.518
346	0.507
346.2	0.491
346.4	0.49
346.6	0.521
346.8	0.522
347	0.553
347.2	0.557
347.4	0.529
347.6	0.531
347.8	0.481
348	0.502
348.2	0.501
348.4	0.527
348.6	0.499
348.8	0.533
349	0.506
349.2	0.523
349.4	0.49
349.6	0.51
349.8	0.428
350	0.418
350.2	0.43
350.4	0.379
350.6	0.368
350.8	0.365
351	0.368
351.2	0.391
351.4	0.411
351.6	0.431
351.8	0.446
352	0.465
352.2	0.385
352.4	0.373
352.6	0.358
352.8	0.385
353	0.433
353.2	0.418
353.4	0.471
353.6	0.453
353.8	0.45
354	0.409
354.2	0.435
354.4	0.398
354.6	0.395
354.8	0.376
355	0.328
355.2	0.385
355.4	0.356
355.6	0.359
355.8	0.354
356	0.352
356.2	0.335
356.4	0.324
356.6	0.287
356.8	0.267
357	0.241
357.2	0.297
357.4	0.317
357.6	0.352
357.8	0.326
358	0.331
358.2	0.387
358.4	0.342
358.6	0.29
358.8	0.27
359	0.297
359.2	0.301
359.4	0.252
359.6	0.314
359.8	0.329
360	0.362
360.2	0.324
360.4	0.29
360.6	0.27
360.8	0.282
361	0.261
361.2	0.318
361.4	0.28
361.6	0.287
361.8	0.326
362	0.321
362.2	0.353
362.4	0.31
362.6	0.318
362.8	0.348
363	0.27
363.2	0.287
363.4	0.315
363.6	0.303
363.8	0.265
364	0.241
364.2	0.271
364.4	0.295
364.6	0.255
364.8	0.237
365	0.224
365.2	0.21
365.4	0.285
365.6	0.308
365.8	0.279
366	0.263
366.2	0.251
366.4	0.3
366.6	0.279
366.8	0.287
367	0.299
367.2	0.302
367.4	0.297
367.6	0.229
367.8	0.216
368	0.222
368.2	0.259
368.4	0.251
368.6	0.295
368.8	0.287
369	0.255
369.2	0.29
369.4	0.282
369.6	0.256
369.8	0.246
370	0.206
370.2	0.219
370.4	0.227
370.6	0.282
370.8	0.306
371	0.318
371.2	0.322
371.4	0.369
371.6	0.318
371.8	0.355
372	0.311
372.2	0.275
372.4	0.228
372.6	0.241
372.8	0.268
373	0.278
373.2	0.265
373.4	0.286
373.6	0.301
373.8	0.365
374	0.4
374.2	0.444
374.4	0.433
374.6	0.395
374.8	0.35
375	0.287
375.2	0.237
375.4	0.273
375.6	0.256
375.8	0.276
376	0.277
376.2	0.267
376.4	0.286
376.6	0.3
376.8	0.309
377	0.349
377.2	0.35
377.4	0.35
377.6	0.335
377.8	0.271
378	0.315
378.2	0.336
378.4	0.3
378.6	0.354
378.8	0.349
379	0.413
379.2	0.352
379.4	0.344
379.6	0.331
379.8	0.334
380	0.291
380.2	0.274
380.4	0.245
380.6	0.29
380.8	0.281
381	0.289
381.2	0.315
381.4	0.307
381.6	0.299
381.8	0.291
382	0.275
382.2	0.248
382.4	0.267
382.6	0.285
382.8	0.28
383	0.359
383.2	0.313
383.4	0.302
383.6	0.324
383.8	0.312
384	0.309
384.2	0.37
384.4	0.393
384.6	0.373
384.8	0.368
385	0.39
385.2	0.335
385.4	0.333
385.6	0.309
385.8	0.321
386	0.27
386.2	0.255
386.4	0.236
386.6	0.259
386.8	0.317
387	0.293
387.2	0.323
387.4	0.377
387.6	0.321
387.8	0.264
388	0.252
388.2	0.311
388.4	0.299
388.6	0.255
388.8	0.322
389	0.292
389.2	0.318
389.4	0.321
389.6	0.288
389.8	0.303
390	0.332
390.2	0.282
390.4	0.26
390.6	0.297
390.8	0.299
391	0.286
391.2	0.359
391.4	0.385
391.6	0.363
391.8	0.299
392	0.274
392.2	0.317
392.4	0.321
392.6	0.355
392.8	0.275
393	0.299
393.2	0.307
393.4	0.274
393.6	0.299
393.8	0.305
394	0.299
394.2	0.315
394.4	0.318
394.6	0.32
394.8	0.331
395	0.252
395.2	0.301
395.4	0.3
395.6	0.355
395.8	0.366
396	0.37
396.2	0.359
396.4	0.362
396.6	0.37
396.8	0.335
397	0.348
397.2	0.366
397.4	0.341
397.6	0.312
397.8	0.382
398	0.383
398.2	0.344
398.4	0.333
398.6	0.377
398.8	0.413
399	0.359
399.2	0.371
399.4	0.312
399.6	0.335
399.8	0.342
400	0.355
400.2	0.353
400.4	0.371
400.6	0.344
400.8	0.332
401	0.341
401.2	0.362
401.4	0.309
401.6	0.312
401.8	0.315
402	0.317
402.2	0.356
402.4	0.394
402.6	0.342
402.8	0.28
403	0.245
403.2	0.27
403.4	0.191
403.6	0.21
403.8	0.219
404	0.259
404.2	0.274
404.4	0.316
404.6	0.32
404.8	0.333
405	0.345
405.2	0.339
405.4	0.336
405.6	0.336
405.8	0.384
406	0.355
406.2	0.341
406.4	0.311
406.6	0.278
406.8	0.319
407	0.32
407.2	0.309
407.4	0.329
407.6	0.306
407.8	0.351
408	0.332
408.2	0.368
408.4	0.37
408.6	0.379
408.8	0.311
409	0.298
409.2	0.348
409.4	0.307
409.6	0.336
409.8	0.336
410	0.41
410.2	0.374
410.4	0.299
410.6	0.334
410.8	0.358
411	0.335
411.2	0.347
411.4	0.357
411.6	0.313
411.8	0.355
412	0.355
412.2	0.362
412.4	0.322
412.6	0.329
412.8	0.35
413	0.353
413.2	0.37
413.4	0.407
413.6	0.417
413.8	0.364
414	0.333
414.2	0.326
414.4	0.321
414.6	0.306
414.8	0.34
415	0.32
415.2	0.377
415.4	0.378
415.6	0.373
415.8	0.38
416	0.363
416.2	0.301
416.4	0.327
416.6	0.333
416.8	0.381
417	0.345
417.2	0.305
417.4	0.288
417.6	0.303
417.8	0.309
418	0.33
418.2	0.356
418.4	0.326
418.6	0.29
418.8	0.302
419	0.387
419.2	0.35
419.4	0.35
419.6	0.383
419.8	0.372
420	0.368
420.2	0.403
420.4	0.435
420.6	0.385
420.8	0.375
421	0.33
421.2	0.325
421.4	0.357
421.6	0.387
421.8	0.355
422	0.374
422.2	0.38
422.4	0.301
422.6	0.347
422.8	0.308
423	0.384
423.2	0.349
423.4	0.299
423.6	0.386
423.8	0.407
424	0.398
424.2	0.395
424.4	0.375
424.6	0.393
424.8	0.364
425	0.391
425.2	0.406
425.4	0.399
425.6	0.387
425.8	0.403
426	0.418
426.2	0.409
426.4	0.401
426.6	0.393
426.8	0.373
427	0.404
427.2	0.411
427.4	0.422
427.6	0.406
427.8	0.399
428	0.403
428.2	0.419
428.4	0.403
428.6	0.396
428.8	0.406
429	0.401
429.2	0.463
429.4	0.418
429.6	0.433
429.8	0.483
430	0.457
430.2	0.444
430.4	0.472
430.6	0.483
430.8	0.472
431	0.491
431.2	0.5
431.4	0.524
431.6	0.522
431.8	0.557
432	0.588
432.2	0.576
432.4	0.486
432.6	0.522
432.8	0.476
433	0.488
433.2	0.555
433.4	0.541
433.6	0.623
433.8	0.611
434	0.623
434.2	0.549
434.4	0.543
434.6	0.553
434.8	0.559
435	0.582
435.2	0.6
435.4	0.681
435.6	0.721
435.8	0.739
436	0.696
436.2	0.713
436.4	0.68
436.6	0.729
436.8	0.689
437	0.74
437.2	0.749
437.4	0.714
437.6	0.636
437.8	0.668
438	0.68
438.2	0.676
438.4	0.757
438.6	0.782
438.8	0.773
439	0.739
439.2	0.726
439.4	0.734
439.6	0.726
439.8	0.718
440	0.712
440.2	0.841
440.4	0.841
440.6	0.796
440.8	0.723
441	0.784
441.2	0.764
441.4	0.829
441.6	0.843
441.8	0.896
442	0.869
442.2	0.885
442.4	0.823
442.6	0.805
442.8	0.909
443	0.906
443.2	0.995
443.4	0.937
443.6	0.966
443.8	0.957
444	0.983
444.2	1.041
444.4	1.032
444.6	1.012
444.8	0.908
445	0.949
445.2	0.854
445.4	0.826
445.6	0.832
445.8	0.897
446	0.919
446.2	1
446.4	0.972
446.6	1.086
446.8	1.081
447	1.109
447.2	1.053
447.4	1.075
447.6	1.032
447.8	1.068
448	1.086
448.2	1.129
448.4	1.089
448.6	1.111
448.8	1.09
449	1.14
449.2	1.193
449.4	1.263
449.6	1.189
449.8	1.231
450	1.192
450.2	1.227
450.4	1.324
450.6	1.373
450.8	1.382
451	1.437
451.2	1.5
451.4	1.552
451.6	1.602
451.8	1.643
452	1.45
452.2	1.425
452.4	1.42
452.6	1.436
452.8	1.486
453	1.596
453.2	1.509
453.4	1.56
453.6	1.526
453.8	1.645
454	1.67
454.2	1.597
454.4	1.608
454.6	1.542
454.8	1.603
455	1.547
455.2	1.686
455.4	1.662
455.6	1.767
455.8	1.783
456	1.742
456.2	1.712
456.4	1.704
456.6	1.708
456.8	1.677
457	1.684
457.2	1.808
457.4	1.896
457.6	1.856
457.8	1.907
458	2.03
458.2	2.131
458.4	2.215
458.6	2.112
458.8	2.219
459	2.379
459.2	2.361
459.4	2.234
459.6	2.23
459.8	2.241
460	2.253
460.2	2.237
460.4	2.348
460.6	2.433
460.8	2.467
461	2.521
461.2	2.394
461.4	2.333
461.6	2.435
461.8	2.488
462	2.459
462.2	2.554
462.4	2.745
462.6	2.806
462.8	2.802
463	2.887
463.2	2.969
463.4	2.929
463.6	3.102
463.8	3.176
464	3.253
464.2	3.271
464.4	3.309
464.6	3.377
464.8	3.473
465	3.457
465.2	3.477
465.4	3.417
465.6	3.356
465.8	3.353
466	3.485
466.2	3.583
466.4	3.618
466.6	3.523
466.8	3.553
467	3.595
467.2	3.66
467.4	3.722
467.6	3.795
467.8	3.958
468	4.059
468.2	4.111
468.4	4.264
468.6	4.591
468.8	4.767
469	4.794
469.2	4.85
469.4	4.896
469.6	4.907
469.8	4.759
470	4.792
470.2	4.744
470.4	4.731
470.6	4.75
470.8	4.788
471	4.614
471.2	4.566
471.4	4.508
471.6	4.441
471.8	4.284
472	4.234
472.2	4.253
472.4	4.312
472.6	4.228
472.8	4.222
473	4.196
473.2	4.256
473.4	4.308
473.6	4.379
473.8	4.521
474	4.506
474.2	4.737
474.4	4.749
474.6	4.927
474.8	4.95
475	4.949
475.2	4.906
475.4	4.844
475.6	4.785
475.8	4.535
476	4.276
476.2	4.2
476.4	4.211
476.6	4.039
476.8	4.089
477	3.995
477.2	4.182
477.4	4.061
477.6	3.914
477.8	3.989
478	3.953
478.2	4.081
478.4	4.073
478.6	3.959
478.8	3.912
479	3.955
479.2	4.039
479.4	4.003
479.6	4.004
479.8	4.093
480	4.183
480.2	4.275
480.4	4.318
480.6	4.293
480.8	4.347
481	4.377
481.2	4.477
481.4	4.633
481.6	4.62
481.8	4.735
482	4.982
482.2	5.1
482.4	5.146
482.6	5.171
482.8	5.341
483	5.5
483.2	5.377
483.4	5.431
483.6	5.452
483.8	5.311
484	5.364
484.2	5.356
484.4	5.347
484.6	5.217
484.8	5.353
485	5.356
485.2	5.558
485.4	5.825
485.6	5.659
485.8	5.581
486	5.539
486.2	5.673
486.4	5.587
486.6	5.678
486.8	5.625
487	5.651
487.2	5.585
487.4	5.642
487.6	5.544
487.8	5.607
488	5.687
488.2	5.806
488.4	5.777
488.6	5.818
488.8	5.833
489	5.992
489.2	6.095
489.4	6.174
489.6	6.302
489.8	6.226
490	6.367
490.2	6.469
490.4	6.562
490.6	6.602
490.8	6.655
491	6.925
491.2	7.023
491.4	7.14
491.6	7.065
491.8	7.177
492	7.229
492.2	7.476
492.4	7.91
492.6	8.179
492.8	8.328
493	8.573
493.2	8.753
493.4	8.923
493.6	9.174
493.8	9.081
494	9.226
494.2	9.477
494.4	9.306
494.6	9.416
494.8	9.455
495	9.309
495.2	9.096
495.4	9.051
495.6	9.238
495.8	9.412
496	9.486
496.2	9.371
496.4	9.581
496.6	9.479
496.8	9.437
497	9.461
497.2	9.385
497.4	9.402
497.6	9.463
497.8	9.432
498	9.711
498.2	9.701
498.4	9.837
498.6	9.857
498.8	9.608
499	9.539
499.2	9.604
499.4	9.866
499.6	10.08
499.8	10.01
500	10.17
500.2	10.13
500.4	10.22
500.6	10.26
500.8	10.02
501	10.34
501.2	10.35
501.4	10.54
501.6	10.85
501.8	10.91
502	10.89
502.2	10.88
502.4	10.86
502.6	10.97
502.8	11.18
503	10.7
503.2	10.54
503.4	10.76
503.6	10.97
503.8	10.74
504	10.74
504.2	10.85
504.4	10.67
504.6	10.67
504.8	10.67
505	10.87
505.2	11.08
505.4	11.18
505.6	11.12
505.8	10.84
506	10.67
506.2	10.64
506.4	10.34
506.6	10.39
506.8	10.52
507	10.53
507.2	10.63
507.4	10.6
507.6	10.65
507.8	10.68
508	10.67
508.2	10.38
508.4	9.986
508.6	9.964
508.8	9.934
509	9.952
509.2	9.766
509.4	9.784
509.6	9.481
509.8	9.394
510	9.412
510.2	9.397
510.4	9.44
510.6	9.293
510.8	9.273
511	9.45
511.2	9.298
511.4	9.16
511.6	9.086
511.8	9.154
512	9.007
512.2	8.944
512.4	8.744
512.6	8.828
512.8	8.516
513	8.501
513.2	8.533
513.4	8.471
513.6	8.237
513.8	8.281
514	8.106
514.2	8
514.4	7.836
514.6	7.817
514.8	7.69
515	7.436
515.2	7.452
515.4	7.301
515.6	7.251
515.8	7.027
516	6.831
516.2	6.811
516.4	6.632
516.6	6.293
516.8	6.179
517	6.117
517.2	6.149
517.4	6.114
517.6	6.023
517.8	5.93
518	5.857
518.2	5.862
518.4	5.837
518.6	5.928
518.8	5.991
519	5.977
519.2	6.15
519.4	6.487
519.6	6.755
519.8	7.389
520	7.993
520.2	8.665
520.4	9.694
520.6	11.66
520.8	15.89
521	23.85
521.2	38.34
521.4	60.46
521.6	94.79
521.8	140.3
522	195.8
522.2	256.9
522.4	319.7
522.6	383.2
522.8	460.3
523	556.7
523.2	718.2
523.4	957.9
523.6	1309
523.8	1719
524	2154
524.2	2531
524.4	2800
524.6	2935
524.8	2927
525	2614
525.2	2611
525.4	2360
525.6	2075
525.8	1778
526	1476
526.2	1195
526.4	936
526.6	718.3
526.8	539.1
527	399.4
527.2	292
527.4	212.4
527.6	153.3
527.8	110.4
528	79.46
528.2	57.26
528.4	41.36
528.6	30.13
528.8	22.03
529	16.23
529.2	12.17
529.4	9.185
529.6	6.991
529.8	5.603
530	4.488
530.2	3.75
530.4	3.154
530.6	2.761
530.8	2.409
531	2.207
531.2	2.095
531.4	1.886
531.6	1.7
531.8	1.605
532	1.495
532.2	1.394
532.4	1.273
532.6	1.207
532.8	1.131
533	1.231
533.2	1.167
533.4	1.129
533.6	1.067
533.8	0.96
534	0.891
534.2	0.871
534.4	0.825
534.6	0.785
534.8	0.778
535	0.805
535.2	0.765
535.4	0.717
535.6	0.71
535.8	0.706
536	0.71
536.2	0.729
536.4	0.692
536.6	0.685
536.8	0.69
537	0.733
537.2	0.745
537.4	0.704
537.6	0.634
537.8	0.609
538	0.575
538.2	0.562
538.4	0.506
538.6	0.561
538.8	0.554
539	0.45
539.2	0.41
539.4	0.426
539.6	0.39
539.8	0.448
540	0.41
540.2	0.36
540.4	0.414
540.6	0.397
540.8	0.402
541	0.442
541.2	0.416
541.4	0.406
541.6	0.414
541.8	0.374
542	0.442
542.2	0.432
542.4	0.388
542.6	0.372
542.8	0.361
543	0.302
543.2	0.289
543.4	0.344
543.6	0.312
543.8	0.295
544	0.289
544.2	0.251
544.4	0.212
544.6	0.236
544.8	0.261
545	0.243
545.2	0.221
545.4	0.281
545.6	0.288
545.8	0.283
546	0.252
546.2	0.259
546.4	0.223
546.6	0.193
546.8	0.215
547	0.223
547.2	0.199
547.4	0.17
547.6	0.155
547.8	0.201
548	0.203
548.2	0.2
548.4	0.166
548.6	0.151
548.8	0.154
549	0.185
549.2	0.159
549.4	0.169
549.6	0.197
549.8	0.169
550	0.165
550.2	0.189
550.4	0.176
550.6	0.21
550.8	0.213
551	0.16
551.2	0.197
551.4	0.169
551.6	0.121
551.8	0.17
552	0.15
552.2	0.14
552.4	0.163
552.6	0.179
552.8	0.165
553	0.141
553.2	0.14
553.4	0.133
553.6	0.114
553.8	0.147
554	0.195
554.2	0.199
554.4	0.139
554.6	0.103
554.8	0.15
555	0.152
555.2	0.111
555.4	0.117
555.6	0.129
555.8	0.112
556	0.1
556.2	0.08
556.4	0.102
556.6	0.086
556.8	0.067
557	0.063
557.2	0.047
557.4	0.058
557.6	0.045
557.8	0.087
558	0.08
558.2	0.095
558.4	0.093
558.6	0.111
558.8	0.131
559	0.136
559.2	0.107
559.4	0.126
559.6	0.134
559.8	0.095
560	0.113
560.2	0.099
560.4	0.084
560.6	0.06
560.8	0.056
561	0.092
561.2	0.11
561.4	0.087
561.6	0.047
561.8	0.07
562	0.082
562.2	0.115
562.4	0.106
562.6	0.066
562.8	0.064
563	0.073
563.2	0.079
563.4	0.105
563.6	0.094
563.8	0.098
564	0.105
564.2	0.119
564.4	0.119
564.6	0.099
564.8	0.096
565	0.091
565.2	0.079
565.4	0.113
565.6	0.106
565.8	0.083
566	0.071
566.2	0.048
566.4	0.067
566.6	0.047
566.8	0.038
567	0.071
567.2	0.075
567.4	0.071
567.6	0.053
567.8	0.046
568	0.034
568.2	0.049
568.4	0.052
568.6	0.087
568.8	0.085
569	0.084
569.2	0.072
569.4	0.034
569.6	0.007
569.8	0.076
570	0.071
570.2	0.117
570.4	0.125
570.6	0.07
570.8	0.087
571	0.096
571.2	0.099
571.4	0.104
571.6	0.072
571.8	0.09
572	0.074
572.2	0.072
572.4	0.055
572.6	0.057
572.8	0.039
573	0.034
573.2	0.046
573.4	0.072
573.6	0.051
573.8	0.074
574	0.055
574.2	0.037
574.4	0.063
574.6	0.081
574.8	0.087
575	0.072
575.2	0.043
575.4	0.035
575.6	0.04
575.8	0.027
576	0.029
576.2	0.021
576.4	0.008
576.6	-0.008
576.8	0.008
577	0.055
577.2	0.044
577.4	0.042
577.6	0.03
577.8	0.035
578	0.021
578.2	0.023
578.4	0.035
578.6	0.017
578.8	0.029
579	0.03
579.2	0.046
579.4	0.072
579.6	0.062
579.8	0.047
580	0.036
580.2	0.015
580.4	-0.023
580.6	0.016
580.8	-0.037
581	-0.023
581.2	-0.021
581.4	-0.009
581.6	0.02
581.8	0.018
582	-0.018
582.2	-0.001
582.4	-0.016
582.6	-0.036
582.8	-0.025
583	-0.011
583.2	-0.024
583.4	0.007
583.6	0.034
583.8	0.021
584	-0.003
584.2	0.014
584.4	0.033
584.6	0.027
584.8	0.019
585	0.064
585.2	0.044
585.4	0.04
585.6	0.012
585.8	0.005
586	-0.014
586.2	0.009
586.4	0.028
586.6	-0.003
586.8	0.007
587	-0.007
587.2	0.05
587.4	0.08
587.6	0.06
587.8	0.063
588	0.049
588.2	0.062
588.4	0.044
588.6	0.007
588.8	0.009
589	-0.002
589.2	0.023
589.4	0.015
589.6	-0.002
589.8	0.01
590	0.036
590.2	0.027
590.4	0.037
590.6	0.044
590.8	0.01
591	0.019
591.2	0.001
591.4	-0.006
591.6	0.02
591.8	0.018
[truncated: 41 more rows]

[truncated: 7 more sheets: DMSO3, SLC35E2 1, SLC35E2 2, SLC35E2 3, Nrf2+SLC35E2 1, Nrf2+SLC35E2 2, Nrf2+SLC35E2 3]
