# Supplementary material for: ChIP-seq identifies McSLC35E2 as a novel target gene of McNrf2 in Mytilus coruscus, highlighting its role in the regulation of oxidative stress response in marine mollusks
Source: Front Physiol. 2023 Oct 6;14:1282900. doi: 10.3389/fphys.2023.1282900 (PMC10587546; doi:10.3389/fphys.2023.1282900)
Supplement: Supplementary file 4 [file Table4.XLSX]

## Sheet: Sheet1
	Luciferase reporter analysis			Fig.5A
	Original fluorescence value			Luc	Nrf2+SLC35E2	pcDNA3.1+SLC35E2	pGL3-Control
				1	98520	212452	464654
				2	97396	213491	477500
				3	96493	210359	459184
				Rluc	Nrf2+SLC35E2	pcDNA3.1+SLC35E2	pGL3-Control
				1	3408	3069	7067
				2	3234	3167	6950
				3	3157	3143	6840
	Fluorescence correction			Luc/Rluc	Nrf2+SLC35E2	pcDNA3.1+SLC35E2	pGL3-Control
				1	28.9085	69.2252	65.7498
				2	30.1163	67.4111	68.705
				3	30.5648	66.9294	67.1322
	plotting				Nrf2+SLC35E2	pcDNA3.1+SLC35E2	pGL3-Control
					117.889	44.3336	107.483
					107.384	46.9804	101.157
					103.289	46.96	101.889
