# Supplementary material for: ChIP-seq identifies McSLC35E2 as a novel target gene of McNrf2 in Mytilus coruscus, highlighting its role in the regulation of oxidative stress response in marine mollusks
Source: Front Physiol. 2023 Oct 6;14:1282900. doi: 10.3389/fphys.2023.1282900 (PMC10587546; doi:10.3389/fphys.2023.1282900)
Supplement: Supplementary file 5 [file Table1.XLSX]

## Sheet: Sheet1
Table S1 Primers used in the qRT-PCR.
Gene name	Forward	Reverse
Nrf2	ATGCCAACCCATGTAGAGCC	TACCATCGTTCCAAACT
SLC35E2	CAACAGTAGTCCTAGGGCTGATTGC	GGCGCTGAACTTTTAACTGTCTCTG
β-actin	GCTACGAATTACCTGACGGACAG	TTCCCAAGAAAGATGGTTGTAACAT
