# Supplementary material for: ChIP-seq identifies McSLC35E2 as a novel target gene of McNrf2 in Mytilus coruscus, highlighting its role in the regulation of oxidative stress response in marine mollusks
Source: Front Physiol. 2023 Oct 6;14:1282900. doi: 10.3389/fphys.2023.1282900 (PMC10587546; doi:10.3389/fphys.2023.1282900)
Supplement: Supplementary file 6 [file Table5.XLSX]

## Sheet: Sample Setup
Block Type	96-Well 0.2-mL Block
Calibration Background is expired	No
Calibration Background performed on	11-28-2022
Calibration Pure Dye ABY is expired	No
Calibration Pure Dye ABY performed on	11-28-2022
Calibration Pure Dye FAM is expired	No
Calibration Pure Dye FAM performed on	11-28-2022
Calibration Pure Dye JUN is expired	No
Calibration Pure Dye JUN performed on	11-28-2022
Calibration Pure Dye ROX is expired	No
Calibration Pure Dye ROX performed on	11-28-2022
Calibration Pure Dye SYBR is expired	No
Calibration Pure Dye SYBR performed on	11-28-2022
Calibration Pure Dye VIC is expired	No
Calibration Pure Dye VIC performed on	11-28-2022
Calibration ROI is expired	No
Calibration ROI performed on	11-28-2022
Calibration Uniformity is expired	No
Calibration Uniformity performed on	11-28-2022
Chemistry	SYBR_GREEN
Date Created	2023-06-20 17:51:09 PM CST
Experiment Barcode
Experiment Comment
Experiment File Name	D:\qPCR\WHJ\2023-6-20-QLM.eds
Experiment Name	2023-6-20-QLM
Experiment Run End Time	2023-06-20 17:45:38 PM CST
Experiment Type	Comparative Cт (ΔΔCт)
Instrument Name	2721220080707
Instrument Serial Number	2721220080707
Instrument Type	QuantStudio™ 1 System
Passive Reference	ROX
Post-read Stage/Step
Pre-read Stage/Step
Quantification Cycle Method	Ct
Signal Smoothing On	true
Stage where Melt Analysis is performed	Stage3
Stage/ Cycle where Ct Analysis is performed	Stage2, Step2
User Name
Well	Well Position	Sample Name	Sample Color	Biogroup Name	Biogroup Color	Target Name	Target Color	Task	Reporter	Quencher	Quantity	Comments
1	A1	NRF2	RGB(176,23,31)			DUIZHAO	RGB(176,23,31)	UNKNOWN	SYBR	None
2	A2	NRF2	RGB(176,23,31)			DUIZHAO	RGB(176,23,31)	UNKNOWN	SYBR	None
3	A3	NRF2	RGB(176,23,31)			DUIZHAO	RGB(176,23,31)	UNKNOWN	SYBR	None
4	A4	actin	RGB(176,23,31)			SFN	RGB(0,0,255)	UNKNOWN	SYBR	None
5	A5	actin	RGB(176,23,31)			SFN	RGB(0,0,255)	UNKNOWN	SYBR	None
6	A6	actin	RGB(176,23,31)			SFN	RGB(0,0,255)	UNKNOWN	SYBR	None
7	A7	E1	RGB(0,139,69)			ML385	RGB(0,139,69)	UNKNOWN	SYBR	None
8	A8	E1	RGB(0,139,69)			ML385	RGB(0,139,69)	UNKNOWN	SYBR	None
9	A9	E1	RGB(0,139,69)			ML385	RGB(0,139,69)	UNKNOWN	SYBR	None
10	A10
11	A11
12	A12
13	B1	NRF2	RGB(176,23,31)			DUIZHAO	RGB(176,23,31)	UNKNOWN	SYBR	None
14	B2	NRF2	RGB(176,23,31)			DUIZHAO	RGB(176,23,31)	UNKNOWN	SYBR	None
15	B3	NRF2	RGB(176,23,31)			DUIZHAO	RGB(176,23,31)	UNKNOWN	SYBR	None
16	B4	actin	RGB(176,23,31)			SFN	RGB(0,0,255)	UNKNOWN	SYBR	None
17	B5	actin	RGB(176,23,31)			SFN	RGB(0,0,255)	UNKNOWN	SYBR	None
18	B6	actin	RGB(176,23,31)			SFN	RGB(0,0,255)	UNKNOWN	SYBR	None
19	B7	E1	RGB(0,139,69)			ML385	RGB(0,139,69)	UNKNOWN	SYBR	None
20	B8	E1	RGB(0,139,69)			ML385	RGB(0,139,69)	UNKNOWN	SYBR	None
21	B9	E1	RGB(0,139,69)			ML385	RGB(0,139,69)	UNKNOWN	SYBR	None
22	B10
23	B11
24	B12
25	C1	NRF2	RGB(176,23,31)			SFN	RGB(0,0,255)	UNKNOWN	SYBR	None
26	C2	NRF2	RGB(176,23,31)			SFN	RGB(0,0,255)	UNKNOWN	SYBR	None
27	C3	NRF2	RGB(176,23,31)			SFN	RGB(0,0,255)	UNKNOWN	SYBR	None
28	C4	actin	RGB(176,23,31)			ML385	RGB(0,139,69)	UNKNOWN	SYBR	None
29	C5	actin	RGB(176,23,31)			ML385	RGB(0,139,69)	UNKNOWN	SYBR	None
30	C6	actin	RGB(176,23,31)			ML385	RGB(0,139,69)	UNKNOWN	SYBR	None
31	C7	actin	RGB(176,23,31)			DUIZHAO	RGB(176,23,31)	UNKNOWN	SYBR	None
32	C8	actin	RGB(176,23,31)			DUIZHAO	RGB(176,23,31)	UNKNOWN	SYBR	None
33	C9	actin	RGB(176,23,31)			DUIZHAO	RGB(176,23,31)	UNKNOWN	SYBR	None
34	C10
35	C11
36	C12
37	D1	NRF2	RGB(176,23,31)			SFN	RGB(0,0,255)	UNKNOWN	SYBR	None
38	D2	NRF2	RGB(176,23,31)			SFN	RGB(0,0,255)	UNKNOWN	SYBR	None
39	D3	NRF2	RGB(176,23,31)			SFN	RGB(0,0,255)	UNKNOWN	SYBR	None
40	D4	actin	RGB(176,23,31)			ML385	RGB(0,139,69)	UNKNOWN	SYBR	None
41	D5	actin	RGB(176,23,31)			ML385	RGB(0,139,69)	UNKNOWN	SYBR	None
42	D6	actin	RGB(176,23,31)			ML385	RGB(0,139,69)	UNKNOWN	SYBR	None
43	D7	actin	RGB(176,23,31)			DUIZHAO	RGB(176,23,31)	UNKNOWN	SYBR	None
44	D8	actin	RGB(176,23,31)			DUIZHAO	RGB(176,23,31)	UNKNOWN	SYBR	None
45	D9	actin	RGB(176,23,31)			DUIZHAO	RGB(176,23,31)	UNKNOWN	SYBR	None
46	D10
47	D11
48	D12
49	E1	NRF2	RGB(176,23,31)			ML385	RGB(0,139,69)	UNKNOWN	SYBR	None
50	E2	NRF2	RGB(176,23,31)			ML385	RGB(0,139,69)	UNKNOWN	SYBR	None
51	E3	NRF2	RGB(176,23,31)			ML385	RGB(0,139,69)	UNKNOWN	SYBR	None
52	E4	E1	RGB(0,139,69)			DUIZHAO	RGB(176,23,31)	UNKNOWN	SYBR	None
53	E5	E1	RGB(0,139,69)			DUIZHAO	RGB(176,23,31)	UNKNOWN	SYBR	None
54	E6	E1	RGB(0,139,69)			DUIZHAO	RGB(176,23,31)	UNKNOWN	SYBR	None
55	E7	actin	RGB(176,23,31)			SFN	RGB(0,0,255)	UNKNOWN	SYBR	None
56	E8	actin	RGB(176,23,31)			SFN	RGB(0,0,255)	UNKNOWN	SYBR	None
57	E9	actin	RGB(176,23,31)			SFN	RGB(0,0,255)	UNKNOWN	SYBR	None
58	E10
59	E11
60	E12
61	F1	NRF2	RGB(176,23,31)			ML385	RGB(0,139,69)	UNKNOWN	SYBR	None
62	F2	NRF2	RGB(176,23,31)			ML385	RGB(0,139,69)	UNKNOWN	SYBR	None
63	F3	NRF2	RGB(176,23,31)			ML385	RGB(0,139,69)	UNKNOWN	SYBR	None
64	F4	E1	RGB(0,139,69)			DUIZHAO	RGB(176,23,31)	UNKNOWN	SYBR	None
65	F5	E1	RGB(0,139,69)			DUIZHAO	RGB(176,23,31)	UNKNOWN	SYBR	None
66	F6	E1	RGB(0,139,69)			DUIZHAO	RGB(176,23,31)	UNKNOWN	SYBR	None
67	F7	actin	RGB(176,23,31)			SFN	RGB(0,0,255)	UNKNOWN	SYBR	None
68	F8	actin	RGB(176,23,31)			SFN	RGB(0,0,255)	UNKNOWN	SYBR	None
69	F9	actin	RGB(176,23,31)			SFN	RGB(0,0,255)	UNKNOWN	SYBR	None
70	F10
71	F11
72	F12
73	G1	actin	RGB(176,23,31)			DUIZHAO	RGB(176,23,31)	UNKNOWN	SYBR	None
74	G2	actin	RGB(176,23,31)			DUIZHAO	RGB(176,23,31)	UNKNOWN	SYBR	None
75	G3	actin	RGB(176,23,31)			DUIZHAO	RGB(176,23,31)	UNKNOWN	SYBR	None
76	G4	E1	RGB(0,139,69)			SFN	RGB(0,0,255)	UNKNOWN	SYBR	None
77	G5	E1	RGB(0,139,69)			SFN	RGB(0,0,255)	UNKNOWN	SYBR	None
78	G6	E1	RGB(0,139,69)			SFN	RGB(0,0,255)	UNKNOWN	SYBR	None
79	G7	actin	RGB(176,23,31)			ML385	RGB(0,139,69)	UNKNOWN	SYBR	None
80	G8	actin	RGB(176,23,31)			ML385	RGB(0,139,69)	UNKNOWN	SYBR	None
81	G9	actin	RGB(176,23,31)			ML385	RGB(0,139,69)	UNKNOWN	SYBR	None
82	G10
83	G11
84	G12
85	H1	actin	RGB(176,23,31)			DUIZHAO	RGB(176,23,31)	UNKNOWN	SYBR	None
86	H2	actin	RGB(176,23,31)			DUIZHAO	RGB(176,23,31)	UNKNOWN	SYBR	None
87	H3	actin	RGB(176,23,31)			DUIZHAO	RGB(176,23,31)	UNKNOWN	SYBR	None
88	H4	E1	RGB(0,139,69)			SFN	RGB(0,0,255)	UNKNOWN	SYBR	None
89	H5	E1	RGB(0,139,69)			SFN	RGB(0,0,255)	UNKNOWN	SYBR	None
90	H6	E1	RGB(0,139,69)			SFN	RGB(0,0,255)	UNKNOWN	SYBR	None
91	H7	actin	RGB(176,23,31)			ML385	RGB(0,139,69)	UNKNOWN	SYBR	None
92	H8	actin	RGB(176,23,31)			ML385	RGB(0,139,69)	UNKNOWN	SYBR	None
93	H9	actin	RGB(176,23,31)			ML385	RGB(0,139,69)	UNKNOWN	SYBR	None
94	H10
95	H11
96	H12

## Sheet: Amplification Data
Block Type	96-Well 0.2-mL Block
Calibration Background is expired	No
Calibration Background performed on	11-28-2022
Calibration Pure Dye ABY is expired	No
Calibration Pure Dye ABY performed on	11-28-2022
Calibration Pure Dye FAM is expired	No
Calibration Pure Dye FAM performed on	11-28-2022
Calibration Pure Dye JUN is expired	No
Calibration Pure Dye JUN performed on	11-28-2022
Calibration Pure Dye ROX is expired	No
Calibration Pure Dye ROX performed on	11-28-2022
Calibration Pure Dye SYBR is expired	No
Calibration Pure Dye SYBR performed on	11-28-2022
Calibration Pure Dye VIC is expired	No
Calibration Pure Dye VIC performed on	11-28-2022
Calibration ROI is expired	No
Calibration ROI performed on	11-28-2022
Calibration Uniformity is expired	No
Calibration Uniformity performed on	11-28-2022
Chemistry	SYBR_GREEN
Date Created	2023-06-20 17:51:09 PM CST
Experiment Barcode
Experiment Comment
Experiment File Name	D:\qPCR\WHJ\2023-6-20-QLM.eds
Experiment Name	2023-6-20-QLM
Experiment Run End Time	2023-06-20 17:45:38 PM CST
Experiment Type	Comparative Cт (ΔΔCт)
Instrument Name	2721220080707
Instrument Serial Number	2721220080707
Instrument Type	QuantStudio™ 1 System
Passive Reference	ROX
Post-read Stage/Step
Pre-read Stage/Step
Quantification Cycle Method	Ct
Signal Smoothing On	true
Stage where Melt Analysis is performed	Stage3
Stage/ Cycle where Ct Analysis is performed	Stage2, Step2
User Name
Well	Well Position	Cycle	Target Name	Rn	Delta Rn
1	A1	1	DUIZHAO	0.553325	0.0234209
1	A1	2	DUIZHAO	0.548417	0.0147722
1	A1	3	DUIZHAO	0.544118	0.00673276
1	A1	4	DUIZHAO	0.541556	0.000430137
1	A1	5	DUIZHAO	0.538845	-0.00602078
1	A1	6	DUIZHAO	0.54136	-0.00724658
1	A1	7	DUIZHAO	0.553118	0.000770516
1	A1	8	DUIZHAO	0.557822	0.00173459
1	A1	9	DUIZHAO	0.563427	0.00359936
1	A1	10	DUIZHAO	0.576415	0.0128466
1	A1	11	DUIZHAO	0.591642	0.0243333
1	A1	12	DUIZHAO	0.625636	0.0545871
1	A1	13	DUIZHAO	0.716914	0.142124
1	A1	14	DUIZHAO	0.864978	0.286448
1	A1	15	DUIZHAO	1.14725	0.564979
1	A1	16	DUIZHAO	1.62197	1.03596
1	A1	17	DUIZHAO	2.28282	1.69307
1	A1	18	DUIZHAO	3.01333	2.41984
1	A1	19	DUIZHAO	3.63269	3.03546
1	A1	20	DUIZHAO	4.04569	3.44472
1	A1	21	DUIZHAO	4.2949	3.69019
1	A1	22	DUIZHAO	4.46756	3.85911
1	A1	23	DUIZHAO	4.59745	3.98526
1	A1	24	DUIZHAO	4.68626	4.07032
1	A1	25	DUIZHAO	4.75091	4.13124
1	A1	26	DUIZHAO	4.79104	4.16763
1	A1	27	DUIZHAO	4.81626	4.1891
1	A1	28	DUIZHAO	4.82367	4.19278
1	A1	29	DUIZHAO	4.84415	4.20952
1	A1	30	DUIZHAO	4.85294	4.21457
1	A1	31	DUIZHAO	4.85946	4.21734
1	A1	32	DUIZHAO	4.85325	4.2074
1	A1	33	DUIZHAO	4.86518	4.21558
1	A1	34	DUIZHAO	4.86357	4.21023
1	A1	35	DUIZHAO	4.8663	4.20922
1	A1	36	DUIZHAO	4.87586	4.21504
1	A1	37	DUIZHAO	4.88323	4.21867
1	A1	38	DUIZHAO	4.88313	4.21483
1	A1	39	DUIZHAO	4.87233	4.20029
1	A1	40	DUIZHAO	4.86859	4.19281
2	A2	1	DUIZHAO	0.434222	0.00035461
2	A2	2	DUIZHAO	0.438377	0.00243751
2	A2	3	DUIZHAO	0.446176	0.00816425
2	A2	4	DUIZHAO	0.440048	-3.67931e-05
2	A2	5	DUIZHAO	0.43839	-0.00376678
2	A2	6	DUIZHAO	0.439713	-0.00451644
2	A2	7	DUIZHAO	0.44073	-0.00557157
2	A2	8	DUIZHAO	0.443634	-0.00474031
2	A2	9	DUIZHAO	0.44717	-0.00327637
2	A2	10	DUIZHAO	0.459823	0.00730487
2	A2	11	DUIZHAO	0.462133	0.00754241
2	A2	12	DUIZHAO	0.460485	0.00382194
2	A2	13	DUIZHAO	0.459371	0.0006354
2	A2	14	DUIZHAO	0.45954	-0.0012683
2	A2	15	DUIZHAO	0.458588	-0.00429232
2	A2	16	DUIZHAO	0.466183	0.00123048
2	A2	17	DUIZHAO	0.509302	0.0422769
2	A2	18	DUIZHAO	0.572336	0.103239
2	A2	19	DUIZHAO	0.692939	0.221769
2	A2	20	DUIZHAO	0.899797	0.426555
2	A2	21	DUIZHAO	1.27047	0.795159
2	A2	22	DUIZHAO	1.87004	1.39266
2	A2	23	DUIZHAO	2.69478	2.21532
2	A2	24	DUIZHAO	3.59116	3.10963
2	A2	25	DUIZHAO	4.35104	3.86743
2	A2	26	DUIZHAO	4.87477	4.38909
2	A2	27	DUIZHAO	5.18653	4.69878
2	A2	28	DUIZHAO	5.37792	4.8881
2	A2	29	DUIZHAO	5.50496	5.01307
2	A2	30	DUIZHAO	5.5987	5.10473
2	A2	31	DUIZHAO	5.68	5.18396
2	A2	32	DUIZHAO	5.7238	5.22569
2	A2	33	DUIZHAO	5.77203	5.27185
2	A2	34	DUIZHAO	5.80603	5.30377
2	A2	35	DUIZHAO	5.84082	5.33649
2	A2	36	DUIZHAO	5.876	5.36961
2	A2	37	DUIZHAO	5.87717	5.3687
2	A2	38	DUIZHAO	5.92254	5.412
2	A2	39	DUIZHAO	5.93034	5.41772
2	A2	40	DUIZHAO	5.92716	5.41247
3	A3	1	DUIZHAO	0.581947	-0.00685356
3	A3	2	DUIZHAO	0.58165	-0.00667037
3	A3	3	DUIZHAO	0.583236	-0.00460474
3	A3	4	DUIZHAO	0.595543	0.00818197
3	A3	5	DUIZHAO	0.591728	0.004847
3	A3	6	DUIZHAO	0.581628	-0.0047734
3	A3	7	DUIZHAO	0.580535	-0.00538682
3	A3	8	DUIZHAO	0.583515	-0.00192734
3	A3	9	DUIZHAO	0.583685	-0.00127678
3	A3	10	DUIZHAO	0.585661	0.00117872
3	A3	11	DUIZHAO	0.586337	0.0023346
3	A3	12	DUIZHAO	0.586342	0.00281916
3	A3	13	DUIZHAO	0.584738	0.00169522
3	A3	14	DUIZHAO	0.579476	-0.0030876
3	A3	15	DUIZHAO	0.58071	-0.00137305
3	A3	16	DUIZHAO	0.597709	0.0161055
3	A3	17	DUIZHAO	0.641007	0.0598837
3	A3	18	DUIZHAO	0.706045	0.125401
3	A3	19	DUIZHAO	0.822259	0.242094
3	A3	20	DUIZHAO	1.04257	0.462889
3	A3	21	DUIZHAO	1.40773	0.828521
3	A3	22	DUIZHAO	2.00058	1.42186
3	A3	23	DUIZHAO	2.79166	2.21342
3	A3	24	DUIZHAO	3.67484	3.09708
3	A3	25	DUIZHAO	4.43538	3.85809
3	A3	26	DUIZHAO	4.97052	4.39371
3	A3	27	DUIZHAO	5.29473	4.7184
3	A3	28	DUIZHAO	5.48992	4.91407
3	A3	29	DUIZHAO	5.62393	5.04856
3	A3	30	DUIZHAO	5.7238	5.14891
3	A3	31	DUIZHAO	5.79743	5.22302
3	A3	32	DUIZHAO	5.86464	5.29071
3	A3	33	DUIZHAO	5.91859	5.34514
3	A3	34	DUIZHAO	5.96573	5.39276
3	A3	35	DUIZHAO	6.00852	5.43603
3	A3	36	DUIZHAO	6.02568	5.45367
3	A3	37	DUIZHAO	6.04249	5.47096
3	A3	38	DUIZHAO	6.04745	5.4764
3	A3	39	DUIZHAO	6.04984	5.47927
3	A3	40	DUIZHAO	6.06518	5.49509
4	A4	1	SFN	0.268036	-0.00286936
4	A4	2	SFN	0.264959	-0.00351254
4	A4	3	SFN	0.263143	-0.0028938
4	A4	4	SFN	0.26501	0.00140792
4	A4	5	SFN	0.263753	0.00258489
4	A4	6	SFN	0.260837	0.00210389
4	A4	7	SFN	0.253174	-0.00312512
4	A4	8	SFN	0.253787	-7.77812e-05
4	A4	9	SFN	0.264428	0.0129976
4	A4	10	SFN	0.275951	0.0269549
4	A4	11	SFN	0.290376	0.0438144
4	A4	12	SFN	0.3077	0.063573
4	A4	13	SFN	0.359542	0.11785
4	A4	14	SFN	0.426123	0.186865
4	A4	15	SFN	0.5821	0.345276
4	A4	16	SFN	0.859418	0.625029
4	A4	17	SFN	1.30947	1.07752
4	A4	18	SFN	1.97271	1.74319
4	A4	19	SFN	2.74765	2.52056
4	A4	20	SFN	3.41914	3.19448
4	A4	21	SFN	3.86177	3.63955
4	A4	22	SFN	4.14251	3.92273
4	A4	23	SFN	4.35499	4.13765
4	A4	24	SFN	4.47757	4.26266
4	A4	25	SFN	4.57319	4.36071
4	A4	26	SFN	4.6448	4.43475
4	A4	27	SFN	4.68003	4.47242
4	A4	28	SFN	4.71488	4.50971
4	A4	29	SFN	4.72896	4.52622
4	A4	30	SFN	4.73785	4.53754
4	A4	31	SFN	4.73954	4.54166
4	A4	32	SFN	4.76268	4.56724
4	A4	33	SFN	4.75162	4.55861
4	A4	34	SFN	4.76011	4.56955
4	A4	35	SFN	4.76303	4.5749
4	A4	36	SFN	4.76792	4.58222
4	A4	37	SFN	4.75672	4.57346
4	A4	38	SFN	4.74716	4.56633
4	A4	39	SFN	4.73544	4.55704
4	A4	40	SFN	4.74789	4.57193
5	A5	1	SFN	0.460797	0.00556985
5	A5	2	SFN	0.463649	0.00746296
5	A5	3	SFN	0.458588	0.00144284
5	A5	4	SFN	0.457536	-0.000569107
5	A5	5	SFN	0.458795	-0.000268514
5	A5	6	SFN	0.459767	-0.000255781
5	A5	7	SFN	0.459606	-0.00137595
5	A5	8	SFN	0.460723	-0.0012182
5	A5	9	SFN	0.465145	0.00224472
5	A5	10	SFN	0.474535	0.010675
5	A5	11	SFN	0.483841	0.0190215
5	A5	12	SFN	0.506805	0.0410272
5	A5	13	SFN	0.556683	0.0899451
5	A5	14	SFN	0.624629	0.156933
5	A5	15	SFN	0.77697	0.308315
5	A5	16	SFN	1.06448	0.594867
5	A5	17	SFN	1.51761	1.04704
5	A5	18	SFN	2.16479	1.69326
5	A5	19	SFN	2.90032	2.42783
5	A5	20	SFN	3.52902	3.05557
5	A5	21	SFN	3.94799	3.47358
5	A5	22	SFN	4.22717	3.7518
5	A5	23	SFN	4.41463	3.9383
5	A5	24	SFN	4.5514	4.07411
5	A5	25	SFN	4.63136	4.15311
5	A5	26	SFN	4.68134	4.20213
5	A5	27	SFN	4.72002	4.23985
5	A5	28	SFN	4.75144	4.27031
5	A5	29	SFN	4.77409	4.29201
5	A5	30	SFN	4.78772	4.30468
5	A5	31	SFN	4.79984	4.31584
5	A5	32	SFN	4.8132	4.32824
5	A5	33	SFN	4.81074	4.32482
5	A5	34	SFN	4.81432	4.32744
5	A5	35	SFN	4.81267	4.32483
5	A5	36	SFN	4.80326	4.31446
5	A5	37	SFN	4.79865	4.30889
5	A5	38	SFN	4.81301	4.32229
5	A5	39	SFN	4.80582	4.31414
5	A5	40	SFN	4.80451	4.31188
6	A6	1	SFN	0.488161	0.011695
6	A6	2	SFN	0.485812	0.00780286
6	A6	3	SFN	0.484153	0.00460084
6	A6	4	SFN	0.484055	0.00296029
6	A6	5	SFN	0.476117	-0.00652024
6	A6	6	SFN	0.476884	-0.00729685
6	A6	7	SFN	0.487214	0.00149011
6	A6	8	SFN	0.489851	0.00258475
6	A6	9	SFN	0.49099	0.00218109
6	A6	10	SFN	0.499758	0.00940589
6	A6	11	SFN	0.511665	0.01977
6	A6	12	SFN	0.535318	0.0418808
6	A6	13	SFN	0.584328	0.0893471
6	A6	14	SFN	0.66841	0.171887
6	A6	15	SFN	0.828283	0.330217
6	A6	16	SFN	1.11053	0.610925
6	A6	17	SFN	1.57709	1.07594
6	A6	18	SFN	2.24408	1.74139
6	A6	19	SFN	2.99994	2.4957
6	A6	20	SFN	3.62159	3.11581
6	A6	21	SFN	4.02797	3.52065
6	A6	22	SFN	4.29011	3.78125
6	A6	23	SFN	4.48643	3.97602
6	A6	24	SFN	4.60421	4.09226
6	A6	25	SFN	4.69774	4.18425
6	A6	26	SFN	4.77131	4.25627
6	A6	27	SFN	4.80645	4.28987
6	A6	28	SFN	4.82543	4.30731
6	A6	29	SFN	4.84362	4.32395
6	A6	30	SFN	4.86261	4.3414
6	A6	31	SFN	4.86537	4.34261
6	A6	32	SFN	4.87191	4.34761
6	A6	33	SFN	4.87415	4.34831
6	A6	34	SFN	4.87082	4.34344
6	A6	35	SFN	4.87806	4.34914
6	A6	36	SFN	4.88185	4.35138
6	A6	37	SFN	4.87499	4.34298
6	A6	38	SFN	4.8586	4.32505
6	A6	39	SFN	4.86618	4.33109
6	A6	40	SFN	4.86923	4.33259
7	A7	1	ML385	0.703774	0.00228206
7	A7	2	ML385	0.705592	0.0025142
7	A7	3	ML385	0.699174	-0.00548936
7	A7	4	ML385	0.702172	-0.004078
7	A7	5	ML385	0.712293	0.00445748
7	A7	6	ML385	0.710086	0.000663799
7	A7	7	ML385	0.708838	-0.00216965
7	A7	8	ML385	0.710196	-0.00239796
7	A7	9	ML385	0.717413	0.00323287
7	A7	10	ML385	0.724041	0.00827492
7	A7	11	ML385	0.723787	0.00643478
7	A7	12	ML385	0.723397	0.00445887
7	A7	13	ML385	0.721428	0.000904262
7	A7	14	ML385	0.714738	-0.00737181
7	A7	15	ML385	0.716776	-0.0069202
7	A7	16	ML385	0.731451	0.00616848
7	A7	17	ML385	0.740958	0.0140896
7	A7	18	ML385	0.754913	0.0264589
7	A7	19	ML385	0.779599	0.049559
7	A7	20	ML385	0.835288	0.103661
7	A7	21	ML385	0.932567	0.199354
7	A7	22	ML385	1.13202	0.397219
7	A7	23	ML385	1.4871	0.750716
7	A7	24	ML385	2.04256	1.30459
7	A7	25	ML385	2.79302	2.05347
7	A7	26	ML385	3.56142	2.82028
7	A7	27	ML385	4.11766	3.37493
7	A7	28	ML385	4.45071	3.7064
7	A7	29	ML385	4.68408	3.93818
7	A7	30	ML385	4.85987	4.11239
7	A7	31	ML385	4.97621	4.22714
7	A7	32	ML385	5.07808	4.32742
7	A7	33	ML385	5.15621	4.40396
7	A7	34	ML385	5.21088	4.45705
7	A7	35	ML385	5.24638	4.49097
7	A7	36	ML385	5.27244	4.51544
7	A7	37	ML385	5.29549	4.5369
7	A7	38	ML385	5.31709	4.55692
7	A7	39	ML385	5.31542	4.55366
7	A7	40	ML385	5.3097	4.54636
8	A8	1	ML385	0.651828	-0.00540801
8	A8	2	ML385	0.652419	-0.00605076
8	A8	3	ML385	0.653184	-0.00651959
8	A8	4	ML385	0.655367	-0.00557001
8	A8	5	ML385	0.661995	-0.000174987
8	A8	6	ML385	0.668454	0.00505004
8	A8	7	ML385	0.670236	0.00559884
8	A8	8	ML385	0.672535	0.00666394
8	A8	9	ML385	0.672226	0.00512229
8	A8	10	ML385	0.669948	0.00161023
8	A8	11	ML385	0.666284	-0.00328675
8	A8	12	ML385	0.667086	-0.00371844
8	A8	13	ML385	0.669563	-0.00247465
8	A8	14	ML385	0.669575	-0.0036964
8	A8	15	ML385	0.67443	-7.498e-05
8	A8	16	ML385	0.677209	0.00147047
8	A8	17	ML385	0.685182	0.00820981
8	A8	18	ML385	0.694532	0.0163259
8	A8	19	ML385	0.719694	0.0402544
8	A8	20	ML385	0.780157	0.0994848
8	A8	21	ML385	0.879569	0.197662
8	A8	22	ML385	1.06582	0.382681
8	A8	23	ML385	1.40603	0.721661
8	A8	24	ML385	1.9487	1.2631
8	A8	25	ML385	2.7032	2.01636
8	A8	26	ML385	3.5117	2.82363
8	A8	27	ML385	4.1096	3.4203
8	A8	28	ML385	4.47213	3.78159
8	A8	29	ML385	4.71838	4.02661
8	A8	30	ML385	4.89951	4.2065
8	A8	31	ML385	5.02459	4.33035
8	A8	32	ML385	5.12283	4.42736
8	A8	33	ML385	5.20218	4.50547
8	A8	34	ML385	5.26527	4.56733
8	A8	35	ML385	5.32036	4.62118
8	A8	36	ML385	5.36334	4.66294
8	A8	37	ML385	5.36395	4.66231
8	A8	38	ML385	5.38222	4.67934
8	A8	39	ML385	5.38006	4.67595
8	A8	40	ML385	5.38758	4.68223
9	A9	1	ML385	0.640664	-0.0122766
9	A9	2	ML385	0.641063	-0.013734
9	A9	3	ML385	0.643181	-0.013473
9	A9	4	ML385	0.652001	-0.00650922
9	A9	5	ML385	0.660875	0.000507851
9	A9	6	ML385	0.664996	0.00277199
9	A9	7	ML385	0.671326	0.00724585
9	A9	8	ML385	0.674309	0.00837184
9	A9	9	ML385	0.672814	0.00502081
9	A9	10	ML385	0.673342	0.0036921
9	A9	11	ML385	0.676957	0.00545061
9	A9	12	ML385	0.677184	0.00382036
9	A9	13	ML385	0.675513	0.000293434
9	A9	14	ML385	0.673982	-0.00309414
9	A9	15	ML385	0.672175	-0.00675863
9	A9	16	ML385	0.67345	-0.00733984
9	A9	17	ML385	0.686211	0.00356417
9	A9	18	ML385	0.698961	0.0144583
9	A9	19	ML385	0.729399	0.043039
9	A9	20	ML385	0.778603	0.0903863
9	A9	21	ML385	0.865444	0.175371
9	A9	22	ML385	1.04725	0.355323
9	A9	23	ML385	1.36638	0.672589
9	A9	24	ML385	1.88304	1.1874
9	A9	25	ML385	2.62625	1.92875
9	A9	26	ML385	3.43875	2.7394
9	A9	27	ML385	4.0582	3.35698
9	A9	28	ML385	4.45545	3.75239
9	A9	29	ML385	4.71378	4.00886
9	A9	30	ML385	4.88065	4.17387
9	A9	31	ML385	5.01574	4.3071
9	A9	32	ML385	5.11251	4.40202
9	A9	33	ML385	5.19116	4.4788
9	A9	34	ML385	5.26635	4.55214
9	A9	35	ML385	5.32429	4.60822
9	A9	36	ML385	5.36153	4.64361
9	A9	37	ML385	5.39275	4.67297
9	A9	38	ML385	5.40477	4.68313
9	A9	39	ML385	5.39209	4.6686
9	A9	40	ML385	5.40206	4.67671
10	A10	1
10	A10	2
10	A10	3
10	A10	4
10	A10	5
10	A10	6
10	A10	7
10	A10	8
10	A10	9
10	A10	10
10	A10	11
10	A10	12
10	A10	13
10	A10	14
10	A10	15
10	A10	16
10	A10	17
10	A10	18
10	A10	19
10	A10	20
10	A10	21
10	A10	22
10	A10	23
10	A10	24
10	A10	25
10	A10	26
10	A10	27
10	A10	28
10	A10	29
10	A10	30
10	A10	31
10	A10	32
10	A10	33
10	A10	34
10	A10	35
10	A10	36
10	A10	37
10	A10	38
10	A10	39
10	A10	40
11	A11	1
11	A11	2
11	A11	3
11	A11	4
11	A11	5
11	A11	6
11	A11	7
11	A11	8
11	A11	9
11	A11	10
11	A11	11
11	A11	12
11	A11	13
11	A11	14
11	A11	15
11	A11	16
11	A11	17
11	A11	18
11	A11	19
11	A11	20
11	A11	21
11	A11	22
11	A11	23
11	A11	24
11	A11	25
11	A11	26
11	A11	27
11	A11	28
11	A11	29
11	A11	30
11	A11	31
11	A11	32
11	A11	33
11	A11	34
11	A11	35
11	A11	36
11	A11	37
11	A11	38
11	A11	39
11	A11	40
12	A12	1
12	A12	2
12	A12	3
12	A12	4
12	A12	5
12	A12	6
12	A12	7
12	A12	8
12	A12	9
12	A12	10
12	A12	11
12	A12	12
12	A12	13
12	A12	14
12	A12	15
12	A12	16
12	A12	17
12	A12	18
12	A12	19
12	A12	20
12	A12	21
12	A12	22
12	A12	23
12	A12	24
12	A12	25
12	A12	26
12	A12	27
12	A12	28
12	A12	29
12	A12	30
12	A12	31
12	A12	32
12	A12	33
12	A12	34
12	A12	35
12	A12	36
12	A12	37
12	A12	38
12	A12	39
12	A12	40
13	B1	1	DUIZHAO	0.48348	0.0238893
13	B1	2	DUIZHAO	0.474935	0.0125921
13	B1	3	DUIZHAO	0.466257	0.00116076
13	B1	4	DUIZHAO	0.463411	-0.00443823
13	B1	5	DUIZHAO	0.465911	-0.00469125
13	B1	6	DUIZHAO	0.48135	0.00799559
13	B1	7	DUIZHAO	0.482594	0.00648601
13	B1	8	DUIZHAO	0.475893	-0.00296719
13	B1	9	DUIZHAO	0.478068	-0.00354569
13	B1	10	DUIZHAO	0.496656	0.0122899
13	B1	11	DUIZHAO	0.517952	0.0308331
13	B1	12	DUIZHAO	0.548702	0.05883
13	B1	13	DUIZHAO	0.610393	0.117768
13	B1	14	DUIZHAO	0.738923	0.243545
13	B1	15	DUIZHAO	0.988055	0.489924
13	B1	16	DUIZHAO	1.39244	0.891559
13	B1	17	DUIZHAO	1.98485	1.48121
13	B1	18	DUIZHAO	2.73442	2.22803
13	B1	19	DUIZHAO	3.42662	2.91747
13	B1	20	DUIZHAO	3.93974	3.42784
13	B1	21	DUIZHAO	4.2583	3.74365
13	B1	22	DUIZHAO	4.46736	3.94996
13	B1	23	DUIZHAO	4.60616	4.086
13	B1	24	DUIZHAO	4.69772	4.17481
13	B1	25	DUIZHAO	4.77453	4.24887
13	B1	26	DUIZHAO	4.82251	4.2941
13	B1	27	DUIZHAO	4.85129	4.32012
13	B1	28	DUIZHAO	4.87058	4.33666
13	B1	29	DUIZHAO	4.88495	4.34828
13	B1	30	DUIZHAO	4.89701	4.35758
13	B1	31	DUIZHAO	4.89775	4.35557
13	B1	32	DUIZHAO	4.89906	4.35413
13	B1	33	DUIZHAO	4.91075	4.36307
13	B1	34	DUIZHAO	4.91813	4.36769
13	B1	35	DUIZHAO	4.91076	4.35758
13	B1	36	DUIZHAO	4.90842	4.35247
13	B1	37	DUIZHAO	4.89076	4.33207
13	B1	38	DUIZHAO	4.88421	4.32276
13	B1	39	DUIZHAO	4.87793	4.31373
13	B1	40	DUIZHAO	4.8808	4.31385
14	B2	1	DUIZHAO	0.533509	0.00034453
14	B2	2	DUIZHAO	0.530605	0.000415682
14	B2	3	DUIZHAO	0.526668	-0.000547068
14	B2	4	DUIZHAO	0.527362	0.00312176
14	B2	5	DUIZHAO	0.525061	0.00379504
14	B2	6	DUIZHAO	0.517564	-0.000727778
14	B2	7	DUIZHAO	0.515364	4.74243e-05
14	B2	8	DUIZHAO	0.51428	0.00193813
14	B2	9	DUIZHAO	0.504864	-0.00450402
14	B2	10	DUIZHAO	0.501735	-0.00465793
14	B2	11	DUIZHAO	0.498835	-0.00458338
14	B2	12	DUIZHAO	0.496916	-0.00352834
14	B2	13	DUIZHAO	0.497986	0.000516775
14	B2	14	DUIZHAO	0.499572	0.00507756
14	B2	15	DUIZHAO	0.495572	0.00405184
14	B2	16	DUIZHAO	0.496241	0.00769548
14	B2	17	DUIZHAO	0.507742	0.0221708
14	B2	18	DUIZHAO	0.532652	0.0500558
14	B2	19	DUIZHAO	0.568824	0.0892015
14	B2	20	DUIZHAO	0.650669	0.174022
14	B2	21	DUIZHAO	0.777212	0.303539
14	B2	22	DUIZHAO	1.02583	0.555132
14	B2	23	DUIZHAO	1.4414	0.973671
14	B2	24	DUIZHAO	2.04629	1.58154
14	B2	25	DUIZHAO	2.75651	2.29473
14	B2	26	DUIZHAO	3.44052	2.98172
14	B2	27	DUIZHAO	3.93034	3.47451
14	B2	28	DUIZHAO	4.22215	3.7693
14	B2	29	DUIZHAO	4.4029	3.95303
14	B2	30	DUIZHAO	4.53061	4.08371
14	B2	31	DUIZHAO	4.62508	4.18116
14	B2	32	DUIZHAO	4.70515	4.2642
14	B2	33	DUIZHAO	4.76856	4.33058
14	B2	34	DUIZHAO	4.81122	4.37622
14	B2	35	DUIZHAO	4.84232	4.41029
14	B2	36	DUIZHAO	4.86754	4.43849
14	B2	37	DUIZHAO	4.85485	4.42877
14	B2	38	DUIZHAO	4.86013	4.43702
14	B2	39	DUIZHAO	4.90358	4.48345
14	B2	40	DUIZHAO	4.89871	4.48155
15	B3	1	DUIZHAO	0.597917	-0.0111462
15	B3	2	DUIZHAO	0.596695	-0.0106933
15	B3	3	DUIZHAO	0.597163	-0.00855071
15	B3	4	DUIZHAO	0.602589	-0.00145051
15	B3	5	DUIZHAO	0.604767	0.00240218
15	B3	6	DUIZHAO	0.606907	0.00621679
15	B3	7	DUIZHAO	0.614208	0.0151928
15	B3	8	DUIZHAO	0.605702	0.00836166
15	B3	9	DUIZHAO	0.591884	-0.00378157
15	B3	10	DUIZHAO	0.580369	-0.0136228
15	B3	11	DUIZHAO	0.58055	-0.0117669
15	B3	12	DUIZHAO	0.590413	-0.000228924
15	B3	13	DUIZHAO	0.58738	-0.00158746
15	B3	14	DUIZHAO	0.587543	0.000249759
15	B3	15	DUIZHAO	0.594184	0.00856565
15	B3	16	DUIZHAO	0.599493	0.0155495
15	B3	17	DUIZHAO	0.619762	0.0374931
15	B3	18	DUIZHAO	0.63311	0.0525159
15	B3	19	DUIZHAO	0.668291	0.0893714
15	B3	20	DUIZHAO	0.760865	0.18362
15	B3	21	DUIZHAO	0.910401	0.33483
15	B3	22	DUIZHAO	1.18702	0.613125
15	B3	23	DUIZHAO	1.65702	1.0848
15	B3	24	DUIZHAO	2.33143	1.76089
15	B3	25	DUIZHAO	3.14765	2.57878
15	B3	26	DUIZHAO	3.91786	3.35066
15	B3	27	DUIZHAO	4.49597	3.93045
15	B3	28	DUIZHAO	4.86555	4.30171
15	B3	29	DUIZHAO	5.08712	4.52494
15	B3	30	DUIZHAO	5.25608	4.69558
15	B3	31	DUIZHAO	5.373	4.81417
15	B3	32	DUIZHAO	5.45601	4.89886
15	B3	33	DUIZHAO	5.51824	4.96276
15	B3	34	DUIZHAO	5.56244	5.00864
15	B3	35	DUIZHAO	5.60397	5.05185
15	B3	36	DUIZHAO	5.63364	5.08319
15	B3	37	DUIZHAO	5.65084	5.10206
15	B3	38	DUIZHAO	5.66641	5.11931
15	B3	39	DUIZHAO	5.70849	5.16306
15	B3	40	DUIZHAO	5.71139	5.16763
16	B4	1	SFN	0.411777	-0.00438713
16	B4	2	SFN	0.411821	-0.00663556
16	B4	3	SFN	0.418985	-0.00176531
16	B4	4	SFN	0.426	0.00295733
16	B4	5	SFN	0.426182	0.000845664
16	B4	6	SFN	0.425023	-0.00260597
16	B4	7	SFN	0.42935	-0.000572518
16	B4	8	SFN	0.433601	0.00138551
16	B4	9	SFN	0.434264	-0.0002447
16	B4	10	SFN	0.438123	0.00132217
16	B4	11	SFN	0.453623	0.0145282
16	B4	12	SFN	0.492259	0.0508721
16	B4	13	SFN	0.567253	0.123573
16	B4	14	SFN	0.695261	0.249288
16	B4	15	SFN	0.940464	0.492197
16	B4	16	SFN	1.36232	0.911761
16	B4	17	SFN	1.99171	1.53885
16	B4	18	SFN	2.74656	2.29141
16	B4	19	SFN	3.44565	2.98821
16	B4	20	SFN	3.96273	3.503
16	B4	21	SFN	4.28738	3.82535
16	B4	22	SFN	4.51988	4.05557
16	B4	23	SFN	4.67835	4.21174
16	B4	24	SFN	4.78431	4.3154
16	B4	25	SFN	4.84744	4.37625
16	B4	26	SFN	4.90092	4.42743
16	B4	27	SFN	4.94679	4.47101
16	B4	28	SFN	4.95813	4.48005
16	B4	29	SFN	4.95367	4.4733
16	B4	30	SFN	4.9638	4.48114
16	B4	31	SFN	4.96343	4.47848
16	B4	32	SFN	4.97052	4.48327
16	B4	33	SFN	4.97176	4.48222
16	B4	34	SFN	4.97645	4.48462
16	B4	35	SFN	4.96885	4.47472
16	B4	36	SFN	4.96297	4.46655
16	B4	37	SFN	4.96873	4.47001
16	B4	38	SFN	4.96617	4.46517
16	B4	39	SFN	4.96446	4.46116
16	B4	40	SFN	4.95765	4.45206
17	B5	1	SFN	0.602625	-0.00931484
17	B5	2	SFN	0.602888	-0.0101587
17	B5	3	SFN	0.61146	-0.0026926
17	B5	4	SFN	0.618242	0.00298283
17	B5	5	SFN	0.618384	0.00201937
17	B5	6	SFN	0.616125	-0.00134627
17	B5	7	SFN	0.616744	-0.00183385
17	B5	8	SFN	0.620554	0.000870529
17	B5	9	SFN	0.623864	0.00307381
17	B5	10	SFN	0.641822	0.0199263
17	B5	11	SFN	0.666876	0.0438736
17	B5	12	SFN	0.722226	0.0981178
17	B5	13	SFN	0.825835	0.200621
17	B5	14	SFN	1.00159	0.375265
17	B5	15	SFN	1.32486	0.697433
17	B5	16	SFN	1.84337	1.21484
17	B5	17	SFN	2.55502	1.92538
17	B5	18	SFN	3.2812	2.65046
17	B5	19	SFN	3.84745	3.2156
17	B5	20	SFN	4.23175	3.59879
17	B5	21	SFN	4.48308	3.84902
17	B5	22	SFN	4.65162	4.01645
17	B5	23	SFN	4.76671	4.13044
17	B5	24	SFN	4.85046	4.21308
17	B5	25	SFN	4.89938	4.26089
17	B5	26	SFN	4.93785	4.29826
17	B5	27	SFN	4.9617	4.321
17	B5	28	SFN	4.98185	4.34004
17	B5	29	SFN	4.99444	4.35152
17	B5	30	SFN	5.01152	4.3675
17	B5	31	SFN	5.01016	4.36504
17	B5	32	SFN	5.01003	4.3638
17	B5	33	SFN	5.02182	4.37448
17	B5	34	SFN	5.01786	4.36941
17	B5	35	SFN	5.00548	4.35593
17	B5	36	SFN	4.99549	4.34483
17	B5	37	SFN	5.00533	4.35357
17	B5	38	SFN	4.99905	4.34618
17	B5	39	SFN	4.99879	4.34481
17	B5	40	SFN	4.99806	4.34298
18	B6	1	SFN	0.127339	0.00997654
18	B6	2	SFN	0.125043	0.00644719
18	B6	3	SFN	0.122298	0.00246872
18	B6	4	SFN	0.118126	-0.00293773
18	B6	5	SFN	0.119541	-0.00275634
18	B6	6	SFN	0.130147	0.00661526
18	B6	7	SFN	0.136352	0.0115869
18	B6	8	SFN	0.132875	0.00687643
18	B6	9	SFN	0.130373	0.00314006
18	B6	10	SFN	0.128651	0.000184459
18	B6	11	SFN	0.129302	-0.000398813
18	B6	12	SFN	0.13403	0.00309581
18	B6	13	SFN	0.128747	-0.00342174
18	B6	14	SFN	0.126264	-0.00713837
18	B6	15	SFN	0.125123	-0.00951281
18	B6	16	SFN	0.125643	-0.0102269
18	B6	17	SFN	0.130798	-0.0063061
18	B6	18	SFN	0.133685	-0.00465256
18	B6	19	SFN	0.135452	-0.00411978
18	B6	20	SFN	0.141417	0.000611987
18	B6	21	SFN	0.141249	-0.000790207
18	B6	22	SFN	0.14041	-0.00286298
18	B6	23	SFN	0.144137	-0.000370046
18	B6	24	SFN	0.146639	0.00089839
18	B6	25	SFN	0.14639	-0.00058439
18	B6	26	SFN	0.147684	-0.000524975
18	B6	27	SFN	0.158999	0.00955704
18	B6	28	SFN	0.162245	0.0115687
18	B6	29	SFN	0.17106	0.0191495
18	B6	30	SFN	0.192656	0.0395117
18	B6	31	SFN	0.243841	0.0894636
18	B6	32	SFN	0.338301	0.182689
18	B6	33	SFN	0.506294	0.349449
18	B6	34	SFN	0.817285	0.659206
18	B6	35	SFN	1.3219	1.16259
18	B6	36	SFN	2.05137	1.89083
18	B6	37	SFN	2.86923	2.70745
18	B6	38	SFN	3.56183	3.39881
18	B6	39	SFN	4.02804	3.86379
18	B6	40	SFN	4.27693	4.11145
19	B7	1	ML385	0.724489	-0.01284
19	B7	2	ML385	0.725262	-0.0139244
19	B7	3	ML385	0.738012	-0.00303109
19	B7	4	ML385	0.746273	0.003373
19	B7	5	ML385	0.744207	-0.000550133
19	B7	6	ML385	0.740853	-0.00576096
19	B7	7	ML385	0.742632	-0.00583918
19	B7	8	ML385	0.754751	0.004423
19	B7	9	ML385	0.757609	0.00542423
19	B7	10	ML385	0.757973	0.00393082
19	B7	11	ML385	0.75738	0.0014804
19	B7	12	ML385	0.759756	0.00199918
19	B7	13	ML385	0.762511	0.00289753
19	B7	14	ML385	0.759756	-0.00171481
19	B7	15	ML385	0.760869	-0.00245827
19	B7	16	ML385	0.761011	-0.00417371
19	B7	17	ML385	0.765877	-0.00116458
19	B7	18	ML385	0.780429	0.0115306
19	B7	19	ML385	0.793867	0.0231115
19	B7	20	ML385	0.817021	0.044408
19	B7	21	ML385	0.880849	0.106379
19	B7	22	ML385	0.994993	0.218666
19	B7	23	ML385	1.20085	0.422661
19	B7	24	ML385	1.57988	0.799839
19	B7	25	ML385	2.1794	1.3975
19	B7	26	ML385	2.96587	2.18211
19	B7	27	ML385	3.73565	2.95004
19	B7	28	ML385	4.31201	3.52454
19	B7	29	ML385	4.66228	3.87295
19	B7	30	ML385	4.88714	4.09596
19	B7	31	ML385	5.0415	4.24846
19	B7	32	ML385	5.19565	4.40075
19	B7	33	ML385	5.30945	4.5127
19	B7	34	ML385	5.36429	4.56568
19	B7	35	ML385	5.42304	4.62258
19	B7	36	ML385	5.4854	4.68308
19	B7	37	ML385	5.51032	4.70614
19	B7	38	ML385	5.50977	4.70373
19	B7	39	ML385	5.52267	4.71478
19	B7	40	ML385	5.53293	4.72317
20	B8	1	ML385	0.557033	-0.0243964
20	B8	2	ML385	0.540794	-0.0279179
20	B8	3	ML385	0.554344	-0.00165038
20	B8	4	ML385	0.551856	0.00857847
20	B8	5	ML385	0.533371	0.00281051
20	B8	6	ML385	0.513143	-0.00470077
20	B8	7	ML385	0.504259	-0.000867079
20	B8	8	ML385	0.488085	-0.00432447
20	B8	9	ML385	0.467823	-0.0118694
20	B8	10	ML385	0.464941	-0.00203438
20	B8	11	ML385	0.465984	0.0117264
20	B8	12	ML385	0.445728	0.0041869
20	B8	13	ML385	0.429452	0.00062875
20	B8	14	ML385	0.413622	-0.00248457
20	B8	15	ML385	0.408819	0.00543001
20	B8	16	ML385	0.411931	0.0212582
20	B8	17	ML385	0.421599	0.0436435
20	B8	18	ML385	0.430679	0.065441
20	B8	19	ML385	0.436567	0.0840464
20	B8	20	ML385	0.446278	0.106474
20	B8	21	ML385	0.483946	0.15686
20	B8	22	ML385	0.528352	0.213982
20	B8	23	ML385	0.609356	0.307704
20	B8	24	ML385	0.751528	0.462592
20	B8	25	ML385	0.947473	0.671255
20	B8	26	ML385	1.14614	0.882643
20	B8	27	ML385	1.27877	1.02799
20	B8	28	ML385	1.3866	1.14853
20	B8	29	ML385	1.50478	1.27943
20	B8	30	ML385	1.59144	1.37881
20	B8	31	ML385	1.62317	1.42326
20	B8	32	ML385	1.62632	1.43912
20	B8	33	ML385	1.6551	1.48062
20	B8	34	ML385	1.70738	1.54562
20	B8	35	ML385	1.74379	1.59474
20	B8	36	ML385	1.78322	1.64689
20	B8	37	ML385	1.80463	1.68102
20	B8	38	ML385	1.81731	1.70641
20	B8	39	ML385	1.88049	1.78231
20	B8	40	ML385	1.88819	1.80272
21	B9	1	ML385	0.661239	-0.0102938
21	B9	2	ML385	0.6608	-0.011793
21	B9	3	ML385	0.664304	-0.00934951
21	B9	4	ML385	0.676225	0.00151164
21	B9	5	ML385	0.679164	0.00339048
21	B9	6	ML385	0.678262	0.00142799
21	B9	7	ML385	0.678323	0.000428225
21	B9	8	ML385	0.682721	0.00376607
21	B9	9	ML385	0.684838	0.00482309
21	B9	10	ML385	0.679017	-0.00205852
21	B9	11	ML385	0.678795	-0.00334003
21	B9	12	ML385	0.684876	0.0016801
21	B9	13	ML385	0.685027	0.000770699
21	B9	14	ML385	0.685831	0.000514744
21	B9	15	ML385	0.687299	0.000922129
21	B9	16	ML385	0.685101	-0.00233534
21	B9	17	ML385	0.686345	-0.00215177
21	B9	18	ML385	0.697804	0.00824673
21	B9	19	ML385	0.715195	0.0245776
21	B9	20	ML385	0.746606	0.0549279
21	B9	21	ML385	0.800003	0.107265
21	B9	22	ML385	0.876946	0.183148
21	B9	23	ML385	1.04569	0.350836
21	B9	24	ML385	1.35049	0.654571
21	B9	25	ML385	1.86944	1.17246
21	B9	26	ML385	2.6174	1.91936
21	B9	27	ML385	3.44839	2.74929
21	B9	28	ML385	4.11075	3.41059
21	B9	29	ML385	4.52437	3.82315
21	B9	30	ML385	4.79374	4.09146
21	B9	31	ML385	4.99142	4.28807
21	B9	32	ML385	5.14686	4.44246
21	B9	33	ML385	5.25904	4.55357
21	B9	34	ML385	5.34272	4.6362
21	B9	35	ML385	5.39424	4.68666
21	B9	36	ML385	5.4302	4.72156
21	B9	37	ML385	5.45891	4.7492
21	B9	38	ML385	5.48964	4.77888
21	B9	39	ML385	5.51572	4.8039
21	B9	40	ML385	5.52495	4.81207
22	B10	1
22	B10	2
22	B10	3
22	B10	4
22	B10	5
22	B10	6
22	B10	7
22	B10	8
22	B10	9
22	B10	10
22	B10	11
22	B10	12
22	B10	13
22	B10	14
22	B10	15
22	B10	16
22	B10	17
22	B10	18
22	B10	19
22	B10	20
22	B10	21
22	B10	22
22	B10	23
22	B10	24
22	B10	25
22	B10	26
22	B10	27
22	B10	28
22	B10	29
22	B10	30
22	B10	31
22	B10	32
22	B10	33
22	B10	34
22	B10	35
22	B10	36
22	B10	37
22	B10	38
22	B10	39
22	B10	40
23	B11	1
23	B11	2
23	B11	3
23	B11	4
23	B11	5
23	B11	6
23	B11	7
23	B11	8
23	B11	9
23	B11	10
23	B11	11
23	B11	12
23	B11	13
23	B11	14
23	B11	15
23	B11	16
23	B11	17
23	B11	18
23	B11	19
23	B11	20
23	B11	21
23	B11	22
23	B11	23
23	B11	24
23	B11	25
23	B11	26
23	B11	27
23	B11	28
23	B11	29
23	B11	30
23	B11	31
23	B11	32
23	B11	33
23	B11	34
23	B11	35
23	B11	36
23	B11	37
23	B11	38
23	B11	39
23	B11	40
24	B12	1
24	B12	2
24	B12	3
24	B12	4
24	B12	5
24	B12	6
24	B12	7
24	B12	8
24	B12	9
24	B12	10
24	B12	11
24	B12	12
24	B12	13
24	B12	14
24	B12	15
24	B12	16
24	B12	17
24	B12	18
24	B12	19
24	B12	20
24	B12	21
24	B12	22
24	B12	23
24	B12	24
24	B12	25
24	B12	26
24	B12	27
24	B12	28
24	B12	29
24	B12	30
24	B12	31
24	B12	32
24	B12	33
24	B12	34
24	B12	35
24	B12	36
24	B12	37
24	B12	38
24	B12	39
24	B12	40
25	C1	1	SFN	0.721364	-0.00168746
25	C1	2	SFN	0.72153	0.000333471
25	C1	3	SFN	0.71955	0.000209114
25	C1	4	SFN	0.717562	7.73672e-05
25	C1	5	SFN	0.713385	-0.00224372
25	C1	6	SFN	0.710896	-0.0028771
25	C1	7	SFN	0.709181	-0.00273609
25	C1	8	SFN	0.710825	0.000762975
25	C1	9	SFN	0.712528	0.00432147
25	C1	10	SFN	0.711969	0.00561857
25	C1	11	SFN	0.708388	0.00389323
25	C1	12	SFN	0.704879	0.00223971
25	C1	13	SFN	0.695254	-0.00552959
25	C1	14	SFN	0.695192	-0.00373593
25	C1	15	SFN	0.701522	0.00444979
25	C1	16	SFN	0.707144	0.0119275
25	C1	17	SFN	0.723604	0.0302432
25	C1	18	SFN	0.727373	0.0358678
25	C1	19	SFN	0.738722	0.0490733
25	C1	20	SFN	0.791639	0.103846
25	C1	21	SFN	0.880447	0.194509
25	C1	22	SFN	1.03575	0.351664
25	C1	23	SFN	1.31148	0.629249
25	C1	24	SFN	1.77887	1.0985
25	C1	25	SFN	2.47217	1.79366
25	C1	26	SFN	3.30327	2.62661
25	C1	27	SFN	4.0925	3.41769
25	C1	28	SFN	4.67865	4.0057
25	C1	29	SFN	5.07544	4.40435
25	C1	30	SFN	5.30281	4.63357
25	C1	31	SFN	5.45469	4.78731
25	C1	32	SFN	5.57412	4.9086
25	C1	33	SFN	5.67067	5.007
25	C1	34	SFN	5.73991	5.0781
25	C1	35	SFN	5.7899	5.12994
25	C1	36	SFN	5.82261	5.16451
25	C1	37	SFN	5.86866	5.21241
25	C1	38	SFN	5.89787	5.24348
25	C1	39	SFN	5.91204	5.25951
25	C1	40	SFN	5.92202	5.27134
26	C2	1	SFN	1.58279	0.0329563
26	C2	2	SFN	1.56838	0.0264391
26	C2	3	SFN	1.5524	0.0183467
26	C2	4	SFN	1.53427	0.00811319
26	C2	5	SFN	1.51801	-0.000252947
26	C2	6	SFN	1.50736	-0.00300754
26	C2	7	SFN	1.49959	-0.00288002
26	C2	8	SFN	1.48382	-0.010764
26	C2	9	SFN	1.47761	-0.00907014
26	C2	10	SFN	1.46526	-0.0135305
26	C2	11	SFN	1.45943	-0.0114715
26	C2	12	SFN	1.4582	-0.00480491
26	C2	13	SFN	1.45603	0.000916868
26	C2	14	SFN	1.45621	0.00899184
26	C2	15	SFN	1.44886	0.00954077
26	C2	16	SFN	1.4413	0.00987214
26	C2	17	SFN	1.44352	0.0199855
26	C2	18	SFN	1.44813	0.0324906
26	C2	19	SFN	1.45224	0.044496
26	C2	20	SFN	1.45496	0.0551155
26	C2	21	SFN	1.46777	0.0758151
26	C2	22	SFN	1.48952	0.105455
26	C2	23	SFN	1.5327	0.156532
26	C2	24	SFN	1.60875	0.240477
26	C2	25	SFN	1.77136	0.410986
26	C2	26	SFN	2.06514	0.712659
26	C2	27	SFN	2.53593	1.19134
26	C2	28	SFN	3.19148	1.85479
26	C2	29	SFN	3.95507	2.62627
26	C2	30	SFN	4.6587	3.33779
26	C2	31	SFN	5.17097	3.85795
26	C2	32	SFN	5.49049	4.18537
26	C2	33	SFN	5.68437	4.38715
26	C2	34	SFN	5.81823	4.5289
26	C2	35	SFN	5.91445	4.63301
26	C2	36	SFN	5.99137	4.71783
26	C2	37	SFN	6.07197	4.80632
26	C2	38	SFN	6.11053	4.85277
26	C2	39	SFN	6.14961	4.89974
26	C2	40	SFN	6.175	4.93303
27	C3	1	SFN	0.55299	0.000139888
27	C3	2	SFN	0.553503	0.000877772
27	C3	3	SFN	0.551777	-0.000622558
27	C3	4	SFN	0.551244	-0.000929603
27	C3	5	SFN	0.553209	0.00126114
27	C3	6	SFN	0.553256	0.0015334
27	C3	7	SFN	0.550851	-0.00064583
27	C3	8	SFN	0.548685	-0.00258622
27	C3	9	SFN	0.551119	7.29598e-05
27	C3	10	SFN	0.558969	0.00814824
27	C3	11	SFN	0.556525	0.00592967
27	C3	12	SFN	0.552862	0.00249284
27	C3	13	SFN	0.54594	-0.00420406
27	C3	14	SFN	0.543942	-0.00597648
27	C3	15	SFN	0.541497	-0.00819558
27	C3	16	SFN	0.541584	-0.00788381
27	C3	17	SFN	0.547711	-0.00153058
27	C3	18	SFN	0.552591	0.00357436
27	C3	19	SFN	0.552943	0.00415161
27	C3	20	SFN	0.553976	0.0054105
27	C3	21	SFN	0.561258	0.0129177
27	C3	22	SFN	0.591641	0.0435269
27	C3	23	SFN	0.643351	0.0954626
27	C3	24	SFN	0.741267	0.193604
27	C3	25	SFN	0.906789	0.359351
27	C3	26	SFN	1.21931	0.6721
27	C3	27	SFN	1.74491	1.19792
27	C3	28	SFN	2.48114	1.93438
27	C3	29	SFN	3.36538	2.81884
27	C3	30	SFN	4.20113	3.65482
27	C3	31	SFN	4.81527	4.26918
27	C3	32	SFN	5.20551	4.65965
27	C3	33	SFN	5.43781	4.89217
27	C3	34	SFN	5.60813	5.06273
27	C3	35	SFN	5.72192	5.17674
27	C3	36	SFN	5.8011	5.25614
27	C3	37	SFN	5.86385	5.31912
27	C3	38	SFN	5.94094	5.39643
27	C3	39	SFN	5.97008	5.4258
27	C3	40	SFN	6.01425	5.47019
28	C4	1	ML385	0.415199	0.01124
28	C4	2	ML385	0.415976	0.00649856
28	C4	3	ML385	0.422621	0.00762524
28	C4	4	ML385	0.42348	0.00296595
28	C4	5	ML385	0.421036	-0.00499597
28	C4	6	ML385	0.422755	-0.00879544
28	C4	7	ML385	0.432252	-0.00481655
28	C4	8	ML385	0.44185	-0.000737414
28	C4	9	ML385	0.453019	0.00491368
28	C4	10	ML385	0.457465	0.0038405
28	C4	11	ML385	0.471896	0.0127533
28	C4	12	ML385	0.496014	0.0313531
28	C4	13	ML385	0.558537	0.0883578
28	C4	14	ML385	0.668422	0.192724
28	C4	15	ML385	0.872949	0.391733
28	C4	16	ML385	1.23035	0.743615
28	C4	17	ML385	1.79896	1.30671
28	C4	18	ML385	2.53421	2.03644
28	C4	19	ML385	3.29876	2.79547
28	C4	20	ML385	3.89659	3.38778
28	C4	21	ML385	4.28297	3.76864
28	C4	22	ML385	4.53278	4.01294
28	C4	23	ML385	4.71576	4.19039
28	C4	24	ML385	4.82728	4.2964
28	C4	25	ML385	4.90952	4.37312
28	C4	26	ML385	4.96357	4.42165
28	C4	27	ML385	4.99196	4.44453
28	C4	28	ML385	5.02223	4.46927
28	C4	29	ML385	5.04023	4.48176
28	C4	30	ML385	5.0583	4.49431
28	C4	31	ML385	5.06518	4.49567
28	C4	32	ML385	5.06884	4.49382
28	C4	33	ML385	5.06976	4.48921
28	C4	34	ML385	5.06569	4.47963
28	C4	35	ML385	5.07376	4.48218
28	C4	36	ML385	5.05818	4.46108
28	C4	37	ML385	5.04432	4.4417
28	C4	38	ML385	5.05283	4.44469
28	C4	39	ML385	5.05362	4.43996
28	C4	40	ML385	5.0335	4.41433
29	C5	1	ML385	0.512297	-0.00085977
29	C5	2	ML385	0.519186	0.00300877
29	C5	3	ML385	0.519425	0.000227877
29	C5	4	ML385	0.519684	-0.00253388
29	C5	5	ML385	0.526711	0.00147222
29	C5	6	ML385	0.530669	0.0024103
29	C5	7	ML385	0.531038	-0.00024113
29	C5	8	ML385	0.532965	-0.00133539
29	C5	9	ML385	0.539546	0.00222541
29	C5	10	ML385	0.5534	0.0130588
29	C5	11	ML385	0.572718	0.0293561
29	C5	12	ML385	0.595426	0.0490443
29	C5	13	ML385	0.639209	0.0898062
29	C5	14	ML385	0.742387	0.189964
29	C5	15	ML385	0.925892	0.370449
29	C5	16	ML385	1.25916	0.700699
29	C5	17	ML385	1.79266	1.23118
29	C5	18	ML385	2.50922	1.94471
29	C5	19	ML385	3.27801	2.71049
29	C5	20	ML385	3.89183	3.32129
29	C5	21	ML385	4.30463	3.73107
29	C5	22	ML385	4.5633	3.98672
29	C5	23	ML385	4.73993	4.16032
29	C5	24	ML385	4.85034	4.26771
29	C5	25	ML385	4.9433	4.35765
29	C5	26	ML385	5.0089	4.42023
29	C5	27	ML385	5.0502	4.45851
29	C5	28	ML385	5.08443	4.48972
29	C5	29	ML385	5.11007	4.51234
29	C5	30	ML385	5.11275	4.512
29	C5	31	ML385	5.10556	4.50178
29	C5	32	ML385	5.10284	4.49605
29	C5	33	ML385	5.10934	4.49953
29	C5	34	ML385	5.13026	4.51742
29	C5	35	ML385	5.12588	4.51002
29	C5	36	ML385	5.10891	4.49003
29	C5	37	ML385	5.10138	4.47948
29	C5	38	ML385	5.1186	4.49368
29	C5	39	ML385	5.12259	4.49465
29	C5	40	ML385	5.11707	4.48612
30	C6	1	ML385	0.399778	-0.000455791
30	C6	2	ML385	0.404373	5.64658e-05
30	C6	3	ML385	0.411257	0.00285829
30	C6	4	ML385	0.417909	0.00542735
30	C6	5	ML385	0.417356	0.000792686
30	C6	6	ML385	0.414655	-0.0059907
30	C6	7	ML385	0.415738	-0.00899043
30	C6	8	ML385	0.425324	-0.00348656
30	C6	9	ML385	0.434265	0.00137165
30	C6	10	ML385	0.444994	0.00801771
30	C6	11	ML385	0.457556	0.0164974
30	C6	12	ML385	0.480035	0.0348939
30	C6	13	ML385	0.529242	0.0800186
30	C6	14	ML385	0.623135	0.169829
30	C6	15	ML385	0.800471	0.343083
30	C6	16	ML385	1.11433	0.652855
30	C6	17	ML385	1.631	1.16545
30	C6	18	ML385	2.35342	1.88378
30	C6	19	ML385	3.1461	2.67238
30	C6	20	ML385	3.79961	3.32181
30	C6	21	ML385	4.23683	3.75495
30	C6	22	ML385	4.51339	4.02742
30	C6	23	ML385	4.69917	4.20912
30	C6	24	ML385	4.831	4.33686
30	C6	25	ML385	4.91769	4.41948
30	C6	26	ML385	4.98099	4.47869
30	C6	27	ML385	5.02196	4.51559
30	C6	28	ML385	5.03765	4.52719
30	C6	29	ML385	5.06711	4.55257
30	C6	30	ML385	5.09091	4.57229
30	C6	31	ML385	5.08902	4.56631
30	C6	32	ML385	5.09272	4.56593
30	C6	33	ML385	5.10255	4.57168
30	C6	34	ML385	5.10317	4.56821
30	C6	35	ML385	5.09879	4.55975
30	C6	36	ML385	5.09087	4.54775
30	C6	37	ML385	5.10191	4.55471
30	C6	38	ML385	5.09706	4.54578
30	C6	39	ML385	5.0846	4.52923
30	C6	40	ML385	5.07631	4.51686
31	C7	1	DUIZHAO	1.72009	0.0294938
31	C7	2	DUIZHAO	1.70516	0.0252136
31	C7	3	DUIZHAO	1.67958	0.0102785
31	C7	4	DUIZHAO	1.66211	0.00345109
31	C7	5	DUIZHAO	1.64258	-0.00542835
31	C7	6	DUIZHAO	1.62347	-0.0138888
31	C7	7	DUIZHAO	1.61811	-0.00860352
31	C7	8	DUIZHAO	1.61773	0.0016605
31	C7	9	DUIZHAO	1.61795	0.0125306
31	C7	10	DUIZHAO	1.61898	0.0242045
31	C7	11	DUIZHAO	1.62607	0.0419409
31	C7	12	DUIZHAO	1.6551	0.0816201
31	C7	13	DUIZHAO	1.70409	0.141256
31	C7	14	DUIZHAO	1.80373	0.251549
31	C7	15	DUIZHAO	2.00353	0.461993
31	C7	16	DUIZHAO	2.33676	0.805868
31	C7	17	DUIZHAO	2.84647	1.32623
31	C7	18	DUIZHAO	3.48362	1.97403
31	C7	19	DUIZHAO	4.07645	2.5775
31	C7	20	DUIZHAO	4.50847	3.02017
31	C7	21	DUIZHAO	4.77035	3.29269
31	C7	22	DUIZHAO	4.94025	3.47325
31	C7	23	DUIZHAO	5.0604	3.60404
31	C7	24	DUIZHAO	5.1375	3.69179
31	C7	25	DUIZHAO	5.18766	3.7526
31	C7	26	DUIZHAO	5.23118	3.80676
31	C7	27	DUIZHAO	5.27408	3.86031
31	C7	28	DUIZHAO	5.28236	3.87924
31	C7	29	DUIZHAO	5.29461	3.90213
31	C7	30	DUIZHAO	5.30207	3.92024
31	C7	31	DUIZHAO	5.30225	3.93107
31	C7	32	DUIZHAO	5.30656	3.94603
31	C7	33	DUIZHAO	5.3028	3.95292
31	C7	34	DUIZHAO	5.30807	3.96883
31	C7	35	DUIZHAO	5.30703	3.97844
31	C7	36	DUIZHAO	5.29815	3.9802
31	C7	37	DUIZHAO	5.30071	3.99342
31	C7	38	DUIZHAO	5.30359	4.00694
31	C7	39	DUIZHAO	5.29893	4.01293
31	C7	40	DUIZHAO	5.29168	4.01632
32	C8	1	DUIZHAO	0.415943	-0.00132855
32	C8	2	DUIZHAO	0.417213	-0.00161156
32	C8	3	DUIZHAO	0.421936	0.00155869
32	C8	4	DUIZHAO	0.423119	0.00118919
32	C8	5	DUIZHAO	0.421389	-0.00209346
32	C8	6	DUIZHAO	0.422053	-0.00298205
32	C8	7	DUIZHAO	0.426281	-0.000305719
32	C8	8	DUIZHAO	0.430773	0.00263335
32	C8	9	DUIZHAO	0.439464	0.00977144
32	C8	10	DUIZHAO	0.453621	0.0223761
32	C8	11	DUIZHAO	0.47221	0.0394126
32	C8	12	DUIZHAO	0.513437	0.0790874
32	C8	13	DUIZHAO	0.589249	0.153346
32	C8	14	DUIZHAO	0.744135	0.306679
32	C8	15	DUIZHAO	1.01512	0.576109
32	C8	16	DUIZHAO	1.46697	1.02641
32	C8	17	DUIZHAO	2.14485	1.70274
32	C8	18	DUIZHAO	2.93771	2.49404
32	C8	19	DUIZHAO	3.63261	3.18739
32	C8	20	DUIZHAO	4.12492	3.67815
32	C8	21	DUIZHAO	4.41839	3.97007
32	C8	22	DUIZHAO	4.61511	4.16524
32	C8	23	DUIZHAO	4.75497	4.30354
32	C8	24	DUIZHAO	4.83713	4.38415
32	C8	25	DUIZHAO	4.9023	4.44776
32	C8	26	DUIZHAO	4.96888	4.5128
32	C8	27	DUIZHAO	5.00544	4.5478
32	C8	28	DUIZHAO	5.00907	4.54988
32	C8	29	DUIZHAO	5.02786	4.56712
32	C8	30	DUIZHAO	5.03209	4.5698
32	C8	31	DUIZHAO	5.0376	4.57375
32	C8	32	DUIZHAO	5.04815	4.58275
32	C8	33	DUIZHAO	5.04501	4.57806
32	C8	34	DUIZHAO	5.04775	4.57924
32	C8	35	DUIZHAO	5.04481	4.57475
32	C8	36	DUIZHAO	5.03577	4.56415
32	C8	37	DUIZHAO	5.03542	4.56226
32	C8	38	DUIZHAO	5.04636	4.57164
32	C8	39	DUIZHAO	5.04248	4.56621
32	C8	40	DUIZHAO	5.0349	4.55708
33	C9	1	DUIZHAO	0.354903	-0.00758284
33	C9	2	DUIZHAO	0.356548	-0.00755909
33	C9	3	DUIZHAO	0.366835	0.00110725
33	C9	4	DUIZHAO	0.368678	0.00132799
33	C9	5	DUIZHAO	0.36719	-0.0017814
33	C9	6	DUIZHAO	0.367653	-0.00293893
33	C9	7	DUIZHAO	0.372588	0.00037387
33	C9	8	DUIZHAO	0.375746	0.00191122
33	C9	9	DUIZHAO	0.379231	0.00377426
33	C9	10	DUIZHAO	0.398837	0.021759
33	C9	11	DUIZHAO	0.416521	0.0378214
33	C9	12	DUIZHAO	0.451895	0.0715744
33	C9	13	DUIZHAO	0.523892	0.14195
33	C9	14	DUIZHAO	0.672911	0.289347
33	C9	15	DUIZHAO	0.936347	0.551162
33	C9	16	DUIZHAO	1.38723	1.00042
33	C9	17	DUIZHAO	2.05657	1.66814
33	C9	18	DUIZHAO	2.86056	2.47051
33	C9	19	DUIZHAO	3.60365	3.21198
33	C9	20	DUIZHAO	4.13655	3.74326
33	C9	21	DUIZHAO	4.4369	4.04199
33	C9	22	DUIZHAO	4.64582	4.24929
33	C9	23	DUIZHAO	4.79846	4.4003
33	C9	24	DUIZHAO	4.90589	4.50611
33	C9	25	DUIZHAO	4.97223	4.57083
33	C9	26	DUIZHAO	5.01129	4.60827
33	C9	27	DUIZHAO	5.04804	4.64339
33	C9	28	DUIZHAO	5.06569	4.65942
33	C9	29	DUIZHAO	5.07284	4.66495
33	C9	30	DUIZHAO	5.0679	4.6584
33	C9	31	DUIZHAO	5.077	4.66587
33	C9	32	DUIZHAO	5.09002	4.67727
33	C9	33	DUIZHAO	5.0916	4.67723
33	C9	34	DUIZHAO	5.08531	4.66932
33	C9	35	DUIZHAO	5.07958	4.66197
33	C9	36	DUIZHAO	5.07771	4.65848
33	C9	37	DUIZHAO	5.07742	4.65656
33	C9	38	DUIZHAO	5.08816	4.66568
33	C9	39	DUIZHAO	5.08876	4.66466
33	C9	40	DUIZHAO	5.07894	4.65322
34	C10	1
34	C10	2
34	C10	3
34	C10	4
34	C10	5
34	C10	6
34	C10	7
34	C10	8
34	C10	9
34	C10	10
34	C10	11
34	C10	12
34	C10	13
34	C10	14
34	C10	15
34	C10	16
34	C10	17
34	C10	18
34	C10	19
34	C10	20
34	C10	21
34	C10	22
34	C10	23
34	C10	24
34	C10	25
34	C10	26
34	C10	27
34	C10	28
34	C10	29
34	C10	30
34	C10	31
34	C10	32
34	C10	33
34	C10	34
34	C10	35
34	C10	36
34	C10	37
34	C10	38
34	C10	39
34	C10	40
35	C11	1
35	C11	2
35	C11	3
35	C11	4
35	C11	5
35	C11	6
35	C11	7
35	C11	8
35	C11	9
35	C11	10
35	C11	11
35	C11	12
35	C11	13
35	C11	14
35	C11	15
35	C11	16
35	C11	17
35	C11	18
35	C11	19
35	C11	20
35	C11	21
35	C11	22
35	C11	23
35	C11	24
35	C11	25
35	C11	26
35	C11	27
35	C11	28
35	C11	29
35	C11	30
35	C11	31
35	C11	32
35	C11	33
35	C11	34
35	C11	35
35	C11	36
35	C11	37
35	C11	38
35	C11	39
35	C11	40
36	C12	1
36	C12	2
36	C12	3
36	C12	4
36	C12	5
36	C12	6
36	C12	7
36	C12	8
36	C12	9
36	C12	10
36	C12	11
36	C12	12
36	C12	13
36	C12	14
36	C12	15
36	C12	16
36	C12	17
36	C12	18
36	C12	19
36	C12	20
36	C12	21
36	C12	22
36	C12	23
36	C12	24
36	C12	25
36	C12	26
36	C12	27
36	C12	28
36	C12	29
36	C12	30
36	C12	31
36	C12	32
36	C12	33
36	C12	34
36	C12	35
36	C12	36
36	C12	37
36	C12	38
36	C12	39
36	C12	40
37	D1	1	SFN	0.555569	-0.013527
37	D1	2	SFN	0.55653	-0.0134302
37	D1	3	SFN	0.564978	-0.00584692
37	D1	4	SFN	0.566274	-0.00541545
37	D1	5	SFN	0.568173	-0.00438025
37	D1	6	SFN	0.579521	0.00610336
37	D1	7	SFN	0.58299	0.00870771
37	D1	8	SFN	0.581881	0.00673443
37	D1	9	SFN	0.580511	0.00450038
37	D1	10	SFN	0.579685	0.00281004
37	D1	11	SFN	0.577187	-0.000552151
37	D1	12	SFN	0.57023	-0.00837366
37	D1	13	SFN	0.571835	-0.00763285
37	D1	14	SFN	0.583678	0.00334536
37	D1	15	SFN	0.590667	0.00947009
37	D1	16	SFN	0.61194	0.0298783
37	D1	17	SFN	0.631288	0.0483625
37	D1	18	SFN	0.68395	0.10016
37	D1	19	SFN	0.776742	0.192088
37	D1	20	SFN	0.950595	0.365077
37	D1	21	SFN	1.27261	0.686225
37	D1	22	SFN	1.78589	1.19864
37	D1	23	SFN	2.52066	1.93255
37	D1	24	SFN	3.39053	2.80155
37	D1	25	SFN	4.17556	3.58572
37	D1	26	SFN	4.74056	4.14985
37	D1	27	SFN	5.10888	4.51731
37	D1	28	SFN	5.33841	4.74598
37	D1	29	SFN	5.49485	4.90155
37	D1	30	SFN	5.61942	5.02526
37	D1	31	SFN	5.71468	5.11965
37	D1	32	SFN	5.76517	5.16928
37	D1	33	SFN	5.81115	5.21439
37	D1	34	SFN	5.83581	5.23819
37	D1	35	SFN	5.87101	5.27253
37	D1	36	SFN	5.89751	5.29816
37	D1	37	SFN	5.92748	5.32727
37	D1	38	SFN	5.94422	5.34314
37	D1	39	SFN	5.95177	5.34983
37	D1	40	SFN	5.95727	5.35446
38	D2	1	SFN	0.518182	-0.00885658
38	D2	2	SFN	0.520531	-0.00605378
38	D2	3	SFN	0.526377	0.000247111
38	D2	4	SFN	0.528477	0.00280065
38	D2	5	SFN	0.527468	0.00224534
38	D2	6	SFN	0.528235	0.00346701
38	D2	7	SFN	0.524145	-0.00016909
38	D2	8	SFN	0.52059	-0.00327048
38	D2	9	SFN	0.520297	-0.00310863
38	D2	10	SFN	0.521536	-0.00141614
38	D2	11	SFN	0.520753	-0.00174478
38	D2	12	SFN	0.51659	-0.0054542
38	D2	13	SFN	0.518538	-0.00305223
38	D2	14	SFN	0.523839	0.00270304
38	D2	15	SFN	0.521343	0.000660823
38	D2	16	SFN	0.521704	0.00147582
38	D2	17	SFN	0.52439	0.00461575
38	D2	18	SFN	0.528584	0.0092638
38	D2	19	SFN	0.550423	0.031557
38	D2	20	SFN	0.570253	0.0518416
38	D2	21	SFN	0.592627	0.0746695
38	D2	22	SFN	0.652013	0.13451
38	D2	23	SFN	0.773532	0.256482
38	D2	24	SFN	0.992673	0.476077
38	D2	25	SFN	1.39274	0.8766
38	D2	26	SFN	2.02217	1.50648
38	D2	27	SFN	2.84779	2.33256
38	D2	28	SFN	3.74671	3.23193
38	D2	29	SFN	4.50754	3.99321
38	D2	30	SFN	5.0355	4.52162
38	D2	31	SFN	5.33657	4.82315
38	D2	32	SFN	5.54473	5.03177
38	D2	33	SFN	5.70594	5.19343
38	D2	34	SFN	5.8104	5.29834
38	D2	35	SFN	5.88651	5.3749
38	D2	36	SFN	5.95778	5.44663
38	D2	37	SFN	6.01105	5.50035
38	D2	38	SFN	6.06131	5.55107
38	D2	39	SFN	6.07777	5.56799
38	D2	40	SFN	6.07171	5.56238
39	D3	1	SFN	0.543277	0.0089314
39	D3	2	SFN	0.541881	0.0081955
39	D3	3	SFN	0.54168	0.00865496
39	D3	4	SFN	0.533555	0.001191
39	D3	5	SFN	0.529117	-0.00258676
39	D3	6	SFN	0.527423	-0.00362004
39	D3	7	SFN	0.52745	-0.00293229
39	D3	8	SFN	0.529268	-0.000453835
39	D3	9	SFN	0.531565	0.00250384
39	D3	10	SFN	0.53602	0.00761908
39	D3	11	SFN	0.522329	-0.00541112
39	D3	12	SFN	0.518116	-0.00896441
39	D3	13	SFN	0.522099	-0.00432058
39	D3	14	SFN	0.5215	-0.00425928
39	D3	15	SFN	0.523087	-0.00201173
39	D3	16	SFN	0.530062	0.00562455
39	D3	17	SFN	0.532744	0.00896661
39	D3	18	SFN	0.541603	0.0184859
39	D3	19	SFN	0.552399	0.0299424
39	D3	20	SFN	0.569083	0.0472876
39	D3	21	SFN	0.599537	0.0784016
39	D3	22	SFN	0.663559	0.143084
39	D3	23	SFN	0.791628	0.271813
39	D3	24	SFN	1.02416	0.505002
39	D3	25	SFN	1.43665	0.918159
39	D3	26	SFN	2.06452	1.54669
39	D3	27	SFN	2.88925	2.37208
39	D3	28	SFN	3.7774	3.26088
39	D3	29	SFN	4.54063	4.02478
39	D3	30	SFN	5.05714	4.54195
39	D3	31	SFN	5.37331	4.85878
39	D3	32	SFN	5.5755	5.06163
39	D3	33	SFN	5.70753	5.19432
39	D3	34	SFN	5.81287	5.30032
39	D3	35	SFN	5.92641	5.41453
39	D3	36	SFN	5.99064	5.47941
39	D3	37	SFN	6.0315	5.52093
39	D3	38	SFN	6.07671	5.56681
39	D3	39	SFN	6.11411	5.60487
39	D3	40	SFN	6.14033	5.63175
40	D4	1	ML385	0.383839	0.00636394
40	D4	2	ML385	0.386388	0.00662077
40	D4	3	ML385	0.385847	0.00378719
40	D4	4	ML385	0.380923	-0.00342921
40	D4	5	ML385	0.382285	-0.00435913
40	D4	6	ML385	0.392619	0.00368227
40	D4	7	ML385	0.391722	0.000493717
40	D4	8	ML385	0.393346	-0.000174843
40	D4	9	ML385	0.407966	0.0121534
40	D4	10	ML385	0.417461	0.0193557
40	D4	11	ML385	0.435085	0.0346872
40	D4	12	ML385	0.462121	0.0594314
40	D4	13	ML385	0.519015	0.114033
40	D4	14	ML385	0.626759	0.219485
40	D4	15	ML385	0.833543	0.423977
40	D4	16	ML385	1.20034	0.788481
40	D4	17	ML385	1.77798	1.36383
40	D4	18	ML385	2.54671	2.13027
40	D4	19	ML385	3.33339	2.91465
40	D4	20	ML385	3.94297	3.52194
40	D4	21	ML385	4.32266	3.89934
40	D4	22	ML385	4.56582	4.14021
40	D4	23	ML385	4.74955	4.32165
40	D4	24	ML385	4.86545	4.43525
40	D4	25	ML385	4.9362	4.50371
40	D4	26	ML385	4.98352	4.54874
40	D4	27	ML385	5.02895	4.59188
40	D4	28	ML385	5.04807	4.6087
40	D4	29	ML385	5.05527	4.61361
40	D4	30	ML385	5.07584	4.63189
40	D4	31	ML385	5.09296	4.64672
40	D4	32	ML385	5.08864	4.6401
40	D4	33	ML385	5.08045	4.62962
40	D4	34	ML385	5.09413	4.64101
40	D4	35	ML385	5.09915	4.64374
40	D4	36	ML385	5.09	4.6323
40	D4	37	ML385	5.09642	4.63643
40	D4	38	ML385	5.09282	4.63053
40	D4	39	ML385	5.08865	4.62407
40	D4	40	ML385	5.08976	4.62289
41	D5	1	ML385	0.734226	0.00430565
41	D5	2	ML385	0.737318	0.00366235
41	D5	3	ML385	0.738529	0.00113726
41	D5	4	ML385	0.739876	-0.00125103
41	D5	5	ML385	0.741624	-0.00323878
41	D5	6	ML385	0.751108	0.00250992
41	D5	7	ML385	0.755108	0.00277421
41	D5	8	ML385	0.755378	-0.000691495
41	D5	9	ML385	0.758565	-0.00124009
41	D5	10	ML385	0.772844	0.00930404
41	D5	11	ML385	0.793838	0.0265626
41	D5	12	ML385	0.815055	0.0440441
41	D5	13	ML385	0.881374	0.106627
41	D5	14	ML385	1.00739	0.228909
41	D5	15	ML385	1.21155	0.42933
41	D5	16	ML385	1.58168	0.79573
41	D5	17	ML385	2.15223	1.36254
41	D5	18	ML385	2.89065	2.09722
41	D5	19	ML385	3.6097	2.81254
41	D5	20	ML385	4.14879	3.34789
41	D5	21	ML385	4.49158	3.68695
41	D5	22	ML385	4.71731	3.90894
41	D5	23	ML385	4.88271	4.07061
41	D5	24	ML385	4.98357	4.16773
41	D5	25	ML385	5.05589	4.23632
41	D5	26	ML385	5.11347	4.29016
41	D5	27	ML385	5.12872	4.30167
41	D5	28	ML385	5.15194	4.32116
41	D5	29	ML385	5.17927	4.34475
41	D5	30	ML385	5.18855	4.3503
41	D5	31	ML385	5.18955	4.34757
41	D5	32	ML385	5.18233	4.33661
41	D5	33	ML385	5.18562	4.33616
41	D5	34	ML385	5.1841	4.33091
41	D5	35	ML385	5.17857	4.32164
41	D5	36	ML385	5.18862	4.32796
41	D5	37	ML385	5.18342	4.31902
41	D5	38	ML385	5.18453	4.31639
41	D5	39	ML385	5.18697	4.3151
41	D5	40	ML385	5.18491	4.30931
42	D6	1	ML385	0.677812	-0.00121494
42	D6	2	ML385	0.685677	-0.00297589
42	D6	3	ML385	0.697398	-0.000881548
42	D6	4	ML385	0.710082	0.00217553
42	D6	5	ML385	0.717306	-0.000228077
42	D6	6	ML385	0.725663	-0.00149729
42	D6	7	ML385	0.738399	0.00161153
42	D6	8	ML385	0.743007	-0.00340723
42	D6	9	ML385	0.758268	0.00222709
42	D6	10	ML385	0.773824	0.00815616
42	D6	11	ML385	0.794545	0.0192506
42	D6	12	ML385	0.834774	0.0498532
42	D6	13	ML385	0.912742	0.118194
42	D6	14	ML385	1.05773	0.253554
42	D6	15	ML385	1.30425	0.490449
42	D6	16	ML385	1.71702	0.893587
42	D6	17	ML385	2.341	1.50794
42	D6	18	ML385	3.08794	2.24526
42	D6	19	ML385	3.76311	2.9108
42	D6	20	ML385	4.23734	3.37541
42	D6	21	ML385	4.53731	3.66575
42	D6	22	ML385	4.73905	3.85786
42	D6	23	ML385	4.87921	3.98839
42	D6	24	ML385	4.97762	4.07718
42	D6	25	ML385	5.03939	4.12932
42	D6	26	ML385	5.08409	4.16439
42	D6	27	ML385	5.1263	4.19698
42	D6	28	ML385	5.14008	4.20113
42	D6	29	ML385	5.14201	4.19343
42	D6	30	ML385	5.15325	4.19505
42	D6	31	ML385	5.15996	4.19213
42	D6	32	ML385	5.15918	4.18173
42	D6	33	ML385	5.16505	4.17797
42	D6	34	ML385	5.16192	4.16521
42	D6	35	ML385	5.15998	4.15364
42	D6	36	ML385	5.15772	4.14176
42	D6	37	ML385	5.16278	4.13718
42	D6	38	ML385	5.16848	4.13326
42	D6	39	ML385	5.15922	4.11438
42	D6	40	ML385	5.15771	4.10324
43	D7	1	DUIZHAO	0.55202	0.00688313
43	D7	2	DUIZHAO	0.548228	0.000750871
43	D7	3	DUIZHAO	0.546468	-0.00334845
43	D7	4	DUIZHAO	0.550473	-0.00168341
43	D7	5	DUIZHAO	0.560791	0.0062949
43	D7	6	DUIZHAO	0.559702	0.00286578
43	D7	7	DUIZHAO	0.558036	-0.00114038
43	D7	8	DUIZHAO	0.558528	-0.00298844
43	D7	9	DUIZHAO	0.567745	0.00388927
43	D7	10	DUIZHAO	0.585255	0.0190595
43	D7	11	DUIZHAO	0.597105	0.0285693
43	D7	12	DUIZHAO	0.635647	0.0647719
43	D7	13	DUIZHAO	0.724474	0.151259
43	D7	14	DUIZHAO	0.897448	0.321893
43	D7	15	DUIZHAO	1.19495	0.617052
43	D7	16	DUIZHAO	1.69194	1.1117
43	D7	17	DUIZHAO	2.38641	1.80383
43	D7	18	DUIZHAO	3.17492	2.59001
43	D7	19	DUIZHAO	3.82554	3.23828
43	D7	20	DUIZHAO	4.25353	3.66393
43	D7	21	DUIZHAO	4.5213	3.92936
43	D7	22	DUIZHAO	4.69827	4.104
43	D7	23	DUIZHAO	4.82305	4.22643
43	D7	24	DUIZHAO	4.90637	4.30741
43	D7	25	DUIZHAO	4.9628	4.3615
43	D7	26	DUIZHAO	5.00287	4.39924
43	D7	27	DUIZHAO	5.03797	4.432
43	D7	28	DUIZHAO	5.05941	4.4511
43	D7	29	DUIZHAO	5.07596	4.4653
43	D7	30	DUIZHAO	5.08069	4.4677
43	D7	31	DUIZHAO	5.07944	4.46411
43	D7	32	DUIZHAO	5.08965	4.47198
43	D7	33	DUIZHAO	5.10337	4.48336
43	D7	34	DUIZHAO	5.11281	4.49045
43	D7	35	DUIZHAO	5.10619	4.4815
43	D7	36	DUIZHAO	5.0999	4.47287
43	D7	37	DUIZHAO	5.09655	4.46717
43	D7	38	DUIZHAO	5.08475	4.45304
43	D7	39	DUIZHAO	5.08192	4.44787
43	D7	40	DUIZHAO	5.07814	4.44175
44	D8	1	DUIZHAO	0.541986	0.00198856
44	D8	2	DUIZHAO	0.541041	-0.000619872
44	D8	3	DUIZHAO	0.541779	-0.00154644
44	D8	4	DUIZHAO	0.544731	-0.000257914
44	D8	5	DUIZHAO	0.547555	0.000901982
44	D8	6	DUIZHAO	0.551737	0.00342015
44	D8	7	DUIZHAO	0.549199	-0.000782406
44	D8	8	DUIZHAO	0.549909	-0.00173538
44	D8	9	DUIZHAO	0.559096	0.00578714
44	D8	10	DUIZHAO	0.568776	0.0138037
44	D8	11	DUIZHAO	0.589591	0.0329544
44	D8	12	DUIZHAO	0.632135	0.0738343
44	D8	13	DUIZHAO	0.716156	0.156191
44	D8	14	DUIZHAO	0.889578	0.327949
44	D8	15	DUIZHAO	1.18441	0.621123
44	D8	16	DUIZHAO	1.68409	1.11913
44	D8	17	DUIZHAO	2.37962	1.81299
44	D8	18	DUIZHAO	3.1659	2.59761
44	D8	19	DUIZHAO	3.8274	3.25745
44	D8	20	DUIZHAO	4.27541	3.7038
44	D8	21	DUIZHAO	4.5387	3.96542
44	D8	22	DUIZHAO	4.72815	4.15321
44	D8	23	DUIZHAO	4.85764	4.28104
44	D8	24	DUIZHAO	4.93876	4.3605
44	D8	25	DUIZHAO	4.99298	4.41304
44	D8	26	DUIZHAO	5.04106	4.45947
44	D8	27	DUIZHAO	5.0672	4.48394
44	D8	28	DUIZHAO	5.09271	4.50778
44	D8	29	DUIZHAO	5.11481	4.52823
44	D8	30	DUIZHAO	5.11971	4.53145
44	D8	31	DUIZHAO	5.12606	4.53615
44	D8	32	DUIZHAO	5.12135	4.52977
44	D8	33	DUIZHAO	5.1159	4.52265
44	D8	34	DUIZHAO	5.11761	4.5227
44	D8	35	DUIZHAO	5.13051	4.53394
44	D8	36	DUIZHAO	5.12312	4.52488
44	D8	37	DUIZHAO	5.11964	4.51974
44	D8	38	DUIZHAO	5.10579	4.50422
44	D8	39	DUIZHAO	5.10671	4.50348
44	D8	40	DUIZHAO	5.10847	4.50358
45	D9	1	DUIZHAO	0.516449	0.00994451
45	D9	2	DUIZHAO	0.517529	0.00761815
45	D9	3	DUIZHAO	0.52206	0.00874396
45	D9	4	DUIZHAO	0.512996	-0.00372521
45	D9	5	DUIZHAO	0.513617	-0.00650999
45	D9	6	DUIZHAO	0.522624	-0.00090846
45	D9	7	DUIZHAO	0.525451	-0.00148746
45	D9	8	DUIZHAO	0.528247	-0.0020975
45	D9	9	DUIZHAO	0.539734	0.00598465
45	D9	10	DUIZHAO	0.548499	0.0113439
45	D9	11	DUIZHAO	0.576557	0.0359964
45	D9	12	DUIZHAO	0.633289	0.0893227
45	D9	13	DUIZHAO	0.727372	0.18
45	D9	14	DUIZHAO	0.904073	0.353295
45	D9	15	DUIZHAO	1.20355	0.649368
45	D9	16	DUIZHAO	1.72723	1.16965
45	D9	17	DUIZHAO	2.46474	1.90375
45	D9	18	DUIZHAO	3.25712	2.69271
45	D9	19	DUIZHAO	3.90043	3.33262
45	D9	20	DUIZHAO	4.33952	3.76831
45	D9	21	DUIZHAO	4.61345	4.03883
45	D9	22	DUIZHAO	4.79057	4.21255
45	D9	23	DUIZHAO	4.92459	4.34316
45	D9	24	DUIZHAO	5.01171	4.42688
45	D9	25	DUIZHAO	5.07233	4.48409
45	D9	26	DUIZHAO	5.11308	4.52143
45	D9	27	DUIZHAO	5.13885	4.5438
45	D9	28	DUIZHAO	5.15829	4.55984
45	D9	29	DUIZHAO	5.17235	4.57048
45	D9	30	DUIZHAO	5.17316	4.56789
45	D9	31	DUIZHAO	5.18258	4.57391
45	D9	32	DUIZHAO	5.18041	4.56833
45	D9	33	DUIZHAO	5.19547	4.57998
45	D9	34	DUIZHAO	5.20194	4.58305
45	D9	35	DUIZHAO	5.18744	4.56514
45	D9	36	DUIZHAO	5.1759	4.5502
45	D9	37	DUIZHAO	5.18995	4.56084
45	D9	38	DUIZHAO	5.19848	4.56597
45	D9	39	DUIZHAO	5.19155	4.55563
45	D9	40	DUIZHAO	5.2017	4.56238
46	D10	1
46	D10	2
46	D10	3
46	D10	4
46	D10	5
46	D10	6
46	D10	7
46	D10	8
46	D10	9
46	D10	10
46	D10	11
46	D10	12
46	D10	13
46	D10	14
46	D10	15
46	D10	16
46	D10	17
46	D10	18
46	D10	19
46	D10	20
46	D10	21
46	D10	22
46	D10	23
46	D10	24
46	D10	25
46	D10	26
46	D10	27
46	D10	28
46	D10	29
46	D10	30
46	D10	31
46	D10	32
46	D10	33
46	D10	34
46	D10	35
46	D10	36
46	D10	37
46	D10	38
46	D10	39
46	D10	40
47	D11	1
47	D11	2
47	D11	3
47	D11	4
47	D11	5
47	D11	6
47	D11	7
47	D11	8
47	D11	9
47	D11	10
47	D11	11
47	D11	12
47	D11	13
47	D11	14
47	D11	15
47	D11	16
47	D11	17
47	D11	18
47	D11	19
47	D11	20
47	D11	21
47	D11	22
47	D11	23
47	D11	24
47	D11	25
47	D11	26
47	D11	27
47	D11	28
47	D11	29
47	D11	30
47	D11	31
47	D11	32
47	D11	33
47	D11	34
47	D11	35
47	D11	36
47	D11	37
47	D11	38
47	D11	39
47	D11	40
48	D12	1
48	D12	2
48	D12	3
48	D12	4
48	D12	5
48	D12	6
48	D12	7
48	D12	8
48	D12	9
48	D12	10
48	D12	11
48	D12	12
48	D12	13
48	D12	14
48	D12	15
48	D12	16
48	D12	17
48	D12	18
48	D12	19
48	D12	20
48	D12	21
48	D12	22
48	D12	23
48	D12	24
48	D12	25
48	D12	26
48	D12	27
48	D12	28
48	D12	29
48	D12	30
48	D12	31
48	D12	32
48	D12	33
48	D12	34
48	D12	35
48	D12	36
48	D12	37
48	D12	38
48	D12	39
48	D12	40
49	E1	1	ML385	0.53232	-0.00020288
49	E1	2	ML385	0.534402	0.00332045
49	E1	3	ML385	0.539003	0.00936178
49	E1	4	ML385	0.536082	0.00788136
49	E1	5	ML385	0.530438	0.00367707
49	E1	6	ML385	0.527426	0.00210563
49	E1	7	ML385	0.527243	0.00336327
49	E1	8	ML385	0.521825	-0.0006147
49	E1	9	ML385	0.510588	-0.0104106
49	E1	10	ML385	0.50766	-0.0118986
49	E1	11	ML385	0.513808	-0.00430953
49	E1	12	ML385	0.511374	-0.0053031
49	E1	13	ML385	0.49793	-0.0173071
49	E1	14	ML385	0.498547	-0.0152497
49	E1	15	ML385	0.515872	0.00351631
49	E1	16	ML385	0.521921	0.0110056
49	E1	17	ML385	0.520635	0.0111593
49	E1	18	ML385	0.521058	0.013023
49	E1	19	ML385	0.531292	0.0246973
49	E1	20	ML385	0.552151	0.0469973
49	E1	21	ML385	0.587527	0.0838132
49	E1	22	ML385	0.642783	0.14051
49	E1	23	ML385	0.772728	0.271895
49	E1	24	ML385	1.01575	0.516355
49	E1	25	ML385	1.42054	0.922589
49	E1	26	ML385	2.04634	1.54983
49	E1	27	ML385	2.88133	2.38626
49	E1	28	ML385	3.73359	3.23996
49	E1	29	ML385	4.45294	3.96075
49	E1	30	ML385	4.93302	4.44227
49	E1	31	ML385	5.23726	4.74795
49	E1	32	ML385	5.42808	4.94021
49	E1	33	ML385	5.55437	5.06794
49	E1	34	ML385	5.66637	5.18139
49	E1	35	ML385	5.76438	5.28083
49	E1	36	ML385	5.82966	5.34756
49	E1	37	ML385	5.86606	5.38539
49	E1	38	ML385	5.89471	5.41549
49	E1	39	ML385	5.92594	5.44815
49	E1	40	ML385	5.94695	5.4706
50	E2	1	ML385	0.63036	-0.0030865
[truncated: 1,879 more rows]

## Sheet: Results
Block Type	96-Well 0.2-mL Block
Calibration Background is expired	No
Calibration Background performed on	11-28-2022
Calibration Pure Dye ABY is expired	No
Calibration Pure Dye ABY performed on	11-28-2022
Calibration Pure Dye FAM is expired	No
Calibration Pure Dye FAM performed on	11-28-2022
Calibration Pure Dye JUN is expired	No
Calibration Pure Dye JUN performed on	11-28-2022
Calibration Pure Dye ROX is expired	No
Calibration Pure Dye ROX performed on	11-28-2022
Calibration Pure Dye SYBR is expired	No
Calibration Pure Dye SYBR performed on	11-28-2022
Calibration Pure Dye VIC is expired	No
Calibration Pure Dye VIC performed on	11-28-2022
Calibration ROI is expired	No
Calibration ROI performed on	11-28-2022
Calibration Uniformity is expired	No
Calibration Uniformity performed on	11-28-2022
Chemistry	SYBR_GREEN
Date Created	2023-06-20 17:51:09 PM CST
Experiment Barcode
Experiment Comment
Experiment File Name	D:\qPCR\WHJ\2023-6-20-QLM.eds
Experiment Name	2023-6-20-QLM
Experiment Run End Time	2023-06-20 17:45:38 PM CST
Experiment Type	Comparative Cт (ΔΔCт)
Instrument Name	2721220080707
Instrument Serial Number	2721220080707
Instrument Type	QuantStudio™ 1 System
Passive Reference	ROX
Post-read Stage/Step
Pre-read Stage/Step
Quantification Cycle Method	Ct
Signal Smoothing On	true
Stage where Melt Analysis is performed	Stage3
Stage/ Cycle where Ct Analysis is performed	Stage2, Step2
User Name
Well	Well Position	Omit	Sample Name	Target Name	Task	Reporter	Quencher	Quantity	Quantity Mean	Quantity SD	RQ	RQ Min	RQ Max	CT	Ct Mean	Ct SD	Delta Ct	Delta Ct Mean	Delta Ct SD	Delta Ct SE	Delta Delta Ct	Automatic Ct Threshold	Ct Threshold	Automatic Baseline	Baseline Start	Baseline End	Amp Status	Comments	Cq Conf	Rn (last cycle)	Delta Rn (last cycle)	Tm1	Tm2	Tm3	Tm4	HIGHSD	PRFDROP	OUTLIERRG
1	A1	FALSE	Nrf2	PBS	UNKNOWN	SYBR	None				1	0.0953728	10.4852	23.6219	18.7651	3.19302		-2.95613	3.72708	1.52157	0	TRUE	0.448198	TRUE	3	9	Amp		0.983818	4.86859	4.19281	78.5969				Y	N	N
2	A2	FALSE	Nrf2	PBS	UNKNOWN	SYBR	None				1	0.0953728	10.4852	23.0579	18.7651	3.19302		-2.95613	3.72708	1.52157	0	TRUE	0.448198	TRUE	3	15	Amp		0.983842	5.92716	5.41247	82.103				Y	N	N
3	A3	FALSE	Nrf2	PBS	UNKNOWN	SYBR	None				1	0.0953728	10.4852	22.9609	18.7651	3.19302		-2.95613	3.72708	1.52157	0	TRUE	0.448198	TRUE	3	14	Amp		0.993049	6.06518	5.49509	81.9506				Y	N	N
4	A4	FALSE	actin	SFN	UNKNOWN	SYBR	None				0.64914	0.0727724	5.79043	15.0885	16.3613	5.2706		2.05347	5.27342	1.52231	0.623398	TRUE	0.364768	TRUE	3	8	Amp		0.981741	4.74789	4.57193	78.7493				Y	N	N
5	A5	FALSE	actin	SFN	UNKNOWN	SYBR	None				0.64914	0.0727724	5.79043	15.2219	16.3613	5.2706		2.05347	5.27342	1.52231	0.623398	TRUE	0.364768	TRUE	3	9	Amp		0.987926	4.80451	4.31188	79.3623				Y	N	N
6	A6	FALSE	actin	SFN	UNKNOWN	SYBR	None				0.64914	0.0727724	5.79043	15.1531	16.3613	5.2706		2.05347	5.27342	1.52231	0.623398	TRUE	0.364768	TRUE	3	9	Amp		0.981439	4.86923	4.33259	79.0573				Y	N	N
7	A7	FALSE	SLC35E2	ML385	UNKNOWN	SYBR	None							21.3499	21.92	0.553389						TRUE	0.253636	TRUE	3	15	Amp		0.983405	5.3097	4.54636	77.9901				Y	N	N
8	A8	FALSE	SLC35E2	ML385	UNKNOWN	SYBR	None							21.3976	21.92	0.553389						TRUE	0.253636	TRUE	3	16	Amp		0.984292	5.38758	4.68223	77.9901				Y	N	N
9	A9	FALSE	SLC35E2	ML385	UNKNOWN	SYBR	None							21.5238	21.92	0.553389						TRUE	0.253636	TRUE	3	16	Amp		0.976024	5.40206	4.67671	77.9942				Y	N	N
13	B1	FALSE	Nrf2	PBS	UNKNOWN	SYBR	None				1	0.0953728	10.4852	23.8606	18.7651	3.19302		-2.95613	3.72708	1.52157	0	TRUE	0.448198	TRUE	3	9	Amp		0.978567	4.8808	4.31385	78.5969				Y	N	N
14	B2	FALSE	Nrf2	PBS	UNKNOWN	SYBR	None				1	0.0953728	10.4852	23.6253	18.7651	3.19302		-2.95613	3.72708	1.52157	0	TRUE	0.448198	TRUE	3	15	Amp		0.988639	4.89871	4.48155	81.9506				Y	N	N
15	B3	FALSE	Nrf2	PBS	UNKNOWN	SYBR	None				1	0.0953728	10.4852	23.4639	18.7651	3.19302		-2.95613	3.72708	1.52157	0	TRUE	0.448198	TRUE	3	15	Amp		0.98398	5.71139	5.16763	81.9506				Y	N	N
16	B4	FALSE	actin	SFN	UNKNOWN	SYBR	None				0.64914	0.0727724	5.79043	15.5409	16.3613	5.2706		2.05347	5.27342	1.52231	0.623398	TRUE	0.364768	TRUE	3	9	Amp		0.98805	4.95765	4.45206	78.4445				Y	N	N
17	B5	FALSE	actin	SFN	UNKNOWN	SYBR	None				0.64914	0.0727724	5.79043	15.946	16.3613	5.2706		2.05347	5.27342	1.52231	0.623398	TRUE	0.364768	TRUE	3	8	Amp		0.985119	4.99806	4.34298	79.0573				Y	N	N
18	B6	FALSE	actin	SFN	UNKNOWN	SYBR	None				0.64914	0.0727724	5.79043	15.0537	16.3613	5.2706		2.05347	5.27342	1.52231	0.623398	TRUE	0.364768	TRUE	3	28	Amp		0.985716	4.27693	4.11145	78.9049				Y	N	Y
19	B7	FALSE	SLC35E2	ML385	UNKNOWN	SYBR	None							22.2624	21.92	0.553389						TRUE	0.253636	TRUE	3	16	Amp		0.973181	5.53293	4.72317	77.8376				Y	N	N
20	B8	FALSE	SLC35E2	ML385	UNKNOWN	SYBR	None							22.4622	21.92	0.553389						TRUE	0.253636	TRUE	3	14	Amp		0.92557	1.88819	1.80272	76.6179				Y	Y	N
21	B9	FALSE	SLC35E2	ML385	UNKNOWN	SYBR	None							22.5243	21.92	0.553389						TRUE	0.253636	TRUE	3	17	Amp		0.980749	5.52495	4.81207	77.8417				Y	N	N
25	C1	FALSE	Nrf2	SFN	UNKNOWN	SYBR	None				1	0.183957	5.43606	22.0734	23.1513	1.87473		1.43007	2.68521	1.09623	0	TRUE	0.364768	TRUE	3	14	Amp		0.985524	5.92202	5.27134	81.9506				Y	N	N
26	C2	FALSE	Nrf2	SFN	UNKNOWN	SYBR	None				1	0.183957	5.43606	22.7834	23.1513	1.87473		1.43007	2.68521	1.09623	0	TRUE	0.364768	TRUE	3	16	Amp		0.977612	6.175	4.93303	81.7981				Y	N	N
27	C3	FALSE	Nrf2	SFN	UNKNOWN	SYBR	None				1	0.183957	5.43606	22.0052	23.1513	1.87473		1.43007	2.68521	1.09623	0	TRUE	0.364768	TRUE	3	20	Amp		0.990343	6.01425	5.47019	81.7981				Y	N	N
28	C4	FALSE	actin	ML385	UNKNOWN	SYBR	None							14.3992	14.3079	0.172426						TRUE	0.253636	TRUE	3	10	Amp		0.986866	5.0335	4.41433	78.7493				N	N	N
29	C5	FALSE	actin	ML385	UNKNOWN	SYBR	None							14.4567	14.3079	0.172426						TRUE	0.253636	TRUE	3	8	Amp		0.97577	5.11707	4.48612	79.2098				N	N	N
30	C6	FALSE	actin	ML385	UNKNOWN	SYBR	None							14.5849	14.3079	0.172426						TRUE	0.253636	TRUE	3	10	Amp		0.985827	5.07631	4.51686	79.2098				N	N	N
31	C7	FALSE	actin	PBS	UNKNOWN	SYBR	None				0.0513472	0.0187599	0.140541	14.9501	15.6353	2.42027		1.32744	2.42641	0.700444	4.28357	TRUE	0.448198	TRUE	3	9	Amp		0.979961	5.29168	4.01632	78.5999				Y	N	N
32	C8	FALSE	actin	PBS	UNKNOWN	SYBR	None				0.0513472	0.0187599	0.140541	14.5955	15.6353	2.42027		1.32744	2.42641	0.700444	4.28357	TRUE	0.448198	TRUE	3	8	Amp		0.985897	5.0349	4.55708	78.7524				Y	N	N
33	C9	FALSE	actin	PBS	UNKNOWN	SYBR	None				0.0513472	0.0187599	0.140541	14.667	15.6353	2.42027		1.32744	2.42641	0.700444	4.28357	TRUE	0.448198	TRUE	3	8	Amp		0.979605	5.07894	4.65322	78.6042				Y	N	N
37	D1	FALSE	Nrf2	SFN	UNKNOWN	SYBR	None				1	0.183957	5.43606	22.9861	23.1513	1.87473		1.43007	2.68521	1.09623	0	TRUE	0.364768	TRUE	3	14	Amp		0.978184	5.95727	5.35446	81.9506				Y	N	N
38	D2	FALSE	Nrf2	SFN	UNKNOWN	SYBR	None				1	0.183957	5.43606	22.5812	23.1513	1.87473		1.43007	2.68521	1.09623	0	TRUE	0.364768	TRUE	3	17	Amp		0.989693	6.07171	5.56238	82.2555				Y	N	N
39	D3	FALSE	Nrf2	SFN	UNKNOWN	SYBR	None				1	0.183957	5.43606	22.4786	23.1513	1.87473		1.43007	2.68521	1.09623	0	TRUE	0.364768	TRUE	3	17	Amp		0.988835	6.14033	5.63175	82.103				Y	N	N
40	D4	FALSE	actin	ML385	UNKNOWN	SYBR	None							14.239	14.3079	0.172426						TRUE	0.253636	TRUE	3	8	Amp		0.98605	5.08976	4.62289	78.5969				N	N	N
41	D5	FALSE	actin	ML385	UNKNOWN	SYBR	None							14.2159	14.3079	0.172426						TRUE	0.253636	TRUE	3	9	Amp		0.987175	5.18491	4.30931	79.0573				N	N	N
42	D6	FALSE	actin	ML385	UNKNOWN	SYBR	None							14.0324	14.3079	0.172426						TRUE	0.253636	TRUE	3	9	Amp		0.985953	5.15771	4.10324	79.0573				N	N	N
43	D7	FALSE	actin	PBS	UNKNOWN	SYBR	None				0.0513472	0.0187599	0.140541	14.4836	15.6353	2.42027		1.32744	2.42641	0.700444	4.28357	TRUE	0.448198	TRUE	3	8	Amp		0.981505	5.07814	4.44175	78.5999				Y	N	N
44	D8	FALSE	actin	PBS	UNKNOWN	SYBR	None				0.0513472	0.0187599	0.140541	14.4661	15.6353	2.42027		1.32744	2.42641	0.700444	4.28357	TRUE	0.448198	TRUE	3	8	Amp		0.98666	5.10847	4.50358	78.5999				Y	N	N
45	D9	FALSE	actin	PBS	UNKNOWN	SYBR	None				0.0513472	0.0187599	0.140541	14.3789	15.6353	2.42027		1.32744	2.42641	0.700444	4.28357	TRUE	0.448198	TRUE	3	9	Amp		0.979765	5.2017	4.56238	78.4517				Y	N	N
49	E1	FALSE	Nrf2	ML385	UNKNOWN	SYBR	None							24.8962	21.7212	1.92243						TRUE	0.253636	TRUE	3	18	Amp		0.983459	5.94695	5.4706	82.4079				Y	N	N
50	E2	FALSE	Nrf2	ML385	UNKNOWN	SYBR	None							24.5273	21.7212	1.92243						TRUE	0.253636	TRUE	3	15	Amp		0.979503	6.03392	5.31699	81.9506				Y	N	N
51	E3	FALSE	Nrf2	ML385	UNKNOWN	SYBR	None							24.6679	21.7212	1.92243						TRUE	0.253636	TRUE	3	14	Amp		0.974595	5.99604	5.35866	81.7981				Y	N	N
52	E4	FALSE	SLC35E2	PBS	UNKNOWN	SYBR	None				0.0147717	0.00340306	0.06412	24.1517	25.0449	2.26162		3.12488	2.32834	0.95054	6.08102	TRUE	0.448198	TRUE	3	17	Amp		0.988149	5.51263	4.92631	77.3774				Y	N	N
53	E5	FALSE	SLC35E2	PBS	UNKNOWN	SYBR	None				0.0147717	0.00340306	0.06412	23.9964	25.0449	2.26162		3.12488	2.32834	0.95054	6.08102	TRUE	0.448198	TRUE	3	17	Amp		0.98783	5.60665	4.73923	77.8376				Y	N	N
54	E6	FALSE	SLC35E2	PBS	UNKNOWN	SYBR	None				0.0147717	0.00340306	0.06412	24.1993	25.0449	2.26162		3.12488	2.32834	0.95054	6.08102	TRUE	0.448198	TRUE	3	17	Amp		0.98751	5.22135	4.62918	77.6851				Y	N	N
55	E7	FALSE	actin	SFN	UNKNOWN	SYBR	None				0.64914	0.0727724	5.79043	15.1102	16.3613	5.2706		2.05347	5.27342	1.52231	0.623398	TRUE	0.364768	TRUE	3	10	Amp		0.986833	5.115	4.66746	78.9049				Y	N	N
56	E8	FALSE	actin	SFN	UNKNOWN	SYBR	None				0.64914	0.0727724	5.79043	15.1024	16.3613	5.2706		2.05347	5.27342	1.52231	0.623398	TRUE	0.364768	TRUE	3	10	Amp		0.989789	4.86855	4.39273	78.9049				Y	N	N
57	E9	FALSE	actin	SFN	UNKNOWN	SYBR	None				0.64914	0.0727724	5.79043	15.1044	16.3613	5.2706		2.05347	5.27342	1.52231	0.623398	TRUE	0.364768	TRUE	3	9	Amp		0.99147	5.46386	4.79335	78.7567				Y	N	N
61	F1	FALSE	Nrf2	ML385	UNKNOWN	SYBR	None							24.5519	21.7212	1.92243						TRUE	0.253636	TRUE	3	16	Amp		0.990707	5.88058	5.44317	81.9506				Y	N	N
62	F2	FALSE	Nrf2	ML385	UNKNOWN	SYBR	None							24.958	21.7212	1.92243						TRUE	0.253636	TRUE	3	17	Amp		0.984778	6.00712	5.45004	81.9506				Y	N	N
63	F3	FALSE	Nrf2	ML385	UNKNOWN	SYBR	None							24.7261	21.7212	1.92243						TRUE	0.253636	TRUE	3	16	Amp		0.995697	6.10881	5.57801	81.7981				Y	N	N
64	F4	FALSE	SLC35E2	PBS	UNKNOWN	SYBR	None				0.0147717	0.00340306	0.06412	25.5104	25.0449	2.26162		3.12488	2.32834	0.95054	6.08102	TRUE	0.448198	TRUE	3	17	Amp		0.989398	5.50622	4.78126	77.5298				Y	N	N
65	F5	FALSE	SLC35E2	PBS	UNKNOWN	SYBR	None				0.0147717	0.00340306	0.06412	23.7768	25.0449	2.26162		3.12488	2.32834	0.95054	6.08102	TRUE	0.448198	TRUE	3	17	Amp		0.990773	5.50244	4.44678	77.8376				Y	N	N
66	F6	FALSE	SLC35E2	PBS	UNKNOWN	SYBR	None				0.0147717	0.00340306	0.06412	24.635	25.0449	2.26162		3.12488	2.32834	0.95054	6.08102	TRUE	0.448198	TRUE	3	23	Amp		0.987424	5.3701	4.97371	77.5327				Y	N	Y
67	F7	FALSE	actin	SFN	UNKNOWN	SYBR	None				0.64914	0.0727724	5.79043	14.6924	16.3613	5.2706		2.05347	5.27342	1.52231	0.623398	TRUE	0.364768	TRUE	3	9	Amp		0.986777	5.07294	4.56672	78.5999				Y	N	N
68	F8	FALSE	actin	SFN	UNKNOWN	SYBR	None				0.64914	0.0727724	5.79043	14.5051	16.3613	5.2706		2.05347	5.27342	1.52231	0.623398	TRUE	0.364768	TRUE	3	8	Amp		0.98758	5.08534	4.62996	78.5999				Y	N	N
69	F9	FALSE	actin	SFN	UNKNOWN	SYBR	None				0.64914	0.0727724	5.79043	14.7275	16.3613	5.2706		2.05347	5.27342	1.52231	0.623398	TRUE	0.364768	TRUE	3	10	Amp		0.985355	4.8834	4.3924	78.6042				Y	N	N
73	G1	FALSE	actin	PBS	UNKNOWN	SYBR	None				0.0513472	0.0187599	0.140541	14.5104	15.6353	2.42027		1.32744	2.42641	0.700444	4.28357	TRUE	0.448198	TRUE	3	16	Amp		0.986443	6.07278	5.29017	81.9506				Y	N	Y
74	G2	FALSE	actin	PBS	UNKNOWN	SYBR	None				0.0513472	0.0187599	0.140541	14.6698	15.6353	2.42027		1.32744	2.42641	0.700444	4.28357	TRUE	0.448198	TRUE	3	8	Amp		0.975725	4.87387	4.34379	78.4445				Y	N	N
75	G3	FALSE	actin	PBS	UNKNOWN	SYBR	None				0.0513472	0.0187599	0.140541	14.9843	15.6353	2.42027		1.32744	2.42641	0.700444	4.28357	TRUE	0.448198	TRUE	3	9	Amp		0.984363	4.81994	4.13255	78.292				Y	N	N
76	G4	FALSE	SLC35E2	SFN	UNKNOWN	SYBR	None				0.517764	0.322157	0.832139	24.0502	24.2998	0.509969		2.37971	0.752534	0.307221	0.949635	TRUE	0.364768	TRUE	3	19	Amp		0.981809	5.58168	4.81697	77.3774				Y	N	N
77	G5	FALSE	SLC35E2	SFN	UNKNOWN	SYBR	None				0.517764	0.322157	0.832139	23.6306	24.2998	0.509969		2.37971	0.752534	0.307221	0.949635	TRUE	0.364768	TRUE	3	18	Amp		0.98911	5.54026	4.65965	77.8376				Y	N	N
78	G6	FALSE	SLC35E2	SFN	UNKNOWN	SYBR	None				0.517764	0.322157	0.832139	24.0818	24.2998	0.509969		2.37971	0.752534	0.307221	0.949635	TRUE	0.364768	TRUE	3	18	Amp		0.980792	5.60984	4.60978	77.6851				Y	N	N
79	G7	FALSE	actin	ML385	UNKNOWN	SYBR	None							14.2763	14.3079	0.172426						TRUE	0.253636	TRUE	3	9	Amp		0.990229	5.07351	4.43759	78.9049				N	N	N
80	G8	FALSE	actin	ML385	UNKNOWN	SYBR	None							14.3813	14.3079	0.172426						TRUE	0.253636	TRUE	3	10	Amp		0.989273	5.05278	4.33702	78.9049				N	N	N
81	G9	FALSE	actin	ML385	UNKNOWN	SYBR	None							14.5389	14.3079	0.172426						TRUE	0.253636	TRUE	3	9	Amp		0.987222	5.12144	4.60412	78.9092				N	N	N
85	H1	FALSE	actin	PBS	UNKNOWN	SYBR	None				0.0513472	0.0187599	0.140541	14.9981	15.6353	2.42027		1.32744	2.42641	0.700444	4.28357	TRUE	0.448198	TRUE	3	14	Amp		0.978726	5.98671	5.39978	81.9506				Y	N	N
86	H2	FALSE	actin	PBS	UNKNOWN	SYBR	None				0.0513472	0.0187599	0.140541	14.5117	15.6353	2.42027		1.32744	2.42641	0.700444	4.28357	TRUE	0.448198	TRUE	3	9	Amp		0.984864	4.94346	4.23887	78.4445				Y	N	N
87	H3	FALSE	actin	PBS	UNKNOWN	SYBR	None				0.0513472	0.0187599	0.140541	14.4084	15.6353	2.42027		1.32744	2.42641	0.700444	4.28357	TRUE	0.448198	TRUE	3	8	Amp		0.987556	4.80493	4.36848	78.292				Y	N	N
88	H4	FALSE	SLC35E2	SFN	UNKNOWN	SYBR	None				0.517764	0.322157	0.832139	24.9805	24.2998	0.509969		2.37971	0.752534	0.307221	0.949635	TRUE	0.364768	TRUE	3	17	Amp		0.989166	5.32408	4.7366	77.5298				Y	N	N
89	H5	FALSE	SLC35E2	SFN	UNKNOWN	SYBR	None				0.517764	0.322157	0.832139	24.8238	24.2998	0.509969		2.37971	0.752534	0.307221	0.949635	TRUE	0.364768	TRUE	3	20	Amp		0.990795	5.54997	4.74908	77.8376				Y	N	N
90	H6	FALSE	SLC35E2	SFN	UNKNOWN	SYBR	None				0.517764	0.322157	0.832139	24.9315	24.2998	0.509969		2.37971	0.752534	0.307221	0.949635	TRUE	0.364768	TRUE	3	17	Amp		0.984803	5.26256	4.64551	77.8376				Y	N	N
91	H7	FALSE	actin	ML385	UNKNOWN	SYBR	None							14.0767	14.3079	0.172426						TRUE	0.253636	TRUE	3	8	Amp		0.992938	4.81314	4.23682	78.9049				N	N	N
92	H8	FALSE	actin	ML385	UNKNOWN	SYBR	None							14.1759	14.3079	0.172426						TRUE	0.253636	TRUE	3	9	Amp		0.989374	5.07721	4.50306	79.0573				N	N	N
93	H9	FALSE	actin	ML385	UNKNOWN	SYBR	None							14.3174	14.3079	0.172426						TRUE	0.253636	TRUE	3	10	Amp		0.991117	5.01228	4.44757	78.9092				N	N	N
Analysis Type	Singleplex
Endogenous Control	ML385
RQ Min/Max Confidence Level	95.0
Reference Sample	NRF2
qRT-PCR Fig.5B
Nrf2	PBS	ACTIN	△CT	△△CT	2-△△CT	SFN	ACTIN	△CT	△△CT	2-△△CT	ML385	ACTIN	△CT	△△CT	2-△△CT
	23.6219	14.9501	8.67183	-0.16975	1.12486	22.0734	15.0885	6.98494	-1.85663	3.62162	24.8962	14.3992	10.4971	1.65552	0.317424
	23.0579	14.5955	8.46237	-0.379203	1.30062	22.7834	15.2219	7.56149	-1.28009	2.42854	24.5273	14.4567	10.0706	1.22898	0.426618
	22.9609	14.667	8.2939	-0.547681	1.46173	22.0052	15.1531	6.85213	-1.98944	3.97084	24.6679	14.5849	10.0831	1.24149	0.422937			△CT mean value
	23.8606	14.4836	9.37702	0.535446	0.689945	22.9861	15.5409	7.44515	-1.39642	2.63248	24.5519	14.239	10.3128	1.47124	0.360672			8.84158
	23.6253	14.4661	9.15927	0.317691	0.802353	22.5812	15.946	6.63523	-2.20635	4.61505	24.958	14.2159	10.7421	1.90049	0.267851
	23.4639	14.3789	9.08507	0.243496	0.844696	22.4786	15.0537	7.4249	-1.41668	2.66971	24.7261	14.0324	10.6937	1.85213	0.276982
SLC35E2	PBS	ACTIN	△CT	△△CT	2-△△CT	SFN	ACTIN	△CT	△△CT	2-△△CT	ML385	ACTIN	△CT	△△CT	2-△△CT
	24.1517	14.5104	9.64131	-0.056505	1.03994	24.0502	14.6925	9.35762	-0.340201	1.26593	21.3499	14.2763	7.07362	-2.62419	6.1654
	23.9964	14.6698	9.32665	-0.371165	1.2934	23.6306	14.5051	9.1255	-0.572313	1.48691	21.3976	14.3813	7.01631	-2.68151	6.41526
	24.1993	14.9843	9.21503	-0.48279	1.39744	24.0818	14.7275	9.35431	-0.343504	1.26883	21.5238	14.5389	6.98491	-2.7129	6.5564			△CT mean value
	25.5104	14.9981	10.5123	0.814486	0.568611	24.9806	15.1102	9.87041	0.172589	0.887249	22.2624	14.0767	8.18577	-1.51205	2.85215			9.69782
	23.7768	14.5117	9.26504	-0.432778	1.34983	24.8238	15.1024	9.72142	0.0236054	0.983771	22.4622	14.1759	8.28632	-1.4115	2.66013
	24.635	14.4084	10.2266	0.528752	0.693154	24.9315	15.1044	9.82703	0.129215	0.914329	22.5243	14.3174	8.20685	-1.49097	2.81078
ploting	Nrf2	PBS	SFN	ML385		SLC35E2	PBS	SFN	ML385
		1.12486	2.42854	0.317424			1.2934	0.887249	2.85215
		1.30062	2.63248	0.360672			1.34983	0.983771	2.66013
		1.46173	2.66971	0.422937			1.39744	0.914329	2.81078

## Sheet: Melt Curve Raw Data
Block Type	96-Well 0.2-mL Block
Calibration Background is expired	No
Calibration Background performed on	11-28-2022
Calibration Pure Dye ABY is expired	No
Calibration Pure Dye ABY performed on	11-28-2022
Calibration Pure Dye FAM is expired	No
Calibration Pure Dye FAM performed on	11-28-2022
Calibration Pure Dye JUN is expired	No
Calibration Pure Dye JUN performed on	11-28-2022
Calibration Pure Dye ROX is expired	No
Calibration Pure Dye ROX performed on	11-28-2022
Calibration Pure Dye SYBR is expired	No
Calibration Pure Dye SYBR performed on	11-28-2022
Calibration Pure Dye VIC is expired	No
Calibration Pure Dye VIC performed on	11-28-2022
Calibration ROI is expired	No
Calibration ROI performed on	11-28-2022
Calibration Uniformity is expired	No
Calibration Uniformity performed on	11-28-2022
Chemistry	SYBR_GREEN
Date Created	2023-06-20 17:51:09 PM CST
Experiment Barcode
Experiment Comment
Experiment File Name	D:\qPCR\WHJ\2023-6-20-QLM.eds
Experiment Name	2023-6-20-QLM
Experiment Run End Time	2023-06-20 17:45:38 PM CST
Experiment Type	Comparative Cт (ΔΔCт)
Instrument Name	2721220080707
Instrument Serial Number	2721220080707
Instrument Type	QuantStudio™ 1 System
Passive Reference	ROX
Post-read Stage/Step
Pre-read Stage/Step
Quantification Cycle Method	Ct
Signal Smoothing On	true
Stage where Melt Analysis is performed	Stage3
Stage/ Cycle where Ct Analysis is performed	Stage2, Step2
User Name
Well	Well Position	Reading	Temperature	Fluorescence	Derivative	Target Name
1	A1	1	59.9992	402553	8886.35	DUIZHAO
1	A1	2	60.3041	400069	8982.67	DUIZHAO
1	A1	3	60.609	397836	9129.6	DUIZHAO
1	A1	4	60.9138	395525	9334.95	DUIZHAO
1	A1	5	61.2187	394684	9596.61	DUIZHAO
1	A1	6	61.5236	390072	9907.99	DUIZHAO
1	A1	7	61.8285	388857	10213.4	DUIZHAO
1	A1	8	62.1334	384931	10474.3	DUIZHAO
1	A1	9	62.4382	381959	10663.7	DUIZHAO
1	A1	10	62.7431	376850	10771.4	DUIZHAO
1	A1	11	63.048	374107	10800.4	DUIZHAO
1	A1	12	63.3529	371066	10762.4	DUIZHAO
1	A1	13	63.6578	368316	10676	DUIZHAO
1	A1	14	63.9626	363931	10568.5	DUIZHAO
1	A1	15	64.2675	359073	10473.4	DUIZHAO
1	A1	16	64.5724	358501	10420.2	DUIZHAO
1	A1	17	64.8773	353138	10421.7	DUIZHAO
1	A1	18	65.1822	350757	10465.5	DUIZHAO
1	A1	19	65.487	348319	10520.5	DUIZHAO
1	A1	20	65.7919	344147	10553	DUIZHAO
1	A1	21	66.0968	340756	10545.4	DUIZHAO
1	A1	22	66.4017	337347	10504.1	DUIZHAO
1	A1	23	66.7066	332693	10452.9	DUIZHAO
1	A1	24	67.0114	330634	10416.2	DUIZHAO
1	A1	25	67.3163	326975	10403.5	DUIZHAO
1	A1	26	67.6212	323810	10403.8	DUIZHAO
1	A1	27	67.9261	320964	10391.6	DUIZHAO
1	A1	28	68.231	317026	10339.7	DUIZHAO
1	A1	29	68.5359	312937	10229.7	DUIZHAO
1	A1	30	68.8407	310748	10060	DUIZHAO
1	A1	31	69.1456	306757	9847.7	DUIZHAO
1	A1	32	69.4505	302483	9625.26	DUIZHAO
1	A1	33	69.7554	301139	9441.48	DUIZHAO
1	A1	34	70.0602	295760	9323.69	DUIZHAO
1	A1	35	70.3651	294267	9281.95	DUIZHAO
1	A1	36	70.67	292287	9313.39	DUIZHAO
1	A1	37	70.9749	288579	9398.69	DUIZHAO
1	A1	38	71.2798	284393	9509.4	DUIZHAO
1	A1	39	71.5847	282527	9622.48	DUIZHAO
1	A1	40	71.8895	278888	9710.94	DUIZHAO
1	A1	41	72.1944	277254	9767.68	DUIZHAO
1	A1	42	72.4993	270417	9815.87	DUIZHAO
1	A1	43	72.8042	269146	9905.4	DUIZHAO
1	A1	44	73.1091	265795	10101.6	DUIZHAO
1	A1	45	73.4139	263371	10468.4	DUIZHAO
1	A1	46	73.7188	258454	11057.4	DUIZHAO
1	A1	47	74.0237	257371	11907.9	DUIZHAO
1	A1	48	74.3286	254124	13055.5	DUIZHAO
1	A1	49	74.6335	246937	14538	DUIZHAO
1	A1	50	74.9383	244877	16392.6	DUIZHAO
1	A1	51	75.2432	241427	18646.7	DUIZHAO
1	A1	52	75.5481	235446	21317	DUIZHAO
1	A1	53	75.853	229077	24422.7	DUIZHAO
1	A1	54	76.1579	222451	28005.2	DUIZHAO
1	A1	55	76.4627	212897	32132.5	DUIZHAO
1	A1	56	76.7676	204604	36868	DUIZHAO
1	A1	57	77.0725	196808	42202	DUIZHAO
1	A1	58	77.3774	182972	47958.4	DUIZHAO
1	A1	59	77.6823	169237	53713.3	DUIZHAO
1	A1	60	77.9871	153572	58769.8	DUIZHAO
1	A1	61	78.292	135757	62236.1	DUIZHAO
1	A1	62	78.5969	111482	63226.6	DUIZHAO
1	A1	63	78.9018	84094.2	61140.7	DUIZHAO
1	A1	64	79.2067	56154.7	55910.3	DUIZHAO
1	A1	65	79.5115	36409.9	48092.2	DUIZHAO
1	A1	66	79.8164	23806	38740.4	DUIZHAO
1	A1	67	80.1213	18267.1	29106.4	DUIZHAO
1	A1	68	80.4262	15752	20297.6	DUIZHAO
1	A1	69	80.7311	15003.9	13035.3	DUIZHAO
1	A1	70	81.0359	14756.3	7742.6	DUIZHAO
1	A1	71	81.3408	14033.1	4299.3	DUIZHAO
1	A1	72	81.6457	14483.5	2131.22	DUIZHAO
1	A1	73	81.9506	13624.8	887.746	DUIZHAO
1	A1	74	82.2555	15595.9	252.946	DUIZHAO
1	A1	75	82.5603	14312.3	-15.9863	DUIZHAO
1	A1	76	82.8652	13553.5	-86.0234	DUIZHAO
1	A1	77	83.1701	14667.7	-62.5459	DUIZHAO
1	A1	78	83.475	13816.2	-8.61523	DUIZHAO
1	A1	79	83.7799	13352.1	37.6172	DUIZHAO
1	A1	80	84.0847	14701.9	52.0605	DUIZHAO
1	A1	81	84.3896	12183.1	22.2764	DUIZHAO
1	A1	82	84.6945	12858.8	-49.958	DUIZHAO
1	A1	83	84.9994	12679.4	-148.026	DUIZHAO
1	A1	84	85.3043	12656.2	-246.293	DUIZHAO
1	A1	85	85.6091	13472.9	-320.068	DUIZHAO
1	A1	86	85.914	12358.8	-353.157	DUIZHAO
1	A1	87	86.2189	12859.1	-339.333	DUIZHAO
1	A1	88	86.5238	12445	-280.822	DUIZHAO
1	A1	89	86.8287	13302.7	-189.231	DUIZHAO
1	A1	90	87.1335	12971.5	-88.6982	DUIZHAO
1	A1	91	87.4384	12161.3	-14.3252	DUIZHAO
1	A1	92	87.7433	10412.7	-0.160156	DUIZHAO
1	A1	93	88.0482	12010.4	-61.1807	DUIZHAO
1	A1	94	88.3531	11553.5	-182.001	DUIZHAO
1	A1	95	88.658	11716.4	-322.104	DUIZHAO
1	A1	96	88.9628	12038	-434.819	DUIZHAO
1	A1	97	89.2677	12384.1	-487.721	DUIZHAO
1	A1	98	89.5726	10796.4	-473.486	DUIZHAO
1	A1	99	89.8775	12839	-409.022	DUIZHAO
1	A1	100	90.1824	11753.1	-326.988	DUIZHAO
1	A1	101	90.4872	10851.5	-263.874	DUIZHAO
1	A1	102	90.7921	10779.1	-246.817	DUIZHAO
1	A1	103	91.097	10956.8	-282.988	DUIZHAO
1	A1	104	91.4019	11061.7	-357.792	DUIZHAO
1	A1	105	91.7068	13015.1	-444.968	DUIZHAO
1	A1	106	92.0116	10547.4	-522.165	DUIZHAO
1	A1	107	92.3165	10622.4	-579.678	DUIZHAO
1	A1	108	92.6214	11204.3	-616.079	DUIZHAO
1	A1	109	92.9263	12845.6	-627.816	DUIZHAO
1	A1	110	93.2312	10914.8	-605.84	DUIZHAO
1	A1	111	93.536	11959.5	-544.016	DUIZHAO
1	A1	112	93.8409	11518.8	-450.785	DUIZHAO
1	A1	113	94.1458	10873	-351.514	DUIZHAO
1	A1	114	94.4507	11132.5	-277.587	DUIZHAO
1	A1	115	94.7556	9977.95	-250.154	DUIZHAO
2	A2	1	59.9992	449540	11176.5	DUIZHAO
2	A2	2	60.3041	446572	11194.9	DUIZHAO
2	A2	3	60.609	444432	11261.6	DUIZHAO
2	A2	4	60.9138	442539	11365.1	DUIZHAO
2	A2	5	61.2187	438527	11488.3	DUIZHAO
2	A2	6	61.5236	436351	11611.4	DUIZHAO
2	A2	7	61.8285	432397	11711.2	DUIZHAO
2	A2	8	62.1334	428683	11763.4	DUIZHAO
2	A2	9	62.4382	425444	11748	DUIZHAO
2	A2	10	62.7431	421797	11658.6	DUIZHAO
2	A2	11	63.048	417325	11508.2	DUIZHAO
2	A2	12	63.3529	413753	11328.9	DUIZHAO
2	A2	13	63.6578	410994	11164.1	DUIZHAO
2	A2	14	63.9626	407226	11055	DUIZHAO
2	A2	15	64.2675	403515	11028.2	DUIZHAO
2	A2	16	64.5724	400824	11085.1	DUIZHAO
2	A2	17	64.8773	397665	11200.2	DUIZHAO
2	A2	18	65.1822	394189	11328	DUIZHAO
2	A2	19	65.487	391150	11419.4	DUIZHAO
2	A2	20	65.7919	386795	11440.7	DUIZHAO
2	A2	21	66.0968	383174	11388.2	DUIZHAO
2	A2	22	66.4017	380618	11290.3	DUIZHAO
2	A2	23	66.7066	374653	11193.5	DUIZHAO
2	A2	24	67.0114	372463	11139.1	DUIZHAO
2	A2	25	67.3163	369017	11142.6	DUIZHAO
2	A2	26	67.6212	366585	11190.1	DUIZHAO
2	A2	27	67.9261	363938	11248.5	DUIZHAO
2	A2	28	68.231	357452	11283.2	DUIZHAO
2	A2	29	68.5359	355258	11268.1	DUIZHAO
2	A2	30	68.8407	352295	11189.7	DUIZHAO
2	A2	31	69.1456	348732	11049.5	DUIZHAO
2	A2	32	69.4505	344300	10865.2	DUIZHAO
2	A2	33	69.7554	340690	10669.9	DUIZHAO
2	A2	34	70.0602	336840	10501.1	DUIZHAO
2	A2	35	70.3651	334979	10385.9	DUIZHAO
2	A2	36	70.67	331557	10335.7	DUIZHAO
2	A2	37	70.9749	328027	10330.1	DUIZHAO
2	A2	38	71.2798	325277	10349.7	DUIZHAO
2	A2	39	71.5847	320911	10378	DUIZHAO
2	A2	40	71.8895	318536	10404.8	DUIZHAO
2	A2	41	72.1944	314432	10419.7	DUIZHAO
2	A2	42	72.4993	312569	10419.9	DUIZHAO
2	A2	43	72.8042	307447	10408.4	DUIZHAO
2	A2	44	73.1091	304729	10390.5	DUIZHAO
2	A2	45	73.4139	301157	10367.8	DUIZHAO
2	A2	46	73.7188	298263	10332.8	DUIZHAO
2	A2	47	74.0237	295473	10266.1	DUIZHAO
2	A2	48	74.3286	291716	10152.5	DUIZHAO
2	A2	49	74.6335	287086	9991.33	DUIZHAO
2	A2	50	74.9383	284343	9803.31	DUIZHAO
2	A2	51	75.2432	282130	9624.53	DUIZHAO
2	A2	52	75.5481	278691	9493.24	DUIZHAO
2	A2	53	75.853	275996	9436.4	DUIZHAO
2	A2	54	76.1579	272572	9461.03	DUIZHAO
2	A2	55	76.4627	270716	9553.88	DUIZHAO
2	A2	56	76.7676	267831	9689.6	DUIZHAO
2	A2	57	77.0725	264548	9847.02	DUIZHAO
2	A2	58	77.3774	260426	10029	DUIZHAO
2	A2	59	77.6823	257451	10278.6	DUIZHAO
2	A2	60	77.9871	254399	10725.3	DUIZHAO
2	A2	61	78.292	251625	11522	DUIZHAO
2	A2	62	78.5969	248973	12871.1	DUIZHAO
2	A2	63	78.9018	243507	15024.6	DUIZHAO
2	A2	64	79.2067	241726	18232.4	DUIZHAO
2	A2	65	79.5115	237840	22673	DUIZHAO
2	A2	66	79.8164	233273	28372.3	DUIZHAO
2	A2	67	80.1213	225843	35147.9	DUIZHAO
2	A2	68	80.4262	217792	42614.2	DUIZHAO
2	A2	69	80.7311	202299	50251.8	DUIZHAO
2	A2	70	81.0359	183098	57500.7	DUIZHAO
2	A2	71	81.3408	163003	63816.7	DUIZHAO
2	A2	72	81.6457	144919	68663	DUIZHAO
2	A2	73	81.9506	125157	71474.7	DUIZHAO
2	A2	74	82.2555	99889.1	71681.8	DUIZHAO
2	A2	75	82.5603	73773.4	68849	DUIZHAO
2	A2	76	82.8652	45430	62896.2	DUIZHAO
2	A2	77	83.1701	24397.7	54273.4	DUIZHAO
2	A2	78	83.475	13138.8	43955.2	DUIZHAO
2	A2	79	83.7799	9596.42	33217.6	DUIZHAO
2	A2	80	84.0847	8897.62	23288.1	DUIZHAO
2	A2	81	84.3896	7210.65	15032.3	DUIZHAO
2	A2	82	84.6945	7253.09	8978.54	DUIZHAO
2	A2	83	84.9994	7813.16	5156.39	DUIZHAO
2	A2	84	85.3043	6526.28	2731.91	DUIZHAO
2	A2	85	85.6091	5681.73	1299.45	DUIZHAO
2	A2	86	85.914	7666.92	502.372	DUIZHAO
2	A2	87	86.2189	6414.33	81.9404	DUIZHAO
2	A2	88	86.5238	5857.53	-127.675	DUIZHAO
2	A2	89	86.8287	7067.45	-226.219	DUIZHAO
2	A2	90	87.1335	5761.92	-272.779	DUIZHAO
2	A2	91	87.4384	6879.5	-301.926	DUIZHAO
2	A2	92	87.7433	5168.52	-332.278	DUIZHAO
2	A2	93	88.0482	7401	-371.123	DUIZHAO
2	A2	94	88.3531	5109.85	-417.213	DUIZHAO
2	A2	95	88.658	6316.39	-463.17	DUIZHAO
2	A2	96	88.9628	6328.67	-498.726	DUIZHAO
2	A2	97	89.2677	6585.57	-514.978	DUIZHAO
2	A2	98	89.5726	6601.85	-507.739	DUIZHAO
2	A2	99	89.8775	4890.1	-477.796	DUIZHAO
2	A2	100	90.1824	6954.79	-428.653	DUIZHAO
2	A2	101	90.4872	6682.87	-365.219	DUIZHAO
2	A2	102	90.7921	5988.56	-295.507	DUIZHAO
2	A2	103	91.097	5280.07	-232.626	DUIZHAO
2	A2	104	91.4019	5775.96	-192.19	DUIZHAO
2	A2	105	91.7068	5852.94	-184.566	DUIZHAO
2	A2	106	92.0116	4837.06	-207.348	DUIZHAO
2	A2	107	92.3165	6128.74	-244.459	DUIZHAO
2	A2	108	92.6214	5457.89	-272.959	DUIZHAO
2	A2	109	92.9263	5407.32	-273.153	DUIZHAO
2	A2	110	93.2312	5366.35	-236.425	DUIZHAO
2	A2	111	93.536	5740.68	-167.889	DUIZHAO
2	A2	112	93.8409	4854.55	-83.8789	DUIZHAO
2	A2	113	94.1458	3938.68	-5.42969	DUIZHAO
2	A2	114	94.4507	5328.8	50.125	DUIZHAO
2	A2	115	94.7556	4242.89	76.0791	DUIZHAO
3	A3	1	59.9992	396797	9281.94	DUIZHAO
3	A3	2	60.3041	395861	9344.53	DUIZHAO
3	A3	3	60.609	393131	9409.24	DUIZHAO
3	A3	4	60.9138	391931	9466.97	DUIZHAO
3	A3	5	61.2187	387495	9525.42	DUIZHAO
3	A3	6	61.5236	385263	9607.14	DUIZHAO
3	A3	7	61.8285	382428	9733.95	DUIZHAO
3	A3	8	62.1334	379824	9908.29	DUIZHAO
3	A3	9	62.4382	376495	10103.7	DUIZHAO
3	A3	10	62.7431	374261	10270.1	DUIZHAO
3	A3	11	63.048	369959	10352.4	DUIZHAO
3	A3	12	63.3529	366929	10315.1	DUIZHAO
3	A3	13	63.6578	365366	10160.2	DUIZHAO
3	A3	14	63.9626	358507	9930.75	DUIZHAO
3	A3	15	64.2675	357072	9695.47	DUIZHAO
3	A3	16	64.5724	353337	9521.46	DUIZHAO
3	A3	17	64.8773	351411	9449.24	DUIZHAO
3	A3	18	65.1822	348310	9480.29	DUIZHAO
3	A3	19	65.487	345343	9581.67	DUIZHAO
3	A3	20	65.7919	342714	9702.11	DUIZHAO
3	A3	21	66.0968	339567	9791.22	DUIZHAO
3	A3	22	66.4017	335699	9816.1	DUIZHAO
3	A3	23	66.7066	333776	9769.06	DUIZHAO
3	A3	24	67.0114	328856	9665.32	DUIZHAO
3	A3	25	67.3163	326129	9532.37	DUIZHAO
3	A3	26	67.6212	323334	9397.61	DUIZHAO
3	A3	27	67.9261	320933	9280.86	DUIZHAO
3	A3	28	68.231	317002	9194.67	DUIZHAO
3	A3	29	68.5359	315001	9146.87	DUIZHAO
3	A3	30	68.8407	311162	9140.84	DUIZHAO
3	A3	31	69.1456	307843	9171.32	DUIZHAO
3	A3	32	69.4505	306717	9221.78	DUIZHAO
3	A3	33	69.7554	303105	9267.88	DUIZHAO
3	A3	34	70.0602	299048	9286.77	DUIZHAO
3	A3	35	70.3651	296425	9266.95	DUIZHAO
3	A3	36	70.67	293901	9211.55	DUIZHAO
3	A3	37	70.9749	290747	9134.76	DUIZHAO
3	A3	38	71.2798	286501	9065.3	DUIZHAO
3	A3	39	71.5847	284892	8997.82	DUIZHAO
3	A3	40	71.8895	281831	8929.73	DUIZHAO
3	A3	41	72.1944	278931	8853.82	DUIZHAO
3	A3	42	72.4993	275778	8766.9	DUIZHAO
3	A3	43	72.8042	271919	8676.71	DUIZHAO
3	A3	44	73.1091	270373	8600.48	DUIZHAO
3	A3	45	73.4139	266723	8556.46	DUIZHAO
3	A3	46	73.7188	264383	8553.04	DUIZHAO
3	A3	47	74.0237	261675	8582.17	DUIZHAO
3	A3	48	74.3286	259178	8620.89	DUIZHAO
3	A3	49	74.6335	256015	8640.48	DUIZHAO
3	A3	50	74.9383	252564	8617.5	DUIZHAO
3	A3	51	75.2432	250395	8543.28	DUIZHAO
3	A3	52	75.5481	246672	8427.69	DUIZHAO
3	A3	53	75.853	244810	8297.79	DUIZHAO
3	A3	54	76.1579	242058	8190.08	DUIZHAO
3	A3	55	76.4627	237996	8138.6	DUIZHAO
3	A3	56	76.7676	237004	8163.16	DUIZHAO
3	A3	57	77.0725	236049	8266.55	DUIZHAO
3	A3	58	77.3774	231067	8447.1	DUIZHAO
3	A3	59	77.6823	228839	8724.33	DUIZHAO
3	A3	60	77.9871	225775	9171.98	DUIZHAO
3	A3	61	78.292	222621	10048.4	DUIZHAO
3	A3	62	78.5969	221139	11495.7	DUIZHAO
3	A3	63	78.9018	216844	13761.1	DUIZHAO
3	A3	64	79.2067	214861	17058.6	DUIZHAO
3	A3	65	79.5115	211348	21496.2	DUIZHAO
3	A3	66	79.8164	206688	27017.1	DUIZHAO
3	A3	67	80.1213	199747	33378.8	DUIZHAO
3	A3	68	80.4262	190356	40185.7	DUIZHAO
3	A3	69	80.7311	176330	46962.6	DUIZHAO
3	A3	70	81.0359	158630	53222.6	DUIZHAO
3	A3	71	81.3408	142396	58489.5	DUIZHAO
3	A3	72	81.6457	126065	62271.9	DUIZHAO
3	A3	73	81.9506	106981	64044.2	DUIZHAO
3	A3	74	82.2555	85767.2	63305.8	DUIZHAO
3	A3	75	82.5603	60887.3	59744.4	DUIZHAO
3	A3	76	82.8652	38572.2	53438.2	DUIZHAO
3	A3	77	83.1701	22266	44969.8	DUIZHAO
3	A3	78	83.475	15326.9	35354	DUIZHAO
3	A3	79	83.7799	13937.3	25780.8	DUIZHAO
3	A3	80	84.0847	13012.6	17287.2	DUIZHAO
3	A3	81	84.3896	12499.7	10509.9	DUIZHAO
3	A3	82	84.6945	13448.5	6175.41	DUIZHAO
3	A3	83	84.9994	11586.3	3459.14	DUIZHAO
3	A3	84	85.3043	11835.9	1797.98	DUIZHAO
3	A3	85	85.6091	11592.6	833.945	DUIZHAO
3	A3	86	85.914	11250.2	284.735	DUIZHAO
3	A3	87	86.2189	11881.6	-29.8545	DUIZHAO
3	A3	88	86.5238	11060.4	-205.653	DUIZHAO
3	A3	89	86.8287	12298.5	-288.896	DUIZHAO
3	A3	90	87.1335	11403.2	-307.643	DUIZHAO
3	A3	91	87.4384	12066	-289.622	DUIZHAO
3	A3	92	87.7433	10656.1	-265.114	DUIZHAO
3	A3	93	88.0482	11279.5	-259.982	DUIZHAO
3	A3	94	88.3531	11388.4	-287.208	DUIZHAO
3	A3	95	88.658	10775.6	-343.776	DUIZHAO
3	A3	96	88.9628	11023.8	-414.652	DUIZHAO
3	A3	97	89.2677	12466.6	-480.455	DUIZHAO
3	A3	98	89.5726	9965.5	-524.086	DUIZHAO
3	A3	99	89.8775	11914.5	-534.367	DUIZHAO
3	A3	100	90.1824	11807	-507.998	DUIZHAO
3	A3	101	90.4872	11558.8	-451.523	DUIZHAO
3	A3	102	90.7921	11256.3	-382.229	DUIZHAO
3	A3	103	91.097	10673.8	-324.622	DUIZHAO
3	A3	104	91.4019	11406.6	-301.058	DUIZHAO
3	A3	105	91.7068	10714	-320.037	DUIZHAO
3	A3	106	92.0116	10456.9	-369.198	DUIZHAO
3	A3	107	92.3165	11666.2	-418.54	DUIZHAO
3	A3	108	92.6214	11999	-433.603	DUIZHAO
3	A3	109	92.9263	10784.5	-391.811	DUIZHAO
3	A3	110	93.2312	11264.8	-292.799	DUIZHAO
3	A3	111	93.536	10517.1	-157.151	DUIZHAO
3	A3	112	93.8409	11110.7	-15.4707	DUIZHAO
3	A3	113	94.1458	9807	104.977	DUIZHAO
3	A3	114	94.4507	10412.9	189.166	DUIZHAO
3	A3	115	94.7556	9553.47	236.384	DUIZHAO
4	A4	1	59.9992	290777	7053.26	SFN
4	A4	2	60.3041	291333	7134.26	SFN
4	A4	3	60.609	289114	7244.72	SFN
4	A4	4	60.9138	287098	7382.13	SFN
4	A4	5	61.2187	284988	7533.15	SFN
4	A4	6	61.5236	282292	7690.5	SFN
4	A4	7	61.8285	281039	7833.17	SFN
4	A4	8	62.1334	279207	7938.16	SFN
4	A4	9	62.4382	274910	7990.6	SFN
4	A4	10	62.7431	272846	7991.6	SFN
4	A4	11	63.048	270075	7958.21	SFN
4	A4	12	63.3529	267558	7915.75	SFN
4	A4	13	63.6578	265477	7887.21	SFN
4	A4	14	63.9626	262606	7885.16	SFN
4	A4	15	64.2675	260616	7907.92	SFN
4	A4	16	64.5724	257244	7941.58	SFN
4	A4	17	64.8773	256531	7966.14	SFN
4	A4	18	65.1822	252696	7963.72	SFN
4	A4	19	65.487	249867	7925.27	SFN
4	A4	20	65.7919	247779	7853.46	SFN
4	A4	21	66.0968	244842	7761.72	SFN
4	A4	22	66.4017	242732	7670.39	SFN
4	A4	23	66.7066	239990	7600.48	SFN
4	A4	24	67.0114	236911	7566.14	SFN
4	A4	25	67.3163	235222	7568.55	SFN
4	A4	26	67.6212	233540	7595.15	SFN
4	A4	27	67.9261	230717	7625.16	SFN
4	A4	28	68.231	227413	7638.59	SFN
4	A4	29	68.5359	225836	7623.47	SFN
4	A4	30	68.8407	222852	7579.26	SFN
4	A4	31	69.1456	220690	7515.1	SFN
4	A4	32	69.4505	217172	7445.68	SFN
4	A4	33	69.7554	216001	7385.99	SFN
4	A4	34	70.0602	212993	7346.11	SFN
4	A4	35	70.3651	210497	7333.36	SFN
4	A4	36	70.67	209008	7346.79	SFN
4	A4	37	70.9749	205904	7376.76	SFN
4	A4	38	71.2798	203625	7405.75	SFN
4	A4	39	71.5847	201144	7416.35	SFN
4	A4	40	71.8895	199622	7396.07	SFN
4	A4	41	72.1944	196704	7348.67	SFN
4	A4	42	72.4993	192522	7301.87	SFN
4	A4	43	72.8042	191023	7304.26	SFN
4	A4	44	73.1091	189975	7404.05	SFN
4	A4	45	73.4139	186413	7629.7	SFN
4	A4	46	73.7188	185315	8000.28	SFN
4	A4	47	74.0237	182494	8514.8	SFN
4	A4	48	74.3286	178779	9162.12	SFN
4	A4	49	74.6335	177581	9925.51	SFN
4	A4	50	74.9383	174049	10786.2	SFN
4	A4	51	75.2432	170121	11730.8	SFN
4	A4	52	75.5481	166190	12768.8	SFN
4	A4	53	75.853	163953	13958.8	SFN
4	A4	54	76.1579	158198	15435	SFN
4	A4	55	76.4627	152027	17410.8	SFN
4	A4	56	76.7676	148335	20142.4	SFN
4	A4	57	77.0725	145156	23840.9	SFN
4	A4	58	77.3774	139013	28550.1	SFN
4	A4	59	77.6823	131664	34025.1	SFN
4	A4	60	77.9871	122290	39669.1	SFN
4	A4	61	78.292	110841	44583.5	SFN
4	A4	62	78.5969	92981	47758.9	SFN
4	A4	63	78.9018	67095.5	48366.6	SFN
4	A4	64	79.2067	42305.3	46046.2	SFN
4	A4	65	79.5115	21798	41054.3	SFN
4	A4	66	79.8164	8574.26	34198.6	SFN
4	A4	67	80.1213	3139.54	26580.4	SFN
4	A4	68	80.4262	599.625	19266.1	SFN
4	A4	69	80.7311	-1280.67	13025.6	SFN
4	A4	70	81.0359	-1768	8221.81	SFN
4	A4	71	81.3408	-799.405	4723.83	SFN
4	A4	72	81.6457	-1281.87	2439.58	SFN
4	A4	73	81.9506	-2139.47	1070.66	SFN
4	A4	74	82.2555	-2357.32	299.208	SFN
4	A4	75	82.5603	-1780.68	-112.81	SFN
4	A4	76	82.8652	-2340.06	-318.425	SFN
4	A4	77	83.1701	-1390.67	-407.663	SFN
4	A4	78	83.475	-2154.28	-433.432	SFN
4	A4	79	83.7799	-2271.12	-428.697	SFN
4	A4	80	84.0847	-2935.36	-414.393	SFN
4	A4	81	84.3896	-1571.72	-403.291	SFN
4	A4	82	84.6945	-2458.98	-403.302	SFN
4	A4	83	84.9994	-3224.56	-419.736	SFN
4	A4	84	85.3043	-2194.36	-454.985	SFN
4	A4	85	85.6091	-3136.54	-506.252	SFN
4	A4	86	85.914	-2589.89	-564.045	SFN
4	A4	87	86.2189	-3122.15	-614.033	SFN
4	A4	88	86.5238	-2848.07	-642.565	SFN
4	A4	89	86.8287	-1750.59	-643.08	SFN
4	A4	90	87.1335	-2959.32	-619.074	SFN
4	A4	91	87.4384	-3561.06	-581.266	SFN
4	A4	92	87.7433	-3080.28	-541.511	SFN
4	A4	93	88.0482	-1587.6	-508.85	SFN
4	A4	94	88.3531	-3938.82	-489.946	SFN
4	A4	95	88.658	-3097.85	-490.322	SFN
4	A4	96	88.9628	-3634.99	-511.744	SFN
4	A4	97	89.2677	-3028.49	-546.828	SFN
4	A4	98	89.5726	-3139.38	-577.575	SFN
4	A4	99	89.8775	-3269.28	-582.754	SFN
4	A4	100	90.1824	-2496.11	-550.989	SFN
4	A4	101	90.4872	-3448.12	-489.946	SFN
4	A4	102	90.7921	-3424.97	-423.511	SFN
4	A4	103	91.097	-4915.76	-377.537	SFN
4	A4	104	91.4019	-3497.5	-364.089	SFN
4	A4	105	91.7068	-2957.89	-376.251	SFN
4	A4	106	92.0116	-3949.45	-397.361	SFN
4	A4	107	92.3165	-4075.69	-416.086	SFN
4	A4	108	92.6214	-4170.05	-433.595	SFN
4	A4	109	92.9263	-4439.32	-456.713	SFN
4	A4	110	93.2312	-4854.32	-484.682	SFN
4	A4	111	93.536	-2671.73	-503.445	SFN
4	A4	112	93.8409	-4111.94	-494.104	SFN
4	A4	113	94.1458	-4620.73	-448.439	SFN
4	A4	114	94.4507	-4840.27	-377.477	SFN
4	A4	115	94.7556	-4703.76	-305.435	SFN
5	A5	1	59.9993	414958	8271.97	SFN
5	A5	2	60.3042	414947	8491.45	SFN
5	A5	3	60.6092	412270	8763.46	SFN
5	A5	4	60.9141	409544	9080.88	SFN
5	A5	5	61.219	408537	9419.73	SFN
5	A5	6	61.5239	404874	9745.01	SFN
5	A5	7	61.8289	403829	10016.4	SFN
5	A5	8	62.1338	398451	10220.4	SFN
5	A5	9	62.4387	395276	10371	SFN
5	A5	10	62.7437	392332	10486.3	SFN
5	A5	11	63.0486	389271	10585.4	SFN
5	A5	12	63.3535	385647	10677	SFN
5	A5	13	63.6584	383259	10756.2	SFN
5	A5	14	63.9634	379506	10809.7	SFN
5	A5	15	64.2683	375521	10824.8	SFN
5	A5	16	64.5732	372533	10797.7	SFN
5	A5	17	64.8782	369676	10737.1	SFN
5	A5	18	65.1831	364614	10662.3	SFN
5	A5	19	65.488	362203	10596	SFN
5	A5	20	65.7929	358547	10556.9	SFN
5	A5	21	66.0979	355964	10553.8	SFN
5	A5	22	66.4028	352169	10585.4	SFN
5	A5	23	66.7077	349202	10643.6	SFN
5	A5	24	67.0126	345289	10716.7	SFN
5	A5	25	67.3176	342345	10789.9	SFN
5	A5	26	67.6225	339096	10846.5	SFN
5	A5	27	67.9274	334998	10870.6	SFN
5	A5	28	68.2324	332728	10852	SFN
5	A5	29	68.5373	327945	10790.5	SFN
5	A5	30	68.8422	324531	10696	SFN
5	A5	31	69.1471	321292	10582.5	SFN
5	A5	32	69.4521	317383	10462	SFN
5	A5	33	69.757	315750	10340.8	SFN
5	A5	34	70.0619	310594	10220.8	SFN
5	A5	35	70.3669	307599	10103.3	SFN
5	A5	36	70.6718	304580	9992.61	SFN
5	A5	37	70.9767	302557	9896.97	SFN
5	A5	38	71.2816	297577	9824.01	SFN
5	A5	39	71.5866	295258	9793.18	SFN
5	A5	40	71.8915	292142	9813.1	SFN
5	A5	41	72.1964	289611	9881.55	SFN
5	A5	42	72.5014	285389	9979.68	SFN
5	A5	43	72.8063	284006	10095.6	SFN
5	A5	44	73.1112	279527	10224.9	SFN
5	A5	45	73.4161	275306	10382	SFN
5	A5	46	73.7211	272544	10601.5	SFN
5	A5	47	74.026	270740	10930.5	SFN
5	A5	48	74.3309	265671	11416	SFN
5	A5	49	74.6359	263086	12091.5	SFN
5	A5	50	74.9408	259013	12965.7	SFN
5	A5	51	75.2457	256098	14017.9	SFN
5	A5	52	75.5506	251589	15206.3	SFN
5	A5	53	75.8556	246730	16495.5	SFN
5	A5	54	76.1605	240935	17899.7	SFN
5	A5	55	76.4654	234390	19527.2	SFN
5	A5	56	76.7704	227598	21601.2	SFN
5	A5	57	77.0753	222701	24438.4	SFN
5	A5	58	77.3802	215667	28371.4	SFN
5	A5	59	77.6851	208853	33616.7	SFN
5	A5	60	77.9901	200608	40112.4	SFN
5	A5	61	78.295	189608	47379.7	SFN
5	A5	62	78.5999	177378	54486	SFN
5	A5	63	78.9049	155052	60176.4	SFN
5	A5	64	79.2098	124085	63180.4	SFN
5	A5	65	79.5147	92333.2	62605.1	SFN
5	A5	66	79.8196	59969.3	58258.1	SFN
5	A5	67	80.1246	34832.5	50746.1	SFN
5	A5	68	80.4295	21616	41295.6	SFN
5	A5	69	80.7344	18324.3	31371.2	SFN
5	A5	70	81.0394	15502	22260.7	SFN
5	A5	71	81.3443	14017.2	14790.9	SFN
5	A5	72	81.6492	14929.1	9211.79	SFN
5	A5	73	81.9541	13621.8	5222.35	SFN
5	A5	74	82.2591	14629.3	2748.17	SFN
5	A5	75	82.564	14067.4	1329.05	SFN
5	A5	76	82.8689	13244.8	571.5	SFN
5	A5	77	83.1739	13892.6	199.381	SFN
5	A5	78	83.4788	14002.4	48.042	SFN
5	A5	79	83.7837	13050.6	29.5771	SFN
5	A5	80	84.0886	14648.5	93.1055	SFN
5	A5	81	84.3936	13542.3	196.304	SFN
5	A5	82	84.6985	13767.2	295.468	SFN
5	A5	83	85.0034	12286.4	351.938	SFN
5	A5	84	85.3083	12661.6	345.127	SFN
5	A5	85	85.6133	11687.6	280.393	SFN
5	A5	86	85.9182	12732.7	185.157	SFN
5	A5	87	86.2231	12215.1	95.3145	SFN
5	A5	88	86.5281	11947.2	40.1582	SFN
5	A5	89	86.833	12266	33.1338	SFN
5	A5	90	87.1379	11935.1	70.0137	SFN
5	A5	91	87.4429	11956.9	131.672	SFN
5	A5	92	87.7478	11462.4	188.906	SFN
5	A5	93	88.0527	11533.5	209.631	SFN
5	A5	94	88.3576	10134.1	169.33	SFN
5	A5	95	88.6626	10479.8	62.1172	SFN
5	A5	96	88.9675	11599.3	-93.8291	SFN
5	A5	97	89.2724	10437.7	-261.73	SFN
5	A5	98	89.5773	11902.2	-401.187	SFN
5	A5	99	89.8823	11270	-484.675	SFN
5	A5	100	90.1872	11829.8	-506.233	SFN
5	A5	101	90.4921	10638.8	-478.614	SFN
5	A5	102	90.7971	11741	-422.777	SFN
5	A5	103	91.102	11592.6	-357.401	SFN
5	A5	104	91.4069	11276.2	-293.852	SFN
5	A5	105	91.7119	11202.5	-236.655	SFN
5	A5	106	92.0168	10850.4	-186.383	SFN
5	A5	107	92.3217	11593.7	-142.604	SFN
5	A5	108	92.6266	11098.4	-106.627	SFN
5	A5	109	92.9316	10674.2	-83.5127	SFN
5	A5	110	93.2365	10928.7	-81.249	SFN
5	A5	111	93.5414	9962.17	-105.705	SFN
5	A5	112	93.8463	11189	-154.013	SFN
5	A5	113	94.1513	10514.4	-212.08	SFN
5	A5	114	94.4562	11668.9	-259.789	SFN
5	A5	115	94.7611	10886.2	-281.173	SFN
6	A6	1	59.9993	443397	10852	SFN
6	A6	2	60.3042	442961	10940	SFN
6	A6	3	60.6092	439742	11081.7	SFN
6	A6	4	60.9141	438103	11252.9	SFN
6	A6	5	61.219	434131	11421.8	SFN
6	A6	6	61.5239	431532	11560.7	SFN
6	A6	7	61.8289	426916	11653.3	SFN
6	A6	8	62.1338	423685	11695.5	SFN
6	A6	9	62.4387	419683	11692.3	SFN
6	A6	10	62.7437	416583	11654.3	SFN
6	A6	11	63.0486	411795	11595.7	SFN
6	A6	12	63.3535	409121	11532	SFN
6	A6	13	63.6584	405421	11478.6	SFN
6	A6	14	63.9634	401122	11447.7	SFN
6	A6	15	64.2683	398353	11448.1	SFN
6	A6	16	64.5732	395036	11484.8	SFN
6	A6	17	64.8782	391347	11558.8	SFN
6	A6	18	65.1831	386394	11663.7	SFN
6	A6	19	65.488	384215	11783.4	SFN
6	A6	20	65.7929	380629	11894.2	SFN
6	A6	21	66.0979	377495	11972.9	SFN
6	A6	22	66.4028	371591	12005.5	SFN
6	A6	23	66.7077	368438	11991.4	SFN
6	A6	24	67.0126	365156	11939.4	SFN
6	A6	25	67.3176	361149	11859.8	SFN
6	A6	26	67.6225	356780	11758.2	SFN
6	A6	27	67.9274	353728	11634.4	SFN
6	A6	28	68.2324	349339	11485.8	SFN
6	A6	29	68.5373	346823	11313.5	SFN
6	A6	30	68.8422	341997	11128.1	SFN
6	A6	31	69.1471	338198	10951.8	SFN
6	A6	32	69.4521	335068	10814	SFN
6	A6	33	69.757	332272	10739.3	SFN
6	A6	34	70.0619	327526	10735.4	SFN
6	A6	35	70.3669	325579	10789.4	SFN
6	A6	36	70.6718	321712	10865.6	SFN
6	A6	37	70.9767	318828	10920.1	SFN
6	A6	38	71.2816	315201	10916	SFN
6	A6	39	71.5866	310184	10848.2	SFN
6	A6	40	71.8915	307254	10748.3	SFN
6	A6	41	72.1964	303475	10665.8	SFN
6	A6	42	72.5014	299479	10646.8	SFN
6	A6	43	72.8063	298226	10712.9	SFN
6	A6	44	73.1112	294362	10860	SFN
6	A6	45	73.4161	290935	11083.1	SFN
6	A6	46	73.7211	286028	11390.2	SFN
6	A6	47	74.026	282447	11825.3	SFN
6	A6	48	74.3309	279618	12452.5	SFN
6	A6	49	74.6359	276133	13325.6	SFN
6	A6	50	74.9408	272983	14461.3	SFN
6	A6	51	75.2457	267556	15831.9	SFN
6	A6	52	75.5506	263962	17388.2	SFN
6	A6	53	75.8556	257980	19107.1	SFN
6	A6	54	76.1605	251390	21048.4	SFN
6	A6	55	76.4654	244506	23398	SFN
6	A6	56	76.7704	236969	26471.4	SFN
6	A6	57	77.0753	231121	30653.8	SFN
6	A6	58	77.3802	224043	36268.2	SFN
6	A6	59	77.6851	214256	43387.9	SFN
6	A6	60	77.9901	205285	51647.1	SFN
6	A6	61	78.295	191499	60138.5	SFN
6	A6	62	78.5999	173082	67491.9	SFN
6	A6	63	78.9049	142204	72172.7	SFN
6	A6	64	79.2098	106856	72931.8	SFN
6	A6	65	79.5147	71507	69239.9	SFN
6	A6	66	79.8196	41572.6	61507	SFN
6	A6	67	80.1246	23670.2	50977.4	SFN
6	A6	68	80.4295	15314.9	39338.8	SFN
6	A6	69	80.7344	13449.4	28222	SFN
6	A6	70	81.0394	12406.5	18798.2	SFN
6	A6	71	81.3443	11780.7	11607.3	SFN
6	A6	72	81.6492	11398.4	6708.71	SFN
6	A6	73	81.9541	11336.8	3614.67	SFN
6	A6	74	82.2591	11413.9	1813.4	SFN
6	A6	75	82.564	11167.3	848.321	SFN
6	A6	76	82.8689	10001.7	377.853	SFN
6	A6	77	83.1739	11637.7	179.808	SFN
6	A6	78	83.4788	11220.5	120.727	SFN
6	A6	79	83.7837	10131.4	120.956	SFN
6	A6	80	84.0886	10470.7	131.636	SFN
6	A6	81	84.3936	10318.5	125.308	SFN
6	A6	82	84.6985	9524.52	93.2559	SFN
6	A6	83	85.0034	9548.6	42.1006	SFN
6	A6	84	85.3083	9847.25	-13.1455	SFN
6	A6	85	85.6133	9887.82	-57.1279	SFN
6	A6	86	85.9182	9208.61	-79.4814	SFN
6	A6	87	86.2231	9121.1	-76.3516	SFN
6	A6	88	86.5281	9713.01	-50.4365	SFN
6	A6	89	86.833	9643.07	-11.542	SFN
6	A6	90	87.1379	8731.91	23.8652	SFN
6	A6	91	87.4429	8691.38	37.416	SFN
6	A6	92	87.7478	7808.72	17.5625	SFN
6	A6	93	88.0527	9121.29	-33.5352	SFN
6	A6	94	88.3576	8519.82	-101.185	SFN
6	A6	95	88.6626	8159.96	-167.22	SFN
6	A6	96	88.9675	9042.78	-219.618	SFN
6	A6	97	89.2724	7972.63	-255.077	SFN
6	A6	98	89.5773	8047.59	-273.585	SFN
6	A6	99	89.8823	8155.71	-271.727	SFN
6	A6	100	90.1872	9271.39	-242.509	SFN
6	A6	101	90.4921	8187.18	-182.915	SFN
6	A6	102	90.7971	8325.55	-102.17	SFN
6	A6	103	91.102	6918.99	-21.8711	SFN
6	A6	104	91.4069	7736.2	33.9395	SFN
6	A6	105	91.7119	8068.86	51.5547	SFN
6	A6	106	92.0168	6631.02	33.5215	SFN
6	A6	107	92.3217	7489.61	-5.85742	SFN
6	A6	108	92.6266	7828.56	-50.8096	SFN
6	A6	109	92.9316	6486.94	-92.2373	SFN
6	A6	110	93.2365	6937.31	-129.088	SFN
6	A6	111	93.5414	7266.5	-163.926	SFN
6	A6	112	93.8463	6386.79	-197.521	SFN
6	A6	113	94.1513	7804.83	-226.967	SFN
6	A6	114	94.4562	7164.97	-248.228	SFN
6	A6	115	94.7611	6291.11	-260.074	SFN
7	A7	1	59.9993	351869	8002.87	ML385
7	A7	2	60.3042	351588	8121.08	ML385
7	A7	3	60.6092	349512	8252.25	ML385
7	A7	4	60.9141	347834	8394.4	ML385
7	A7	5	61.219	344250	8532.88	ML385
7	A7	6	61.5239	342462	8669.19	ML385
7	A7	7	61.8289	339153	8813.73	ML385
7	A7	8	62.1338	337091	8969.99	ML385
7	A7	9	62.4387	333781	9126.86	ML385
7	A7	10	62.7437	332017	9261.07	ML385
7	A7	11	63.0486	327957	9348.44	ML385
7	A7	12	63.3535	325243	9377.2	ML385
7	A7	13	63.6584	323207	9355.22	ML385
7	A7	14	63.9634	317864	9306.83	ML385
7	A7	15	64.2683	316816	9260.98	ML385
7	A7	16	64.5732	313281	9237.46	ML385
7	A7	17	64.8782	310778	9238.4	ML385
7	A7	18	65.1831	307932	9248.61	ML385
7	A7	19	65.488	304474	9243.71	ML385
7	A7	20	65.7929	302345	9202.65	ML385
7	A7	21	66.0979	299183	9118.41	ML385
7	A7	22	66.4028	294899	9003.88	ML385
7	A7	23	66.7077	293094	8888.56	ML385
7	A7	24	67.0126	290170	8806.79	ML385
7	A7	25	67.3176	286731	8780.77	ML385
7	A7	26	67.6225	284037	8806.11	ML385
7	A7	27	67.9274	282688	8849.89	ML385
7	A7	28	68.2324	279416	8865.3	ML385
7	A7	29	68.5373	276452	8816.93	ML385
7	A7	30	68.8422	272781	8702.34	ML385
7	A7	31	69.1471	269564	8554.56	ML385
7	A7	32	69.4521	266456	8424.55	ML385
7	A7	33	69.757	264793	8354.54	ML385
7	A7	34	70.0619	262752	8358.99	ML385
7	A7	35	70.3669	259400	8421.56	ML385
7	A7	36	70.6718	256299	8506.23	ML385
7	A7	37	70.9767	254689	8573.41	ML385
7	A7	38	71.2816	250686	8594.92	ML385
7	A7	39	71.5866	248761	8563.81	ML385
7	A7	40	71.8915	244908	8497.26	ML385
7	A7	41	72.1964	241822	8430.98	ML385
7	A7	42	72.5014	239987	8407.16	ML385
7	A7	43	72.8063	237102	8462.21	ML385
7	A7	44	73.1112	234137	8622.88	ML385
7	A7	45	73.4161	232992	8914.05	ML385
7	A7	46	73.7211	228195	9373.08	ML385
7	A7	47	74.026	225660	10061.1	ML385
7	A7	48	74.3309	223399	11065.2	ML385
7	A7	49	74.6359	220208	12495.3	ML385
7	A7	50	74.9408	217200	14481.6	ML385
7	A7	51	75.2457	212957	17174.2	ML385
7	A7	52	75.5506	208895	20735.7	ML385
7	A7	53	75.8556	203306	25304.7	ML385
7	A7	54	76.1605	197185	30923.6	ML385
7	A7	55	76.4654	190606	37442	ML385
7	A7	56	76.7704	181565	44441	ML385
7	A7	57	77.0753	170098	51226.4	ML385
7	A7	58	77.3802	151266	56921.8	ML385
7	A7	59	77.6851	128741	60644.8	ML385
7	A7	60	77.9901	106256	61713.4	ML385
7	A7	61	78.295	82083	59816.3	ML385
7	A7	62	78.5999	60920.9	55097.3	ML385
7	A7	63	78.9049	41032.6	48131.3	ML385
7	A7	64	79.2098	27526.8	39799.1	ML385
7	A7	65	79.5147	19534.1	31091.9	ML385
7	A7	66	79.8196	15276.1	22901.9	ML385
7	A7	67	80.1246	13648.2	15860	ML385
7	A7	68	80.4295	12681.8	10268.5	ML385
7	A7	69	80.7344	11454.5	6362.86	ML385
7	A7	70	81.0394	10436.9	3799.69	ML385
7	A7	71	81.3443	10509	2121.84	ML385
7	A7	72	81.6492	12102.6	1085.74	ML385
7	A7	73	81.9541	10281.8	489.271	ML385
7	A7	74	82.2591	10593.4	181.594	ML385
7	A7	75	82.564	11482.7	56.7373	ML385
7	A7	76	82.8689	10491.4	41.2217	ML385
7	A7	77	83.1739	10739.1	81.6777	ML385
7	A7	78	83.4788	11046.2	136.068	ML385
7	A7	79	83.7837	10198	170.579	ML385
7	A7	80	84.0886	9727.99	161.777	ML385
7	A7	81	84.3936	9854.64	101.265	ML385
7	A7	82	84.6985	9788.83	-1.03809	ML385
7	A7	83	85.0034	9289.32	-118.236	ML385
7	A7	84	85.3083	9483.05	-214.167	ML385
7	A7	85	85.6133	10106.7	-256.736	ML385
7	A7	86	85.9182	10762.2	-232.434	ML385
7	A7	87	86.2231	9751.25	-154.432	ML385
7	A7	88	86.5281	9765.34	-57.8994	ML385
7	A7	89	86.833	9074.99	16.7334	ML385
7	A7	90	87.1379	8500.72	43.1523	ML385
7	A7	91	87.4429	9964.27	19.2266	ML385
7	A7	92	87.7478	8735.64	-37.5303	ML385
7	A7	93	88.0527	9524.19	-103.932	ML385
7	A7	94	88.3576	8762.8	-163.816	ML385
7	A7	95	88.6626	9110.93	-212.149	ML385
7	A7	96	88.9675	9361.59	-250.691	ML385
7	A7	97	89.2724	9012.91	-280.522	ML385
7	A7	98	89.5773	8478.1	-296.93	ML385
7	A7	99	89.8823	9652.88	-289.82	ML385
7	A7	100	90.1872	9792.02	-249.841	ML385
7	A7	101	90.4921	8630.64	-176.988	ML385
7	A7	102	90.7971	9519.94	-85.7568	ML385
7	A7	103	91.102	8278.22	-1.65527	ML385
7	A7	104	91.4069	8029.85	50.4795	ML385
7	A7	105	91.7119	8772.31	59.3359	ML385
7	A7	106	92.0168	8067.69	32.2539	ML385
7	A7	107	92.3217	8694.28	-11.0361	ML385
7	A7	108	92.6266	8629.69	-51.4805	ML385
7	A7	109	92.9316	7776.84	-81.2305	ML385
7	A7	110	93.2365	7942.68	-104.819	ML385
7	A7	111	93.5414	8146.04	-131.646	ML385
7	A7	112	93.8463	8163.25	-166.693	ML385
7	A7	113	94.1513	7758.53	-206.567	ML385
7	A7	114	94.4562	8932.07	-242.714	ML385
7	A7	115	94.7611	7910.85	-267.904	ML385
8	A8	1	59.9993	452310	10690.4	ML385
8	A8	2	60.3042	450716	10841.8	ML385
8	A8	3	60.6092	448449	11018.7	ML385
8	A8	4	60.9141	445388	11235.3	ML385
8	A8	5	61.219	441215	11456.4	ML385
8	A8	6	61.5239	439812	11674.1	ML385
8	A8	7	61.8289	435683	11882.7	ML385
8	A8	8	62.1338	431892	12077.9	ML385
8	A8	9	62.4387	428001	12254.7	ML385
8	A8	10	62.7437	423731	12405.2	ML385
8	A8	11	63.0486	420859	12516.6	ML385
8	A8	12	63.3535	417459	12573.1	ML385
8	A8	13	63.6584	412953	12562.5	ML385
8	A8	14	63.9634	408609	12481.6	ML385
8	A8	15	64.2683	404511	12340	ML385
8	A8	16	64.5732	402021	12159.5	ML385
8	A8	17	64.8782	397755	11971.2	ML385
8	A8	18	65.1831	392542	11808	ML385
8	A8	19	65.488	389672	11694.9	ML385
8	A8	20	65.7929	386827	11640.5	ML385
8	A8	21	66.0979	383442	11637.9	ML385
8	A8	22	66.4028	379502	11672.3	ML385
8	A8	23	66.7077	374790	11729.1	ML385
8	A8	24	67.0126	372369	11796.8	ML385
8	A8	25	67.3176	368394	11862.1	ML385
8	A8	26	67.6225	364645	11906.2	ML385
8	A8	27	67.9274	360722	11906.1	ML385
8	A8	28	68.2324	357742	11844.4	ML385
8	A8	29	68.5373	353197	11719.4	ML385
8	A8	30	68.8422	349326	11551.5	ML385
8	A8	31	69.1471	345374	11376.4	ML385
8	A8	32	69.4521	341719	11232	ML385
8	A8	33	69.757	338944	11141.3	ML385
8	A8	34	70.0619	335435	11104.8	ML385
8	A8	35	70.3669	331528	11102.1	ML385
8	A8	36	70.6718	328194	11103.2	ML385
8	A8	37	70.9767	324937	11082.6	ML385
8	A8	38	71.2816	321216	11031.5	ML385
8	A8	39	71.5866	316948	10967	ML385
8	A8	40	71.8915	313561	10915.6	ML385
8	A8	41	72.1964	310526	10901.7	ML385
8	A8	42	72.5014	306574	10951	ML385
8	A8	43	72.8063	304543	11099.4	ML385
8	A8	44	73.1112	299542	11382.7	ML385
8	A8	45	73.4161	296522	11835.1	ML385
8	A8	46	73.7211	292533	12514.6	ML385
8	A8	47	74.026	289849	13493.5	ML385
8	A8	48	74.3309	285376	14858.3	ML385
8	A8	49	74.6359	281864	16721.7	ML385
8	A8	50	74.9408	277020	19243	ML385
8	A8	51	75.2457	271765	22645.5	ML385
8	A8	52	75.5506	265596	27202.7	ML385
8	A8	53	75.8556	260409	33172.9	ML385
8	A8	54	76.1605	252529	40678.8	ML385
8	A8	55	76.4654	244117	49565	ML385
8	A8	56	76.7704	234001	59288.9	ML385
8	A8	57	77.0753	218875	68912.4	ML385
8	A8	58	77.3802	195475	77225.1	ML385
8	A8	59	77.6851	167911	82977.7	ML385
8	A8	60	77.9901	137897	85162	ML385
8	A8	61	78.295	108050	83252.7	ML385
8	A8	62	78.5999	78825.7	77343.7	ML385
8	A8	63	78.9049	51964.4	68142.4	ML385
8	A8	64	79.2098	34319.3	56818.3	ML385
8	A8	65	79.5147	22434.7	44743.5	ML385
8	A8	66	79.8196	16732.4	33199.3	ML385
8	A8	67	80.1246	13161.6	23137.8	ML385
8	A8	68	80.4295	11940	15065.1	ML385
8	A8	69	80.7344	10610.6	9329.58	ML385
8	A8	70	81.0394	10351.5	5745.53	ML385
8	A8	71	81.3443	9300.33	3422.97	ML385
8	A8	72	81.6492	9528.18	2009.89	ML385
8	A8	73	81.9541	10142.7	1197.19	ML385
8	A8	74	82.2591	8306.77	745.884	ML385
8	A8	75	82.564	9154.11	489.471	ML385
8	A8	76	82.8689	7753.96	324.513	ML385
8	A8	77	83.1739	8295.45	196.382	ML385
8	A8	78	83.4788	8143.82	83.3184	ML385
8	A8	79	83.7837	7387.32	-18.7373	ML385
8	A8	80	84.0886	8198.77	-107.926	ML385
8	A8	81	84.3936	7100.01	-183.518	ML385
8	A8	82	84.6985	7860.71	-248.088	ML385
8	A8	83	85.0034	7605.88	-305.721	ML385
8	A8	84	85.3083	7520.07	-358.011	ML385
8	A8	85	85.6133	6613.62	-401.154	ML385
8	A8	86	85.9182	8191.13	-427.329	ML385
8	A8	87	86.2231	7619.53	-430.375	ML385
8	A8	88	86.5281	7021.41	-411.261	ML385
8	A8	89	86.833	7484.88	-378.102	ML385
8	A8	90	87.1379	6671.26	-340.274	ML385
8	A8	91	87.4429	7405.66	-302.029	ML385
8	A8	92	87.7478	6870.68	-261.527	ML385
8	A8	93	88.0527	7631.98	-215.739	ML385
8	A8	94	88.3576	6111.31	-166.252	ML385
8	A8	95	88.6626	6525.33	-121.081	ML385
8	A8	96	88.9675	6658.46	-92.1865	ML385
8	A8	97	89.2724	6450.69	-91.584	ML385
8	A8	98	89.5773	5814.18	-127.872	ML385
8	A8	99	89.8823	5485.61	-202.679	ML385
8	A8	100	90.1872	5940.97	-307.268	ML385
8	A8	101	90.4921	6054.88	-422.225	ML385
8	A8	102	90.7971	7062.64	-522.837	ML385
8	A8	103	91.102	5359.28	-588.135	ML385
8	A8	104	91.4069	6278.9	-607.929	ML385
8	A8	105	91.7119	6744.07	-584.037	ML385
8	A8	106	92.0168	6108.65	-527.257	ML385
8	A8	107	92.3217	6142.02	-453.749	ML385
8	A8	108	92.6266	6436.87	-381.855	ML385
8	A8	109	92.9316	5020.37	-327.462	ML385
8	A8	110	93.2365	5543.2	-297.682	ML385
8	A8	111	93.5414	6436.49	-286.968	ML385
8	A8	112	93.8463	5694.05	-280.355	ML385
8	A8	113	94.1513	5985.2	-263.266	ML385
8	A8	114	94.4562	5634.59	-230.851	ML385
8	A8	115	94.7611	4676.35	-189.646	ML385
9	A9	1	59.9996	458242	10996.2	ML385
9	A9	2	60.3046	455808	11127.7	ML385
9	A9	3	60.6096	453374	11311.5	ML385
9	A9	4	60.9146	452061	11527.6	ML385
9	A9	5	61.2196	447632	11744.7	ML385
9	A9	6	61.5246	444419	11939.4	ML385
9	A9	7	61.8296	440894	12095.1	ML385
9	A9	8	62.1346	437009	12203.6	ML385
9	A9	9	62.4395	433370	12263.6	ML385
9	A9	10	62.7445	428882	12279.6	ML385
9	A9	11	63.0495	425023	12260.7	ML385
9	A9	12	63.3545	422019	12220.2	ML385
9	A9	13	63.6595	418900	12175.2	ML385
9	A9	14	63.9645	413097	12143.7	ML385
9	A9	15	64.2695	409918	12137.9	ML385
9	A9	16	64.5745	407889	12159.1	ML385
9	A9	17	64.8795	403112	12195.5	ML385
9	A9	18	65.1845	399680	12227.8	ML385
9	A9	19	65.4895	394784	12237.2	ML385
9	A9	20	65.7945	392136	12212	ML385
9	A9	21	66.0995	388289	12151	ML385
9	A9	22	66.4045	383760	12064.5	ML385
9	A9	23	66.7095	379695	11970.1	ML385
9	A9	24	67.0145	376503	11888.4	ML385
9	A9	25	67.3195	373647	11835.5	ML385
9	A9	26	67.6244	368198	11816.1	ML385
9	A9	27	67.9294	365486	11820.1	ML385
9	A9	28	68.2344	362173	11825.3	ML385
9	A9	29	68.5394	359114	11806.5	ML385
9	A9	30	68.8444	353695	11748.2	ML385
9	A9	31	69.1494	350288	11650.5	ML385
9	A9	32	69.4544	346491	11527.8	ML385
9	A9	33	69.7594	343544	11397.9	ML385
9	A9	34	70.0644	339073	11273.1	ML385
9	A9	35	70.3694	335913	11159.9	ML385
9	A9	36	70.6744	333249	11061.2	ML385
9	A9	37	70.9794	328688	10977.4	ML385
9	A9	38	71.2844	324735	10922.3	ML385
9	A9	39	71.5894	322467	10913.8	ML385
9	A9	40	71.8944	318489	10965.3	ML385
9	A9	41	72.1994	315359	11079.4	ML385
9	A9	42	72.5043	312184	11253.8	ML385
9	A9	43	72.8093	307868	11493.3	ML385
9	A9	44	73.1143	305097	11802.4	ML385
9	A9	45	73.4193	300452	12225.2	ML385
9	A9	46	73.7243	296799	12838.7	ML385
9	A9	47	74.0293	292441	13744.4	ML385
9	A9	48	74.3343	290878	15059.4	ML385
9	A9	49	74.6393	285204	16915.5	ML385
9	A9	50	74.9443	280516	19471	ML385
9	A9	51	75.2493	276239	22924.9	ML385
9	A9	52	75.5543	269587	27508.3	ML385
9	A9	53	75.8593	262645	33429.7	ML385
9	A9	54	76.1643	254686	40767	ML385
9	A9	55	76.4693	246204	49331.8	ML385
9	A9	56	76.7743	234228	58567.1	ML385
9	A9	57	77.0793	217676	67544	ML385
9	A9	58	77.3842	192749	75091.3	ML385
9	A9	59	77.6892	162779	80034.3	ML385
9	A9	60	77.9942	131682	81470.9	ML385
9	A9	61	78.2992	101217	78994.7	ML385
9	A9	62	78.6042	72007.7	72802	ML385
9	A9	63	78.9092	47602.3	63654.9	ML385
9	A9	64	79.2142	29038.3	52711	ML385
9	A9	65	79.5192	20259.2	41267.9	ML385
9	A9	66	79.8242	15193.3	30492.6	ML385
9	A9	67	80.1292	11566.6	21217.4	ML385
9	A9	68	80.4342	10638.1	13853.1	ML385
9	A9	69	80.7392	10120.8	8626.3	ML385
9	A9	70	81.0442	9215.91	5169.4	ML385
9	A9	71	81.3492	9124.72	2955.93	ML385
9	A9	72	81.6542	9339.44	1637.89	ML385
9	A9	73	81.9592	9216.88	913.763	ML385
9	A9	74	82.2642	8937.65	549.887	ML385
9	A9	75	82.5691	9223.18	380.979	ML385
9	A9	76	82.8741	7482.92	302.582	ML385
9	A9	77	83.1791	7997.64	259.5	ML385
9	A9	78	83.4841	8198.9	230.074	ML385
9	A9	79	83.7891	8015.26	208.271	ML385
9	A9	80	84.0941	7863.91	189.412	ML385
9	A9	81	84.3991	6949.31	164.695	ML385
9	A9	82	84.7041	7162.14	124.413	ML385
9	A9	83	85.0091	7182.6	64.6914	ML385
9	A9	84	85.3141	6808.53	-8.26172	ML385
9	A9	85	85.6191	6338.08	-79.6768	ML385
9	A9	86	85.9241	7369.59	-132.957	ML385
9	A9	87	86.2291	6728.64	-158.21	ML385
9	A9	88	86.5341	6722.16	-157.692	ML385
9	A9	89	86.8391	6413.95	-144.634	ML385
9	A9	90	87.1441	5994.4	-136.006	ML385
9	A9	91	87.4491	6401.02	-144.197	ML385
9	A9	92	87.754	6297.5	-172.87	ML385
9	A9	93	88.059	6290.37	-218.062	ML385
9	A9	94	88.364	5918.48	-271.159	ML385
9	A9	95	88.669	5607.14	-320.541	ML385
9	A9	96	88.974	6637.85	-352.805	ML385
9	A9	97	89.279	6662	-356.764	ML385
9	A9	98	89.584	6166.82	-330.337	ML385
9	A9	99	89.889	5702.4	-285.404	ML385
9	A9	100	90.194	6132.15	-245.152	ML385
9	A9	101	90.499	5182.62	-233.781	ML385
9	A9	102	90.804	6254.83	-264.329	ML385
9	A9	103	91.109	5376.38	-331.281	ML385
9	A9	104	91.414	5244.43	-411.114	ML385
9	A9	105	91.719	7111.76	-470.264	ML385
9	A9	106	92.024	5731.51	-478.131	ML385
9	A9	107	92.3289	6605.56	-421.134	ML385
9	A9	108	92.6339	6267.32	-311.418	ML385
9	A9	109	92.9389	4824.94	-183.948	ML385
9	A9	110	93.2439	4976.5	-81.1064	ML385
9	A9	111	93.5489	5468.88	-32.4512	ML385
9	A9	112	93.8539	5317.66	-41.7871	ML385
9	A9	113	94.1589	5259.96	-89.252	ML385
9	A9	114	94.4639	4952.03	-145.512	ML385
9	A9	115	94.7689	5400.3	-187.552	ML385
13	B1	1	59.9992	336222	6995.83	DUIZHAO
13	B1	2	60.3041	334871	7179.31	DUIZHAO
13	B1	3	60.609	334714	7400.5	DUIZHAO
13	B1	4	60.9138	331988	7643.12	DUIZHAO
13	B1	5	61.2187	330604	7886.18	DUIZHAO
13	B1	6	61.5236	327548	8112.53	DUIZHAO
13	B1	7	61.8285	325562	8314.06	DUIZHAO
13	B1	8	62.1334	322417	8491.52	DUIZHAO
13	B1	9	62.4382	320381	8647.77	DUIZHAO
13	B1	10	62.7431	316850	8786.68	DUIZHAO
13	B1	11	63.048	314641	8906.85	DUIZHAO
13	B1	12	63.3529	312041	9000.68	DUIZHAO
13	B1	13	63.6578	309080	9057.87	DUIZHAO
13	B1	14	63.9626	306386	9073.23	DUIZHAO
13	B1	15	64.2675	303224	9054.23	DUIZHAO
13	B1	16	64.5724	300734	9021.71	DUIZHAO
13	B1	17	64.8773	297038	9001.12	DUIZHAO
13	B1	18	65.1822	294373	9007.53	DUIZHAO
13	B1	19	65.487	291741	9035.03	DUIZHAO
13	B1	20	65.7919	289916	9060.28	DUIZHAO
13	B1	21	66.0968	287690	9058.15	DUIZHAO
13	B1	22	66.4017	282389	9018.57	DUIZHAO
13	B1	23	66.7066	279725	8951.87	DUIZHAO
13	B1	24	67.0114	277838	8879.94	DUIZHAO
13	B1	25	67.3163	274961	8820.99	DUIZHAO
13	B1	26	67.6212	271829	8779.07	DUIZHAO
13	B1	27	67.9261	268991	8744.17	DUIZHAO
13	B1	28	68.231	267193	8700.62	DUIZHAO
13	B1	29	68.5359	263637	8637.95	DUIZHAO
13	B1	30	68.8407	260473	8556.62	DUIZHAO
13	B1	31	69.1456	258368	8467.3	DUIZHAO
13	B1	32	69.4505	254318	8383.99	DUIZHAO
13	B1	33	69.7554	253229	8317.66	DUIZHAO
13	B1	34	70.0602	250661	8273.37	DUIZHAO
13	B1	35	70.3651	246538	8251.25	DUIZHAO
13	B1	36	70.67	244247	8247.33	DUIZHAO
13	B1	37	70.9749	243369	8255.65	DUIZHAO
13	B1	38	71.2798	238773	8269.33	DUIZHAO
13	B1	39	71.5847	237216	8282.57	DUIZHAO
13	B1	40	71.8895	233688	8293.19	DUIZHAO
13	B1	41	72.1944	231490	8305.08	DUIZHAO
13	B1	42	72.4993	228955	8330.96	DUIZHAO
13	B1	43	72.8042	225974	8395.66	DUIZHAO
13	B1	44	73.1091	222838	8538.59	DUIZHAO
13	B1	45	73.4139	221176	8812.48	DUIZHAO
13	B1	46	73.7188	217473	9276.56	DUIZHAO
13	B1	47	74.0237	215192	9984.99	DUIZHAO
13	B1	48	74.3286	213535	10975.3	DUIZHAO
13	B1	49	74.6335	209368	12261.6	DUIZHAO
13	B1	50	74.9383	205790	13836.5	DUIZHAO
13	B1	51	75.2432	203060	15682.3	DUIZHAO
13	B1	52	75.5481	197756	17789.4	DUIZHAO
13	B1	53	75.853	191529	20175.5	DUIZHAO
13	B1	54	76.1579	186934	22895	DUIZHAO
13	B1	55	76.4627	178773	26030.8	DUIZHAO
13	B1	56	76.7676	173168	29661.3	DUIZHAO
13	B1	57	77.0725	164291	33805.3	DUIZHAO
13	B1	58	77.3774	154948	38352.9	DUIZHAO
13	B1	59	77.6823	143657	43000.9	DUIZHAO
13	B1	60	77.9871	130821	47223.3	DUIZHAO
13	B1	61	78.292	115768	50317.2	DUIZHAO
13	B1	62	78.5969	96899	51543	DUIZHAO
13	B1	63	78.9018	74888.5	50340.6	DUIZHAO
13	B1	64	79.2067	51547.6	46545.6	DUIZHAO
13	B1	65	79.5115	32820.6	40503	DUIZHAO
13	B1	66	79.8164	21175.7	33010.5	DUIZHAO
13	B1	67	80.1213	14636.4	25099	DUIZHAO
13	B1	68	80.4262	14247.7	17742.6	DUIZHAO
13	B1	69	80.7311	13922.2	11620.4	DUIZHAO
13	B1	70	81.0359	12736.6	7027.45	DUIZHAO
13	B1	71	81.3408	13134.4	3902.59	DUIZHAO
13	B1	72	81.6457	13163	1934.39	DUIZHAO
13	B1	73	81.9506	12106.1	779.795	DUIZHAO
13	B1	74	82.2555	12424	137.574	DUIZHAO
13	B1	75	82.5603	12913.9	-205.217	DUIZHAO
13	B1	76	82.8652	11966.3	-374.633	DUIZHAO
13	B1	77	83.1701	12368.4	-436.469	DUIZHAO
13	B1	78	83.475	12463.3	-427.701	DUIZHAO
13	B1	79	83.7799	13529.1	-378.889	DUIZHAO
13	B1	80	84.0847	12080.2	-321.562	DUIZHAO
13	B1	81	84.3896	11726.9	-282.781	DUIZHAO
13	B1	82	84.6945	11563.1	-275.911	DUIZHAO
13	B1	83	84.9994	12176.8	-297.377	DUIZHAO
13	B1	84	85.3043	11533.5	-332.862	DUIZHAO
13	B1	85	85.6091	11888	-367.953	DUIZHAO
13	B1	86	85.914	11682.7	-395.187	DUIZHAO
13	B1	87	86.2189	11161.3	-413.583	DUIZHAO
13	B1	88	86.5238	11527.4	-423.734	DUIZHAO
13	B1	89	86.8287	11460.2	-424.462	DUIZHAO
13	B1	90	87.1335	11714.6	-414.145	DUIZHAO
13	B1	91	87.4384	11157.2	-394.484	DUIZHAO
13	B1	92	87.7433	11236.3	-372.19	DUIZHAO
13	B1	93	88.0482	10858.1	-356.678	DUIZHAO
13	B1	94	88.3531	10729.5	-355.81	DUIZHAO
13	B1	95	88.658	11765	-372.77	DUIZHAO
13	B1	96	88.9628	10110.2	-404.803	DUIZHAO
13	B1	97	89.2677	10388.6	-443.093	DUIZHAO
13	B1	98	89.5726	10892	-474.524	DUIZHAO
13	B1	99	89.8775	11429.7	-487.586	DUIZHAO
13	B1	100	90.1824	11033.2	-481.381	DUIZHAO
13	B1	101	90.4872	10389.4	-470.736	DUIZHAO
13	B1	102	90.7921	9676.82	-479.788	DUIZHAO
13	B1	103	91.097	10312.3	-525.086	DUIZHAO
13	B1	104	91.4019	10305.6	-600.083	DUIZHAO
13	B1	105	91.7068	11854.4	-673.93	DUIZHAO
13	B1	106	92.0116	10039.1	-706.601	DUIZHAO
13	B1	107	92.3165	11359.5	-669.839	DUIZHAO
13	B1	108	92.6214	10559.6	-560.538	DUIZHAO
13	B1	109	92.9263	10996.5	-400.805	DUIZHAO
13	B1	110	93.2312	9866.38	-227.631	DUIZHAO
13	B1	111	93.536	9972.46	-78.5176	DUIZHAO
13	B1	112	93.8409	8756.79	21.7969	DUIZHAO
13	B1	113	94.1458	10099.8	69.3486	DUIZHAO
13	B1	114	94.4507	9731.58	80.3486	DUIZHAO
13	B1	115	94.7556	9393.08	81.707	DUIZHAO
14	B2	1	59.9992	275631	6235.35	DUIZHAO
14	B2	2	60.3041	275367	6274.77	DUIZHAO
14	B2	3	60.609	273913	6344.69	DUIZHAO
14	B2	4	60.9138	271644	6438.4	DUIZHAO
14	B2	5	61.2187	271121	6547.42	DUIZHAO
14	B2	6	61.5236	269047	6670.05	DUIZHAO
14	B2	7	61.8285	265824	6806.52	DUIZHAO
14	B2	8	62.1334	264265	6951.02	DUIZHAO
14	B2	9	62.4382	262772	7084.57	DUIZHAO
14	B2	10	62.7431	260792	7177.46	DUIZHAO
14	B2	11	63.048	257741	7201.23	DUIZHAO
14	B2	12	63.3529	255863	7144.08	DUIZHAO
14	B2	13	63.6578	253680	7020.3	DUIZHAO
14	B2	14	63.9626	250058	6868.65	DUIZHAO
14	B2	15	64.2675	249370	6739.08	DUIZHAO
14	B2	16	64.5724	246591	6674.76	DUIZHAO
14	B2	17	64.8773	244388	6695.62	DUIZHAO
14	B2	18	65.1822	243038	6791.65	DUIZHAO
14	B2	19	65.487	241506	6928.56	DUIZHAO
14	B2	20	65.7919	238850	7062.35	DUIZHAO
14	B2	21	66.0968	236861	7155.99	DUIZHAO
14	B2	22	66.4017	233889	7189.44	DUIZHAO
14	B2	23	66.7066	231881	7161.01	DUIZHAO
14	B2	24	67.0114	229530	7082.32	DUIZHAO
14	B2	25	67.3163	227811	6971.31	DUIZHAO
14	B2	26	67.6212	224139	6847.49	DUIZHAO
14	B2	27	67.9261	223268	6728.18	DUIZHAO
14	B2	28	68.231	220792	6627.23	DUIZHAO
14	B2	29	68.5359	218784	6553.28	DUIZHAO
14	B2	30	68.8407	216320	6508.35	DUIZHAO
14	B2	31	69.1456	214632	6486.73	DUIZHAO
14	B2	32	69.4505	212605	6476.18	DUIZHAO
14	B2	33	69.7554	210855	6462.25	DUIZHAO
14	B2	34	70.0602	207905	6434.52	DUIZHAO
14	B2	35	70.3651	206583	6391.28	DUIZHAO
14	B2	36	70.67	203652	6339.95	DUIZHAO
14	B2	37	70.9749	202485	6293.28	DUIZHAO
14	B2	38	71.2798	200009	6266.65	DUIZHAO
14	B2	39	71.5847	197956	6261.11	DUIZHAO
14	B2	40	71.8895	196402	6274.72	DUIZHAO
14	B2	41	72.1944	193931	6299.11	DUIZHAO
14	B2	42	72.4993	192557	6322.38	DUIZHAO
14	B2	43	72.8042	189561	6329.18	DUIZHAO
14	B2	44	73.1091	188402	6312.26	DUIZHAO
14	B2	45	73.4139	185553	6274.29	DUIZHAO
14	B2	46	73.7188	182822	6223.65	DUIZHAO
14	B2	47	74.0237	183154	6167.8	DUIZHAO
14	B2	48	74.3286	179085	6117.34	DUIZHAO
14	B2	49	74.6335	177307	6081.04	DUIZHAO
14	B2	50	74.9383	175492	6062.09	DUIZHAO
14	B2	51	75.2432	174836	6054.95	DUIZHAO
14	B2	52	75.5481	171790	6047.16	DUIZHAO
14	B2	53	75.853	170066	6025.81	DUIZHAO
14	B2	54	76.1579	167614	5985.52	DUIZHAO
14	B2	55	76.4627	165949	5932.41	DUIZHAO
14	B2	56	76.7676	164602	5882.87	DUIZHAO
14	B2	57	77.0725	162139	5860.53	DUIZHAO
14	B2	58	77.3774	160481	5896.48	DUIZHAO
14	B2	59	77.6823	158695	6034.7	DUIZHAO
14	B2	60	77.9871	156966	6346.37	DUIZHAO
14	B2	61	78.292	154686	6981.2	DUIZHAO
14	B2	62	78.5969	153298	8045.8	DUIZHAO
14	B2	63	78.9018	151065	9693.01	DUIZHAO
14	B2	64	79.2067	149239	12058	DUIZHAO
14	B2	65	79.5115	145981	15213.2	DUIZHAO
14	B2	66	79.8164	144128	19126.2	DUIZHAO
14	B2	67	80.1213	138306	23642.4	DUIZHAO
14	B2	68	80.4262	131293	28501.3	DUIZHAO
14	B2	69	80.7311	121591	33376.5	DUIZHAO
14	B2	70	81.0359	109082	37910.7	DUIZHAO
14	B2	71	81.3408	97069.9	41723.1	DUIZHAO
14	B2	72	81.6457	85161.8	44398.6	DUIZHAO
14	B2	73	81.9506	71345.6	45501.8	DUIZHAO
14	B2	74	82.2555	54004.7	44656.1	DUIZHAO
14	B2	75	82.5603	35018.8	41684.2	DUIZHAO
14	B2	76	82.8652	20315.2	36744.7	DUIZHAO
14	B2	77	83.1701	10371.6	30373.2	DUIZHAO
14	B2	78	83.475	6385.36	23379.8	DUIZHAO
14	B2	79	83.7799	5336.37	16633	DUIZHAO
14	B2	80	84.0847	5604.99	10827.6	DUIZHAO
14	B2	81	84.3896	5762.37	6338.47	DUIZHAO
14	B2	82	84.6945	5584.21	3529.17	DUIZHAO
14	B2	83	84.9994	5289.96	1758.67	DUIZHAO
14	B2	84	85.3043	5220.37	748.047	DUIZHAO
14	B2	85	85.6091	4911.77	229.459	DUIZHAO
14	B2	86	85.914	5872.92	-6.95312	DUIZHAO
14	B2	87	86.2189	5226.71	-104.566	DUIZHAO
14	B2	88	86.5238	4295.92	-152.397	DUIZHAO
14	B2	89	86.8287	4241.6	-199.021	DUIZHAO
14	B2	90	87.1335	5578.29	-262.441	DUIZHAO
14	B2	91	87.4384	4725.81	-338.476	DUIZHAO
14	B2	92	87.7433	4248.53	-410.019	DUIZHAO
14	B2	93	88.0482	5070.2	-456.217	DUIZHAO
14	B2	94	88.3531	5596.33	-460.068	DUIZHAO
14	B2	95	88.658	4456.23	-414.409	DUIZHAO
14	B2	96	88.9628	5495.55	-326.045	DUIZHAO
14	B2	97	89.2677	4979.27	-216.074	DUIZHAO
14	B2	98	89.5726	3828.35	-114.42	DUIZHAO
14	B2	99	89.8775	4691.45	-49.626	DUIZHAO
14	B2	100	90.1824	4031.28	-38.2886	DUIZHAO
14	B2	101	90.4872	3663.25	-79.1309	DUIZHAO
14	B2	102	90.7921	4329.23	-154.228	DUIZHAO
14	B2	103	91.097	4434.3	-236.331	DUIZHAO
14	B2	104	91.4019	3604.1	-298.875	DUIZHAO
14	B2	105	91.7068	4850.54	-324.893	DUIZHAO
14	B2	106	92.0116	3777	-312.195	DUIZHAO
14	B2	107	92.3165	4602.68	-273.606	DUIZHAO
14	B2	108	92.6214	3260.25	-232.272	DUIZHAO
14	B2	109	92.9263	3588.87	-213.426	DUIZHAO
14	B2	110	93.2312	3845.23	-235.493	DUIZHAO
14	B2	111	93.536	3842.77	-304.023	DUIZHAO
14	B2	112	93.8409	2961.83	-410.639	DUIZHAO
14	B2	113	94.1458	4130.94	-536.794	DUIZHAO
14	B2	114	94.4507	4947.53	-660.523	DUIZHAO
14	B2	115	94.7556	3945.83	-763.847	DUIZHAO
15	B3	1	59.9992	373223	8513.46	DUIZHAO
15	B3	2	60.3041	373203	8642.77	DUIZHAO
15	B3	3	60.609	371241	8795.74	DUIZHAO
15	B3	4	60.9138	369397	8967.36	DUIZHAO
15	B3	5	61.2187	366023	9127.9	DUIZHAO
15	B3	6	61.5236	363459	9270.25	DUIZHAO
15	B3	7	61.8285	360812	9392.18	DUIZHAO
15	B3	8	62.1334	358550	9491.18	DUIZHAO
15	B3	9	62.4382	355419	9563.94	DUIZHAO
15	B3	10	62.7431	352064	9610.06	DUIZHAO
15	B3	11	63.048	349087	9633.61	DUIZHAO
15	B3	12	63.3529	346540	9641.71	DUIZHAO
15	B3	13	63.6578	343322	9639.59	DUIZHAO
15	B3	14	63.9626	340855	9628.05	DUIZHAO
15	B3	15	64.2675	337874	9605.23	DUIZHAO
15	B3	16	64.5724	334467	9570.63	DUIZHAO
15	B3	17	64.8773	332086	9528	DUIZHAO
15	B3	18	65.1822	328649	9485.44	DUIZHAO
15	B3	19	65.487	325780	9452.44	DUIZHAO
15	B3	20	65.7919	323024	9436.22	DUIZHAO
15	B3	21	66.0968	320733	9438.57	DUIZHAO
15	B3	22	66.4017	316887	9454.41	DUIZHAO
15	B3	23	66.7066	313924	9472.11	DUIZHAO
15	B3	24	67.0114	312505	9477.8	DUIZHAO
15	B3	25	67.3163	308395	9461.21	DUIZHAO
15	B3	26	67.6212	304927	9421.65	DUIZHAO
15	B3	27	67.9261	303317	9368.64	DUIZHAO
15	B3	28	68.231	299005	9317.16	DUIZHAO
15	B3	29	68.5359	296929	9278.82	DUIZHAO
15	B3	30	68.8407	294071	9255.62	DUIZHAO
15	B3	31	69.1456	291439	9238.83	DUIZHAO
15	B3	32	69.4505	287722	9214	DUIZHAO
15	B3	33	69.7554	285897	9169.04	DUIZHAO
15	B3	34	70.0602	281884	9100.98	DUIZHAO
15	B3	35	70.3651	279884	9018.2	DUIZHAO
15	B3	36	70.67	276200	8936.57	DUIZHAO
15	B3	37	70.9749	273597	8872.36	DUIZHAO
15	B3	38	71.2798	271585	8835.15	DUIZHAO
15	B3	39	71.5847	268341	8824.54	DUIZHAO
15	B3	40	71.8895	265926	8830.13	DUIZHAO
15	B3	41	72.1944	261944	8833.99	DUIZHAO
15	B3	42	72.4993	260669	8815.57	DUIZHAO
15	B3	43	72.8042	257357	8761.69	DUIZHAO
15	B3	44	73.1091	254583	8675.47	DUIZHAO
15	B3	45	73.4139	250647	8569.01	DUIZHAO
15	B3	46	73.7188	247857	8468.09	DUIZHAO
15	B3	47	74.0237	247086	8397.3	DUIZHAO
15	B3	48	74.3286	243578	8368.85	DUIZHAO
15	B3	49	74.6335	240521	8378.64	DUIZHAO
15	B3	50	74.9383	238094	8410.01	DUIZHAO
15	B3	51	75.2432	236109	8441.23	DUIZHAO
15	B3	52	75.5481	232726	8452.67	DUIZHAO
15	B3	53	75.853	230663	8432.73	DUIZHAO
15	B3	54	76.1579	226663	8381.19	DUIZHAO
15	B3	55	76.4627	225310	8310.51	DUIZHAO
15	B3	56	76.7676	222475	8245.48	DUIZHAO
15	B3	57	77.0725	219477	8223.7	DUIZHAO
15	B3	58	77.3774	217295	8297.91	DUIZHAO
15	B3	59	77.6823	214830	8539.61	DUIZHAO
15	B3	60	77.9871	211649	9070.71	DUIZHAO
15	B3	61	78.292	210588	10052.9	DUIZHAO
15	B3	62	78.5969	207415	11630.7	DUIZHAO
15	B3	63	78.9018	203825	13993.8	DUIZHAO
15	B3	64	79.2067	200839	17314.8	DUIZHAO
15	B3	65	79.5115	197645	21687.1	DUIZHAO
15	B3	66	79.8164	193202	27059.1	DUIZHAO
15	B3	67	80.1213	186327	33199.3	DUIZHAO
15	B3	68	80.4262	176549	39717.8	DUIZHAO
15	B3	69	80.7311	163058	46135.2	DUIZHAO
15	B3	70	81.0359	144406	51954.4	DUIZHAO
15	B3	71	81.3408	128799	56691.9	DUIZHAO
15	B3	72	81.6457	113023	59864.9	DUIZHAO
15	B3	73	81.9506	94224.3	60987.2	DUIZHAO
15	B3	74	82.2555	72757	59639.5	DUIZHAO
15	B3	75	82.5603	48358.5	55624.1	DUIZHAO
15	B3	76	82.8652	28654.7	49133.9	DUIZHAO
15	B3	77	83.1701	15369.3	40818.4	DUIZHAO
15	B3	78	83.475	9209.33	31674	DUIZHAO
15	B3	79	83.7799	8677.88	22787.2	DUIZHAO
15	B3	80	84.0847	7950.19	15049.6	DUIZHAO
15	B3	81	84.3896	6405.74	8968.17	DUIZHAO
15	B3	82	84.6945	8281.88	5018.6	DUIZHAO
15	B3	83	84.9994	7046.61	2473.98	DUIZHAO
15	B3	84	85.3043	8281.2	980.004	DUIZHAO
15	B3	85	85.6091	6898.79	190.864	DUIZHAO
15	B3	86	85.914	7249.12	-170.562	DUIZHAO
15	B3	87	86.2189	7663.49	-291.343	DUIZHAO
15	B3	88	86.5238	7620.23	-285.686	DUIZHAO
15	B3	89	86.8287	6968.92	-226.045	DUIZHAO
15	B3	90	87.1335	7380.8	-166.758	DUIZHAO
15	B3	91	87.4384	6362.5	-149.7	DUIZHAO
15	B3	92	87.7433	5756.85	-195.525	DUIZHAO
15	B3	93	88.0482	5915.46	-294.254	DUIZHAO
15	B3	94	88.3531	7520.3	-408.786	DUIZHAO
15	B3	95	88.658	6470.08	-493.964	DUIZHAO
15	B3	96	88.9628	7269.57	-520.389	DUIZHAO
15	B3	97	89.2677	6227.06	-487.577	DUIZHAO
15	B3	98	89.5726	5718.75	-419.624	DUIZHAO
15	B3	99	89.8775	7034.46	-350.012	DUIZHAO
15	B3	100	90.1824	6164.19	-307.882	DUIZHAO
15	B3	101	90.4872	5904.25	-311.798	DUIZHAO
15	B3	102	90.7921	5330.37	-367.58	DUIZHAO
15	B3	103	91.097	5777.46	-465.214	DUIZHAO
15	B3	104	91.4019	6062.71	-576.828	DUIZHAO
15	B3	105	91.7068	6099.09	-663.005	DUIZHAO
15	B3	106	92.0116	7579.48	-690.11	DUIZHAO
15	B3	107	92.3165	6291.22	-649.956	DUIZHAO
15	B3	108	92.6214	5424.33	-567.169	DUIZHAO
15	B3	109	92.9263	5513.87	-486.677	DUIZHAO
15	B3	110	93.2312	6124.9	-448.779	DUIZHAO
15	B3	111	93.536	5756.49	-468.896	DUIZHAO
15	B3	112	93.8409	6061.59	-534.539	DUIZHAO
15	B3	113	94.1458	5920.09	-618.244	DUIZHAO
15	B3	114	94.4507	5509.26	-694.732	DUIZHAO
15	B3	115	94.7556	6597.11	-751.182	DUIZHAO
16	B4	1	59.9992	319064	7667.54	SFN
16	B4	2	60.3041	319127	7763.75	SFN
16	B4	3	60.609	317515	7900.19	SFN
16	B4	4	60.9138	315953	8058.72	SFN
16	B4	5	61.2187	312814	8214.24	SFN
16	B4	6	61.5236	310533	8341	SFN
16	B4	7	61.8285	308284	8423.18	SFN
16	B4	8	62.1334	305726	8458.37	SFN
16	B4	9	62.4382	303079	8458.92	SFN
16	B4	10	62.7431	298904	8446.26	SFN
16	B4	11	63.048	296842	8440.03	SFN
16	B4	12	63.3529	295134	8448.34	SFN
16	B4	13	63.6578	292664	8466.66	SFN
16	B4	14	63.9626	289663	8485.35	SFN
16	B4	15	64.2675	286628	8497.96	SFN
16	B4	16	64.5724	284099	8502.97	SFN
16	B4	17	64.8773	281258	8499.21	SFN
16	B4	18	65.1822	278762	8481.51	SFN
16	B4	19	65.487	276686	8442.44	SFN
16	B4	20	65.7919	273567	8379.98	SFN
16	B4	21	66.0968	270258	8303.17	SFN
16	B4	22	66.4017	267740	8229.99	SFN
16	B4	23	66.7066	265094	8178.22	SFN
16	B4	24	67.0114	263126	8156.07	SFN
16	B4	25	67.3163	260209	8159.14	SFN
16	B4	26	67.6212	257666	8175.27	SFN
16	B4	27	67.9261	255739	8191.83	SFN
16	B4	28	68.231	251768	8200.05	SFN
16	B4	29	68.5359	249771	8195.26	SFN
16	B4	30	68.8407	247065	8175.52	SFN
16	B4	31	69.1456	245973	8141.61	SFN
16	B4	32	69.4505	240382	8097.29	SFN
16	B4	33	69.7554	239065	8047.97	SFN
16	B4	34	70.0602	237325	7998.03	SFN
16	B4	35	70.3651	233984	7949.94	SFN
16	B4	36	70.67	231382	7904.9	SFN
16	B4	37	70.9749	229396	7867.25	SFN
16	B4	38	71.2798	225615	7845.4	SFN
16	B4	39	71.5847	224265	7848.65	SFN
16	B4	40	71.8895	221546	7883.48	SFN
16	B4	41	72.1944	219009	7952.3	SFN
16	B4	42	72.4993	216237	8057.61	SFN
16	B4	43	72.8042	213644	8206.67	SFN
16	B4	44	73.1091	211676	8419.97	SFN
16	B4	45	73.4139	208377	8738.21	SFN
16	B4	46	73.7188	205171	9221.41	SFN
16	B4	47	74.0237	203419	9938.43	SFN
16	B4	48	74.3286	200238	10948.8	SFN
16	B4	49	74.6335	197482	12283.5	SFN
16	B4	50	74.9383	194167	13937.4	SFN
16	B4	51	75.2432	191354	15880.7	SFN
16	B4	52	75.5481	185133	18086.7	SFN
16	B4	53	75.853	179718	20564.1	SFN
16	B4	54	76.1579	173248	23372	SFN
16	B4	55	76.4627	166651	26604	SFN
16	B4	56	76.7676	159915	30338.1	SFN
16	B4	57	77.0725	151843	34562.2	SFN
16	B4	58	77.3774	140964	39093.6	SFN
16	B4	59	77.6823	130106	43523.8	SFN
16	B4	60	77.9871	117035	47224.5	SFN
16	B4	61	78.292	100324	49449.7	SFN
16	B4	62	78.5969	79911.9	49528.8	SFN
16	B4	63	78.9018	56488.6	47096.7	SFN
16	B4	64	79.2067	35511.2	42260.4	SFN
16	B4	65	79.5115	21458.1	35614.5	SFN
16	B4	66	79.8164	12606.1	28082.5	SFN
16	B4	67	80.1213	9623.02	20650.9	SFN
16	B4	68	80.4262	9516.08	14110.2	SFN
16	B4	69	80.7311	7330.18	8906	SFN
16	B4	70	81.0359	8261.65	5176.98	SFN
16	B4	71	81.3408	7860.21	2715.08	SFN
16	B4	72	81.6457	6878.97	1232.77	SFN
16	B4	73	81.9506	8308.4	441.884	SFN
16	B4	74	82.2555	8492.46	92.2705	SFN
16	B4	75	82.5603	7749.42	-14.0952	SFN
16	B4	76	82.8652	8736.07	-23.77	SFN
16	B4	77	83.1701	6426.95	-32.0063	SFN
16	B4	78	83.475	6599.77	-82.3286	SFN
16	B4	79	83.7799	7081.78	-173.135	SFN
16	B4	80	84.0847	7164.08	-274.924	SFN
16	B4	81	84.3896	6762.29	-352.768	SFN
16	B4	82	84.6945	7997.71	-384.192	SFN
16	B4	83	84.9994	6319.34	-366.137	SFN
16	B4	84	85.3043	7837.84	-311.718	SFN
16	B4	85	85.6091	6805.57	-242.069	SFN
16	B4	86	85.914	6615.1	-178.428	SFN
16	B4	87	86.2189	7067.98	-136.951	SFN
16	B4	88	86.5238	5869.1	-126.451	SFN
16	B4	89	86.8287	6932.87	-148.254	SFN
16	B4	90	87.1335	6132.21	-197.163	SFN
16	B4	91	87.4384	5829.3	-262.783	SFN
16	B4	92	87.7433	6823.19	-331.11	SFN
16	B4	93	88.0482	5882.4	-386.894	SFN
16	B4	94	88.3531	6510.39	-417.285	SFN
16	B4	95	88.658	6674.78	-416.171	SFN
16	B4	96	88.9628	6227.74	-387.27	SFN
16	B4	97	89.2677	6401.45	-343.571	SFN
16	B4	98	89.5726	5736.69	-302.299	SFN
16	B4	99	89.8775	6160.75	-277.391	SFN
16	B4	100	90.1824	5608.75	-273.684	SFN
16	B4	101	90.4872	6436.86	-286.098	SFN
16	B4	102	90.7921	5965.91	-303.578	SFN
16	B4	103	91.097	5251.18	-314.536	SFN
16	B4	104	91.4019	6166.67	-310.775	SFN
16	B4	105	91.7068	6363.09	-289.45	SFN
16	B4	106	92.0116	5159.97	-254.228	SFN
16	B4	107	92.3165	5900.53	-215.754	SFN
16	B4	108	92.6214	5234.27	-189.931	SFN
16	B4	109	92.9263	5197.16	-192.946	SFN
16	B4	110	93.2312	5174.34	-234.342	SFN
16	B4	111	93.536	4791.55	-311.537	SFN
16	B4	112	93.8409	5817.7	-409.158	SFN
16	B4	113	94.1458	5153.19	-504.423	SFN
16	B4	114	94.4507	5833.89	-576.498	SFN
16	B4	115	94.7556	5913.46	-615.067	SFN
17	B5	1	59.9993	396885	7301.33	SFN
17	B5	2	60.3042	396234	7546.42	SFN
17	B5	3	60.6092	395500	7852.58	SFN
17	B5	4	60.9141	393436	8205.78	SFN
17	B5	5	61.219	391466	8578.44	SFN
17	B5	6	61.5239	387951	8939.02	SFN
17	B5	7	61.8289	386340	9261.02	SFN
17	B5	8	62.1338	382581	9528.25	SFN
17	B5	9	62.4387	379645	9738	SFN
17	B5	10	62.7437	376647	9894.73	SFN
17	B5	11	63.0486	373523	10008	SFN
17	B5	12	63.3535	369961	10090	SFN
17	B5	13	63.6584	367171	10149.2	SFN
17	B5	14	63.9634	364421	10187.4	SFN
17	B5	15	64.2683	360636	10202.1	SFN
17	B5	16	64.5732	357842	10190.4	SFN
17	B5	17	64.8782	354296	10152.4	SFN
17	B5	18	65.1831	350859	10094.5	SFN
17	B5	19	65.488	348050	10028.8	SFN
17	B5	20	65.7929	344595	9972.05	SFN
17	B5	21	66.0979	341593	9941.5	SFN
17	B5	22	66.4028	338482	9949.89	SFN
17	B5	23	66.7077	334211	10000	SFN
17	B5	24	67.0126	333653	10082.8	SFN
17	B5	25	67.3176	329208	10179.6	SFN
17	B5	26	67.6225	324946	10267.7	SFN
17	B5	27	67.9274	323013	10325.8	SFN
17	B5	28	68.2324	319643	10339.4	SFN
17	B5	29	68.5373	315857	10304.6	SFN
17	B5	30	68.8422	312513	10229.6	SFN
17	B5	31	69.1471	309103	10131.1	SFN
17	B5	32	69.4521	305180	10026.3	SFN
17	B5	33	69.757	303149	9925.11	SFN
17	B5	34	70.0619	299992	9828.71	SFN
17	B5	35	70.3669	296258	9734.47	SFN
17	B5	36	70.6718	292792	9643.83	SFN
17	B5	37	70.9767	290228	9566.39	SFN
17	B5	38	71.2816	287159	9513.44	SFN
17	B5	39	71.5866	283821	9496.21	SFN
17	B5	40	71.8915	281152	9520.67	SFN
17	B5	41	72.1964	278448	9586.05	SFN
17	B5	42	72.5014	274204	9687.07	SFN
17	B5	43	72.8063	272055	9816.99	SFN
17	B5	44	73.1112	269503	9975.05	SFN
17	B5	45	73.4161	264803	10178.7	SFN
17	B5	46	73.7211	261970	10470.9	SFN
17	B5	47	74.026	258650	10919.1	SFN
17	B5	48	74.3309	256133	11604.4	SFN
17	B5	49	74.6359	251756	12604.1	SFN
17	B5	50	74.9408	249313	13972.5	SFN
17	B5	51	75.2457	245380	15731.1	SFN
17	B5	52	75.5506	241109	17871.6	SFN
17	B5	53	75.8556	235609	20371.2	SFN
17	B5	54	76.1605	229156	23217.2	SFN
17	B5	55	76.4654	223088	26427.5	SFN
17	B5	56	76.7704	213882	30059.8	SFN
17	B5	57	77.0753	206159	34197.7	SFN
17	B5	58	77.3802	195843	38904.7	SFN
17	B5	59	77.6851	184506	44145.4	SFN
17	B5	60	77.9901	171432	49687.1	SFN
17	B5	61	78.295	157390	55022.2	SFN
17	B5	62	78.5999	141078	59370.6	SFN
17	B5	63	78.9049	118410	61809.6	SFN
17	B5	64	79.2098	91202.2	61523.8	SFN
17	B5	65	79.5147	65631.5	58095.7	SFN
17	B5	66	79.8196	39774.1	51707.9	SFN
17	B5	67	80.1246	23143.9	43150.5	SFN
17	B5	68	80.4295	14433.4	33612	SFN
17	B5	69	80.7344	13371	24340.4	SFN
17	B5	70	81.0394	11205.9	16317.6	SFN
17	B5	71	81.3443	12077.9	10074.2	SFN
17	B5	72	81.6492	11386	5759.71	SFN
17	B5	73	81.9541	11033.9	3025.81	SFN
17	B5	74	82.2591	11164.4	1467.62	SFN
17	B5	75	82.564	12395.6	679.773	SFN
17	B5	76	82.8689	10444.1	328.814	SFN
17	B5	77	83.1739	10547.7	180.747	SFN
17	B5	78	83.4788	10054.9	96.4355	SFN
17	B5	79	83.7837	10411.1	12.1631	SFN
17	B5	80	84.0886	9444.7	-85.2734	SFN
17	B5	81	84.3936	9396.47	-183.979	SFN
17	B5	82	84.6985	10481.3	-268.355	SFN
17	B5	83	85.0034	9584.67	-331.866	SFN
17	B5	84	85.3083	10087.5	-378.536	SFN
17	B5	85	85.6133	8893.01	-415.791	SFN
17	B5	86	85.9182	9369.67	-446.124	SFN
17	B5	87	86.2231	9692.93	-464.9	SFN
17	B5	88	86.5281	10392.6	-465.267	SFN
17	B5	89	86.833	8638.12	-444.549	SFN
17	B5	90	87.1379	8720.3	-406.45	SFN
17	B5	91	87.4429	9993.11	-359.353	SFN
17	B5	92	87.7478	9515.86	-314.297	SFN
17	B5	93	88.0527	8591.13	-283.424	SFN
17	B5	94	88.3576	8406.79	-275.762	SFN
17	B5	95	88.6626	8076.07	-290.137	SFN
17	B5	96	88.9675	9395.59	-311.626	SFN
17	B5	97	89.2724	8942.02	-318.517	SFN
17	B5	98	89.5773	8743.4	-297.566	SFN
17	B5	99	89.8823	8280.98	-255.812	SFN
17	B5	100	90.1872	7608.94	-218.086	SFN
17	B5	101	90.4921	8136.92	-211.02	SFN
17	B5	102	90.7971	7532.31	-245.363	SFN
17	B5	103	91.102	7722.51	-309.4	SFN
17	B5	104	91.4069	8356.77	-377.497	SFN
17	B5	105	91.7119	8162.62	-426.887	SFN
17	B5	106	92.0168	7771.96	-450.796	SFN
17	B5	107	92.3217	7127.14	-459.447	SFN
17	B5	108	92.6266	7751.66	-469.586	SFN
17	B5	109	92.9316	7592.85	-491.379	SFN
17	B5	110	93.2365	7736.58	-522.651	SFN
17	B5	111	93.5414	7643.07	-553.753	SFN
17	B5	112	93.8463	8121.49	-577.69	SFN
17	B5	113	94.1513	6778.4	-596.652	SFN
17	B5	114	94.4562	7367.2	-620.203	SFN
17	B5	115	94.7611	7625.93	-657.676	SFN
18	B6	1	59.9993	400270	8343.75	SFN
18	B6	2	60.3042	399412	8583.9	SFN
18	B6	3	60.6092	398407	8864.7	SFN
18	B6	4	60.9141	395447	9168.82	SFN
18	B6	5	61.219	393624	9476.04	SFN
18	B6	6	61.5239	390162	9773.23	SFN
18	B6	7	61.8289	386996	10057.6	SFN
18	B6	8	62.1338	383880	10331.3	SFN
18	B6	9	62.4387	380560	10592.3	SFN
18	B6	10	62.7437	377929	10829.3	SFN
18	B6	11	63.0486	373676	11026.1	SFN
18	B6	12	63.3535	371229	11157.6	SFN
18	B6	13	63.6584	366697	11216.3	SFN
18	B6	14	63.9634	363290	11212.5	SFN
18	B6	15	64.2683	359682	11171.6	SFN
18	B6	16	64.5732	355721	11122.8	SFN
18	B6	17	64.8782	352297	11087.7	SFN
18	B6	18	65.1831	349564	11074	SFN
18	B6	19	65.488	345547	11077.8	SFN
18	B6	20	65.7929	342444	11091.8	SFN
18	B6	21	66.0979	338227	11112.5	SFN
18	B6	22	66.4028	334904	11141.4	SFN
18	B6	23	66.7077	331068	11181.7	SFN
18	B6	24	67.0126	328510	11233.7	SFN
18	B6	25	67.3176	324031	11292.4	SFN
18	B6	26	67.6225	320443	11347.7	SFN
18	B6	27	67.9274	317533	11386.6	SFN
18	B6	28	68.2324	313105	11395	SFN
18	B6	29	68.5373	309648	11363.4	SFN
18	B6	30	68.8422	306352	11291.5	SFN
18	B6	31	69.1471	302468	11191.7	SFN
18	B6	32	69.4521	297425	11085.3	SFN
18	B6	33	69.757	294578	10993.6	SFN
18	B6	34	70.0619	292058	10927.7	SFN
18	B6	35	70.3669	288547	10886.5	SFN
18	B6	36	70.6718	283719	10861.7	SFN
18	B6	37	70.9767	280741	10846.3	SFN
18	B6	38	71.2816	277836	10840.8	SFN
18	B6	39	71.5866	274009	10853.4	SFN
18	B6	40	71.8915	269666	10897	SFN
18	B6	41	72.1964	266768	10984.9	SFN
18	B6	42	72.5014	264148	11130.3	SFN
18	B6	43	72.8063	259329	11348	SFN
18	B6	44	73.1112	256283	11657.6	SFN
18	B6	45	73.4161	252088	12081.6	SFN
18	B6	46	73.7211	248671	12640.4	SFN
18	B6	47	74.026	245300	13346	SFN
18	B6	48	74.3309	241186	14199.9	SFN
18	B6	49	74.6359	236024	15197.3	SFN
18	B6	50	74.9408	231572	16331.5	SFN
18	B6	51	75.2457	226262	17595	SFN
18	B6	52	75.5506	221158	18984.2	SFN
18	B6	53	75.8556	215867	20515.7	SFN
18	B6	54	76.1605	209585	22260.2	SFN
18	B6	55	76.4654	201264	24376.1	SFN
18	B6	56	76.7704	193541	27111.3	SFN
18	B6	57	77.0753	186594	30735.2	SFN
18	B6	58	77.3802	179446	35401.1	SFN
18	B6	59	77.6851	172004	40978.3	SFN
18	B6	60	77.9901	161138	46940.7	SFN
18	B6	61	78.295	146998	52391.6	SFN
18	B6	62	78.5999	126939	56257.8	SFN
18	B6	63	78.9049	97379.1	57598.9	SFN
18	B6	64	79.2098	71780.7	55909.1	SFN
18	B6	65	79.5147	49885.8	51280.4	SFN
18	B6	66	79.8196	34096.6	44363.2	SFN
18	B6	67	80.1246	22317.3	36154.8	SFN
18	B6	68	80.4295	14770.3	27717.3	SFN
18	B6	69	80.7344	12383.3	19936.3	SFN
18	B6	70	81.0394	9937.17	13385.8	SFN
18	B6	71	81.3443	9510.32	8370.53	SFN
18	B6	72	81.6492	9737.72	4829.09	SFN
18	B6	73	81.9541	9610.66	2502.3	SFN
18	B6	74	82.2591	9804.02	1117.99	SFN
18	B6	75	82.564	10644.1	394.148	SFN
18	B6	76	82.8689	10482.1	81.4219	SFN
18	B6	77	83.1739	8882.16	-14.7979	SFN
18	B6	78	83.4788	9298.93	-27.7812	SFN
18	B6	79	83.7837	9565.7	-35.0391	SFN
18	B6	80	84.0886	9247.01	-71.3984	SFN
18	B6	81	84.3936	8489.31	-143.247	SFN
18	B6	82	84.6985	8761.19	-239.48	SFN
18	B6	83	85.0034	8198.36	-339.426	SFN
18	B6	84	85.3083	9276.03	-420.901	SFN
18	B6	85	85.6133	8818.09	-469.342	SFN
18	B6	86	85.9182	9219.87	-484.438	SFN
18	B6	87	86.2231	8617.65	-479.595	SFN
18	B6	88	86.5281	8733.15	-473.572	SFN
18	B6	89	86.833	8112.54	-479.542	SFN
18	B6	90	87.1379	9077.85	-498.815	SFN
18	B6	91	87.4429	9080.39	-522.507	SFN
18	B6	92	87.7478	8622.38	-538.36	SFN
18	B6	93	88.0527	8089.26	-537.263	SFN
18	B6	94	88.3576	9748.24	-516.604	SFN
18	B6	95	88.6626	8569.54	-481.16	SFN
18	B6	96	88.9675	8702.48	-442.233	SFN
18	B6	97	89.2724	8698.67	-413.885	SFN
18	B6	98	89.5773	7639.09	-405.581	SFN
18	B6	99	89.8823	9163.37	-414.841	SFN
18	B6	100	90.1872	7966.07	-426.334	SFN
18	B6	101	90.4921	9612.66	-420.418	SFN
18	B6	102	90.7971	8210.26	-386.269	SFN
18	B6	103	91.102	8775.63	-329.754	SFN
18	B6	104	91.4069	7286.12	-269.804	SFN
18	B6	105	91.7119	7984.06	-226.4	SFN
18	B6	106	92.0168	8661.51	-210.02	SFN
18	B6	107	92.3217	7876.22	-219.903	SFN
18	B6	108	92.6266	7351.5	-249.741	SFN
18	B6	109	92.9316	7720.63	-293.291	SFN
18	B6	110	93.2365	7741.63	-344.975	SFN
18	B6	111	93.5414	7722.45	-397.422	SFN
18	B6	112	93.8463	8309.58	-441.177	SFN
18	B6	113	94.1513	6935.97	-468.251	SFN
18	B6	114	94.4562	7808.23	-476.35	SFN
18	B6	115	94.7611	8220.69	-469.812	SFN
19	B7	1	59.9993	357254	8372.27	ML385
19	B7	2	60.3042	356067	8502.44	ML385
19	B7	3	60.6092	354249	8662.06	ML385
19	B7	4	60.9141	351896	8817.21	ML385
19	B7	5	61.219	350154	8915.39	ML385
19	B7	6	61.5239	346816	8948.76	ML385
19	B7	7	61.8289	343560	8943.74	ML385
19	B7	8	62.1338	340026	8946.75	ML385
19	B7	9	62.4387	337500	8996.27	ML385
19	B7	10	62.7437	335570	9100.99	ML385
19	B7	11	63.0486	333998	9236.76	ML385
19	B7	12	63.3535	329140	9362.25	ML385
19	B7	13	63.6584	326764	9442.21	ML385
19	B7	14	63.9634	324086	9464.16	ML385
19	B7	15	64.2683	320502	9441.41	ML385
19	B7	16	64.5732	317767	9403.55	ML385
19	B7	17	64.8782	314248	9380.16	ML385
19	B7	18	65.1831	311873	9385.39	ML385
19	B7	19	65.488	308614	9411.76	ML385
19	B7	20	65.7929	306972	9435.33	ML385
19	B7	21	66.0979	302913	9429.53	ML385
19	B7	22	66.4028	299624	9377.5	ML385
19	B7	23	66.7077	296657	9277.43	ML385
19	B7	24	67.0126	293588	9139.58	ML385
19	B7	25	67.3176	290975	8981.75	ML385
19	B7	26	67.6225	287955	8826.42	ML385
19	B7	27	67.9274	285112	8698.48	ML385
19	B7	28	68.2324	281360	8619.98	ML385
19	B7	29	68.5373	279586	8602.43	ML385
19	B7	30	68.8422	277666	8640.77	ML385
19	B7	31	69.1471	273632	8713.15	ML385
19	B7	32	69.4521	271480	8787.77	ML385
19	B7	33	69.757	268058	8832.58	ML385
19	B7	34	70.0619	265824	8824.94	ML385
19	B7	35	70.3669	262448	8758.93	ML385
19	B7	36	70.6718	259255	8648.32	ML385
19	B7	37	70.9767	256308	8533.34	ML385
19	B7	38	71.2816	254029	8444.27	ML385
19	B7	39	71.5866	250706	8395.96	ML385
19	B7	40	71.8915	248760	8398.33	ML385
19	B7	41	72.1964	245859	8447.68	ML385
19	B7	42	72.5014	243462	8535.05	ML385
19	B7	43	72.8063	239558	8672.2	ML385
19	B7	44	73.1112	237735	8887.91	ML385
19	B7	45	73.4161	234618	9229.01	ML385
19	B7	46	73.7211	230867	9783.7	ML385
19	B7	47	74.026	228865	10658.9	ML385
19	B7	48	74.3309	226152	11966.3	ML385
19	B7	49	74.6359	223022	13815	ML385
19	B7	50	74.9408	219512	16319.2	ML385
19	B7	51	75.2457	215613	19612.1	ML385
19	B7	52	75.5506	209845	23845.2	ML385
19	B7	53	75.8556	204318	29145.8	ML385
19	B7	54	76.1605	196712	35525.8	ML385
19	B7	55	76.4654	190747	42766.6	ML385
19	B7	56	76.7704	181410	50340.3	ML385
19	B7	57	77.0753	166097	57424	ML385
19	B7	58	77.3802	147018	63031.1	ML385
19	B7	59	77.6851	124421	66227.7	ML385
19	B7	60	77.9901	99465.6	66362.3	ML385
19	B7	61	78.295	76762.5	63237.4	ML385
19	B7	62	78.5999	55630.1	57169.2	ML385
19	B7	63	78.9049	36612.6	48922.4	ML385
19	B7	64	79.2098	25346.1	39537.2	ML385
19	B7	65	79.5147	18680.9	30096.9	ML385
19	B7	66	79.8196	15857.9	21505.4	ML385
19	B7	67	80.1246	14488.2	14340.4	ML385
19	B7	68	80.4295	11979.4	8817.86	ML385
19	B7	69	80.7344	12722.1	5434.38	ML385
19	B7	70	81.0394	12055.8	3184.72	ML385
19	B7	71	81.3443	11697.6	1760.71	ML385
19	B7	72	81.6492	11277.4	906.212	ML385
19	B7	73	81.9541	11534.5	415.106	ML385
19	B7	74	82.2591	11716.6	137.929	ML385
19	B7	75	82.564	11520	-23.498	ML385
19	B7	76	82.8689	10032.7	-124.503	ML385
19	B7	77	83.1739	10758.7	-187.907	ML385
19	B7	78	83.4788	11380	-217.768	ML385
19	B7	79	83.7837	11247.9	-214.727	ML385
19	B7	80	84.0886	10520.7	-187.141	ML385
19	B7	81	84.3936	10590.7	-153.196	ML385
19	B7	82	84.6985	10792.1	-134.592	ML385
19	B7	83	85.0034	9898.51	-147.12	ML385
19	B7	84	85.3083	10071.8	-194.012	ML385
19	B7	85	85.6133	9697.19	-265.133	ML385
19	B7	86	85.9182	10441.1	-341.652	ML385
19	B7	87	86.2231	9940.45	-403.679	ML385
19	B7	88	86.5281	9448.85	-437.887	ML385
19	B7	89	86.833	11016	-442.613	ML385
19	B7	90	87.1379	9676.98	-428.621	ML385
19	B7	91	87.4429	9809.05	-414.374	ML385
19	B7	92	87.7478	9631.78	-416.604	ML385
19	B7	93	88.0527	9194.94	-440.163	ML385
19	B7	94	88.3576	10445.4	-473.448	ML385
19	B7	95	88.6626	9337.77	-493.579	ML385
19	B7	96	88.9675	10391.1	-479.355	ML385
19	B7	97	89.2724	10528.8	-424.318	ML385
19	B7	98	89.5773	8839.03	-341.61	ML385
19	B7	99	89.8823	9544.96	-257.767	ML385
19	B7	100	90.1872	9424.01	-199.843	ML385
19	B7	101	90.4921	9044.84	-183.833	ML385
19	B7	102	90.7971	9104.02	-209.902	ML385
19	B7	103	91.102	8677.96	-264.707	ML385
19	B7	104	91.4069	9370.97	-327.552	ML385
19	B7	105	91.7119	9017.06	-377.411	ML385
19	B7	106	92.0168	9369.71	-399.356	ML385
19	B7	107	92.3217	8797.42	-389.498	ML385
19	B7	108	92.6266	8950.55	-357.153	ML385
19	B7	109	92.9316	9320.08	-322.854	ML385
19	B7	110	93.2365	8001.7	-311.726	ML385
19	B7	111	93.5414	8041.89	-343.595	ML385
19	B7	112	93.8463	8706.33	-423.542	ML385
19	B7	113	94.1513	8671.31	-538.321	ML385
19	B7	114	94.4562	9137.29	-662.03	ML385
19	B7	115	94.7611	9149.06	-768.724	ML385
20	B8	1	59.9993	99498.9	2791.19	ML385
20	B8	2	60.3042	97561.6	2734.69	ML385
20	B8	3	60.6092	97086.1	2674.68	ML385
20	B8	4	60.9141	96267.7	2606.81	ML385
20	B8	5	61.219	95975.7	2530.16	ML385
20	B8	6	61.5239	94768.5	2446.34	ML385
20	B8	7	61.8289	93992.5	2357.35	ML385
20	B8	8	62.1338	93162.6	2264.21	ML385
20	B8	9	62.4387	92774.2	2167.51	ML385
20	B8	10	62.7437	90915.5	2069.47	ML385
20	B8	11	63.0486	91050	1976.37	ML385
20	B8	12	63.3535	90389.6	1900.24	ML385
20	B8	13	63.6584	89186.3	1855.27	ML385
20	B8	14	63.9634	88416.9	1853.62	ML385
20	B8	15	64.2683	88038.2	1898.6	ML385
20	B8	16	64.5732	88177.8	1980.3	ML385
20	B8	17	64.8782	86766.8	2076.85	ML385
20	B8	18	65.1831	85993	2161.27	ML385
20	B8	19	65.488	85998.9	2214.35	ML385
20	B8	20	65.7929	84390.1	2233.24	ML385
20	B8	21	66.0979	83554.9	2232.33	ML385
20	B8	22	66.4028	82456.9	2234.44	ML385
20	B8	23	66.7077	81819.8	2256.44	ML385
20	B8	24	67.0126	81749.8	2298.68	ML385
20	B8	25	67.3176	80547.6	2345.55	ML385
20	B8	26	67.6225	80070.1	2376.9	ML385
20	B8	27	67.9274	79357.6	2381.99	ML385
20	B8	28	68.2324	77079.1	2365.3	ML385
20	B8	29	68.5373	76499	2341.05	ML385
20	B8	30	68.8422	77027.2	2321.37	ML385
20	B8	31	69.1471	75555.4	2308.05	ML385
20	B8	32	69.4521	74282.4	2292.79	ML385
20	B8	33	69.757	74273.9	2264.42	ML385
20	B8	34	70.0619	72453.9	2217.08	ML385
20	B8	35	70.3669	72525	2155.06	ML385
20	B8	36	70.6718	70930	2092.42	ML385
20	B8	37	70.9767	70343.8	2048.29	ML385
20	B8	38	71.2816	69999.2	2040.33	ML385
20	B8	39	71.5866	69003.4	2078.87	ML385
20	B8	40	71.8915	68697.6	2163.71	ML385
20	B8	41	72.1964	67696.3	2285.02	ML385
20	B8	42	72.5014	66593	2429.02	ML385
20	B8	43	72.8063	66954.7	2587.63	ML385
20	B8	44	73.1112	64701.9	2769.76	ML385
20	B8	45	73.4161	64132.6	3009.62	ML385
20	B8	46	73.7211	62390.3	3367.98	ML385
20	B8	47	74.026	62936.5	3924.9	ML385
20	B8	48	74.3309	61468.8	4765.18	ML385
20	B8	49	74.6359	59446.9	5957.8	ML385
20	B8	50	74.9408	59129.8	7530.66	ML385
20	B8	51	75.2457	57937.3	9443.36	ML385
20	B8	52	75.5506	54901.7	11564.8	ML385
20	B8	53	75.8556	51297.2	13666.5	ML385
20	B8	54	76.1605	47475.6	15444.4	ML385
20	B8	55	76.4654	42521.3	16574.8	ML385
20	B8	56	76.7704	34618.3	16798.8	ML385
20	B8	57	77.0753	27302	16007.6	ML385
20	B8	58	77.3802	19655.8	14292.8	ML385
20	B8	59	77.6851	14886.2	11930.6	ML385
20	B8	60	77.9901	12590.6	9301.59	ML385
20	B8	61	78.295	11539.4	6777.89	ML385
20	B8	62	78.5999	11494.7	4627.58	ML385
20	B8	63	78.9049	10961.5	2971.63	ML385
20	B8	64	79.2098	10459.2	1800.72	ML385
20	B8	65	79.5147	10350.8	1028.44	ML385
20	B8	66	79.8196	9517.99	530.332	ML385
20	B8	67	80.1246	10145.3	206.187	ML385
20	B8	68	80.4295	9639.44	-14.146	ML385
20	B8	69	80.7344	9413.52	-170.351	ML385
20	B8	70	81.0394	9639.35	-278.051	ML385
20	B8	71	81.3443	9182.55	-337.365	ML385
20	B8	72	81.6492	9550.05	-342.955	ML385
20	B8	73	81.9541	9640.29	-295.022	ML385
20	B8	74	82.2591	9496.08	-207.995	ML385
20	B8	75	82.564	9951.54	-112.038	ML385
20	B8	76	82.8689	8928.73	-44.7244	ML385
20	B8	77	83.1739	8549.23	-35.8519	ML385
20	B8	78	83.4788	8397.83	-93.6884	ML385
20	B8	79	83.7837	7692.53	-201.086	ML385
20	B8	80	84.0886	8814.46	-324.332	ML385
20	B8	81	84.3936	8344.54	-429.527	ML385
20	B8	82	84.6985	8769.13	-497.037	ML385
20	B8	83	85.0034	8439.01	-526.848	ML385
20	B8	84	85.3083	8417.11	-534.174	ML385
20	B8	85	85.6133	8389.72	-539.84	ML385
20	B8	86	85.9182	8509.13	-560.66	ML385
20	B8	87	86.2231	8103.59	-602.584	ML385
20	B8	88	86.5281	8298.71	-657.527	ML385
20	B8	89	86.833	8277.97	-705.212	ML385
20	B8	90	87.1379	9089.25	-721.412	ML385
20	B8	91	87.4429	8560.55	-690.806	ML385
20	B8	92	87.7478	9804.7	-617.494	ML385
20	B8	93	88.0527	8241.29	-524.649	ML385
20	B8	94	88.3576	7276.15	-441.359	ML385
20	B8	95	88.6626	8401.56	-385.606	ML385
20	B8	96	88.9675	9546.84	-356.807	ML385
20	B8	97	89.2724	8107.64	-343.305	ML385
20	B8	98	89.5773	8072.03	-336.243	ML385
20	B8	99	89.8823	7199.02	-336.148	ML385
20	B8	100	90.1872	8623.48	-347.621	ML385
20	B8	101	90.4921	8031.01	-370.146	ML385
20	B8	102	90.7971	8051.99	-395.352	ML385
20	B8	103	91.102	7581.57	-412.402	ML385
20	B8	104	91.4069	8354.02	-414.91	ML385
20	B8	105	91.7119	7685.93	-403.388	ML385
20	B8	106	92.0168	7325.73	-383.536	ML385
20	B8	107	92.3217	8661.88	-363.979	ML385
20	B8	108	92.6266	6956.27	-354.873	ML385
20	B8	109	92.9316	7242.33	-365.716	ML385
20	B8	110	93.2365	7174.15	-401.39	ML385
20	B8	111	93.5414	8202.53	-458.89	ML385
20	B8	112	93.8463	7477.11	-528.313	ML385
20	B8	113	94.1513	6710.59	-598.176	ML385
20	B8	114	94.4562	8443.66	-660.93	ML385
20	B8	115	94.7611	7478.05	-714.651	ML385
21	B9	1	59.9996	430275	9791.94	ML385
21	B9	2	60.3046	428336	9974.74	ML385
21	B9	3	60.6096	426588	10174.2	ML385
21	B9	4	60.9146	422821	10378.9	ML385
21	B9	5	61.2196	421214	10535.1	ML385
21	B9	6	61.5246	416652	10617.9	ML385
[truncated: 6,319 more rows]

## Sheet: Melt Curve Result
Block Type	96-Well 0.2-mL Block
Calibration Background is expired	No
Calibration Background performed on	11-28-2022
Calibration Pure Dye ABY is expired	No
Calibration Pure Dye ABY performed on	11-28-2022
Calibration Pure Dye FAM is expired	No
Calibration Pure Dye FAM performed on	11-28-2022
Calibration Pure Dye JUN is expired	No
Calibration Pure Dye JUN performed on	11-28-2022
Calibration Pure Dye ROX is expired	No
Calibration Pure Dye ROX performed on	11-28-2022
Calibration Pure Dye SYBR is expired	No
Calibration Pure Dye SYBR performed on	11-28-2022
Calibration Pure Dye VIC is expired	No
Calibration Pure Dye VIC performed on	11-28-2022
Calibration ROI is expired	No
Calibration ROI performed on	11-28-2022
Calibration Uniformity is expired	No
Calibration Uniformity performed on	11-28-2022
Chemistry	SYBR_GREEN
Date Created	2023-06-20 17:51:10 PM CST
Experiment Barcode
Experiment Comment
Experiment File Name	D:\qPCR\WHJ\2023-6-20-QLM.eds
Experiment Name	2023-6-20-QLM
Experiment Run End Time	2023-06-20 17:45:38 PM CST
Experiment Type	Comparative Cт (ΔΔCт)
Instrument Name	2721220080707
Instrument Serial Number	2721220080707
Instrument Type	QuantStudio™ 1 System
Passive Reference	ROX
Post-read Stage/Step
Pre-read Stage/Step
Quantification Cycle Method	Ct
Signal Smoothing On	true
Stage where Melt Analysis is performed	Stage3
Stage/ Cycle where Ct Analysis is performed	Stage2, Step2
User Name
Well	Well Position	Sample	Target Name	Tm	Melt Peak Height
1	A1	NRF2	DUIZHAO	78.5969	63226.6
2	A2	NRF2	DUIZHAO	82.103	71936.6
3	A3	NRF2	DUIZHAO	81.9506	64044.2
4	A4	actin	SFN	78.7493	48419.9
5	A5	actin	SFN	79.3623	63371.1
6	A6	actin	SFN	79.0573	73096.4
7	A7	E1	ML385	77.9901	61713.4
8	A8	E1	ML385	77.9901	85162
9	A9	E1	ML385	77.9942	81470.9
13	B1	NRF2	DUIZHAO	78.5969	51543
14	B2	NRF2	DUIZHAO	81.9506	45501.8
15	B3	NRF2	DUIZHAO	81.9506	60987.2
16	B4	actin	SFN	78.4445	49790
17	B5	actin	SFN	79.0573	62045.8
18	B6	actin	SFN	78.9049	57598.9
19	B7	E1	ML385	77.8376	66702
20	B8	E1	ML385	76.6179	16811.2
21	B9	E1	ML385	77.8417	78994.4
25	C1	NRF2	SFN	81.9506	75113.8
26	C2	NRF2	SFN	81.7981	71984.2
27	C3	NRF2	SFN	81.7981	60252.8
28	C4	actin	ML385	78.7493	59600.7
29	C5	actin	ML385	79.2098	59461.7
30	C6	actin	ML385	79.2098	79851.1
31	C7	actin	DUIZHAO	78.5999	54889.5
32	C8	actin	DUIZHAO	78.7524	58797.5
33	C9	actin	DUIZHAO	78.6042	67116.5
37	D1	NRF2	SFN	81.9506	64071.1
38	D2	NRF2	SFN	82.2555	56618.5
39	D3	NRF2	SFN	82.103	55139
40	D4	actin	ML385	78.5969	60596.5
41	D5	actin	ML385	79.0573	64014.4
42	D6	actin	ML385	79.0573	57934.9
43	D7	actin	DUIZHAO	78.5999	55871.8
44	D8	actin	DUIZHAO	78.5999	52851.6
45	D9	actin	DUIZHAO	78.4517	50537
49	E1	NRF2	ML385	82.4079	55726.9
50	E2	NRF2	ML385	81.9506	60760.2
51	E3	NRF2	ML385	81.7981	72919.4
52	E4	E1	DUIZHAO	77.3774	68234.2
53	E5	E1	DUIZHAO	77.8376	63256.8
54	E6	E1	DUIZHAO	77.6851	44355.8
55	E7	actin	SFN	78.9049	62041.7
56	E8	actin	SFN	78.9049	54967.7
57	E9	actin	SFN	78.7567	54326.4
61	F1	NRF2	ML385	81.9506	73056.4
62	F2	NRF2	ML385	81.9506	73170.8
63	F3	NRF2	ML385	81.7981	83181.9
64	F4	E1	DUIZHAO	77.5298	69994
65	F5	E1	DUIZHAO	77.8376	65397.5
66	F6	E1	DUIZHAO	77.5327	53379.7
67	F7	actin	SFN	78.5999	51279.4
68	F8	actin	SFN	78.5999	51971.3
69	F9	actin	SFN	78.6042	48469.7
73	G1	actin	DUIZHAO	81.9506	80581.2
74	G2	actin	DUIZHAO	78.4445	65049.8
75	G3	actin	DUIZHAO	78.292	58101.2
76	G4	E1	SFN	77.3774	63903.2
77	G5	E1	SFN	77.8376	65511.7
78	G6	E1	SFN	77.6851	59407.8
79	G7	actin	ML385	78.9049	68889.3
80	G8	actin	ML385	78.9049	69472.8
81	G9	actin	ML385	78.9092	69542.6
85	H1	actin	DUIZHAO	81.9506	79867.4
86	H2	actin	DUIZHAO	78.4445	65200.2
87	H3	actin	DUIZHAO	78.292	71942.8
88	H4	E1	SFN	77.5298	73269.8
89	H5	E1	SFN	77.8376	77051.2
90	H6	E1	SFN	77.8376	64367.9
91	H7	actin	ML385	78.9049	58614.9
92	H8	actin	ML385	79.0573	65167.1
93	H9	actin	ML385	78.9092	63699.5
